# Supplementary material for: Metagenomic insights into the microbe-mediated B and K2 vitamin biosynthesis in the gastrointestinal microbiome of ruminants
Source: Microbiome. 2022 Jul 21;10:109. doi: 10.1186/s40168-022-01298-9 (PMC9306216; doi:10.1186/s40168-022-01298-9)
Supplement: Supplementary file 3 — Additional file 2: Table S1. Detailed information for B and K2 vitamin biosynthesis. Table S2. Relative abundance of 123 functional roles in the B and K2 vitamin biosynthesis pathways. Table S3. Distribution of vitamin biosynthesis among different phyla. [file 40168_2022_1298_MOESM2_ESM.xlsx]

## Sheet: S1
Table S1. Detailed information for B and K2 vitamin biosynthesis
Vitamin	Number of genes	KO ID	Functional role	Enzyme	EC No.
Thiamine	211255	K04487	iscS	cysteine desulfurase	EC:2.8.1.7
		K03148	thiF	sulfur carrier protein ThiS adenylyltransferase	EC:2.7.7.73
		K03151	thiI	tRNA uracil 4-sulfurtransferase	EC:2.8.1.4
		K01662	dxs	1-deoxy-D-xylulose-5-phosphate synthase	EC:2.2.1.7
		K03150	thiH	2-iminoacetate synthase	EC:4.1.99.19
		K03153	thiO	glycine oxidase	EC:1.4.3.19
		K03149	thiG	thiazole synthase	EC:2.8.1.10
		K10810	tenI	thiazole tautomerase (transcriptional regulator TenI)	EC:5.3.99.10
		K03146	THI4	cysteine-dependent adenosine diphosphate thiazole synthase	EC:2.4.2.60
		K22699	thi4	sulfide-dependent adenosine diphosphate thiazole synthase	EC:2.4.2.59
		K03147	thiC	phosphomethylpyrimidine synthase	EC:4.1.99.17
		K00877	thiD	phosphomethylpyrimidine kinase	EC:2.7.4.7
		K00941	thiD	phosphomethylpyrimidine kinase	EC:2.7.4.7
		K14153	thiD/thiE	phosphomethylpyrimidine kinase / thiamine-phosphate diphosphorylase	EC:2.7.4.7 2.5.1.3
		K00788	thiE	thiamine-phosphate pyrophosphorylase	EC:2.5.1.3
		K14154	thiE	thiamine-phosphate diphosphorylase	EC:2.5.1.3
		K00946	thiL	thiamine-monophosphate kinase	EC:2.7.4.16
Riboflavin	50642	K01497	ribBA	GTP cyclohydrolase II	EC:3.5.4.25
		K14652	ribBA/DHBPS	GTP cyclohydrolase II / 3,4-dihydroxy 2-butanone 4-phosphate synthase	EC:3.5.4.25 4.1.99.12
		K08096	gch3	GTP cyclohydrolase IIa	EC:3.5.4.29
		K14653	arfB	2-amino-5-formylamino-6-ribosylaminopyrimidin-4(3H)-one 5'-monophosphate deformylase	EC:3.5.1.102
		K11752	ribD/ribD2	diaminohydroxyphosphoribosylaminopyrimidine deaminase / 5-amino-6-(5-phosphoribosylamino)uracil reductase	EC:3.5.4.26 1.1.1.193
		K00082	ribD2	5-amino-6-(5-phosphoribosylamino)uracil reductase	EC:1.1.1.193
		K14654	RIB7	2,5-diamino-6-(ribosylamino)-4(3H)-pyrimidinone 5'-phosphate reductase	EC:1.1.1.302
		K14655	RIB2	tRNA pseudouridine synthase 8 / 2,5-diamino-6-(5-phospho-D-ribitylamino)-pyrimidin-4(3H)-one deaminase	EC:5.4.99.28
		K22912	PYRP2	5-amino-6-(5-phospho-D-ribitylamino)uracil phosphatase	EC:3.1.3.104
		K02858	DHBPS	3,4-dihydroxy 2-butanone 4-phosphate synthase	EC:4.1.99.12
		K00794	ribH	6,7-dimethyl-8-ribityllumazine synthase	EC:2.5.1.78
		K00793	ribE	riboflavin synthase	EC:2.5.1.9
		K00861	RK	riboflavin kinase	EC:2.7.1.26
		K11753	RK/FADS	riboflavin kinase / FMN adenylyltransferase	EC:2.7.1.26 2.7.7.2
		K07732	rfk	riboflavin kinase, archaea type	EC:2.7.1.161
		K00953	FADS	FAD synthetase	EC:2.7.7.2
		K14656	FADS	FAD synthetase	EC:2.7.7.2
Niacin	114859	K00278	nadB	L-aspartate oxidase	EC:1.4.3.16
		K06989	nadX	aspartate dehydrogenase	EC:1.4.1.21
		K03517	nadA	quinolinate synthase	EC:2.5.1.72
		K00767	nadC	nicotinate-nucleotide pyrophosphorylase (carboxylating)	EC:2.4.2.19
		K03742	pncC	nicotinamide-nucleotide amidase	EC:3.5.1.42
		K03743	pncC	nicotinamide-nucleotide amidase	EC:3.5.1.42
		K06210	NMNAT/NaMNAT	nicotinamide mononucleotide adenylyltransferase	EC:2.7.7.1 2.7.7.18
		K06211	NMNAT	HTH-type transcriptional regulator	EC:2.7.7.1
		K00952	NMNAT	nicotinamide-nucleotide adenylyltransferase	EC:2.7.7.1
		K13522	NMNAT	bifunctional NMN adenylyltransferase	EC:2.7.7.1
		K00969	NaMNAT	nicotinate-nucleotide adenylyltransferase	EC:2.7.7.18
		K01916	nadE	NAD+ synthase	EC:6.3.1.5
		K01950	nadE	NAD+ synthase (glutamine-hydrolysing)	EC:6.3.5.1
Pantothenate	258229	K01652	ilvM	acetolactate synthase I/II/III large subunit	EC:2.2.1.6
		K01653	ilvM	acetolactate synthase I/III small subunit	EC:2.2.1.6
		K11258	ilvM	acetolactate synthase II small subunit	EC:2.2.1.6
		K00053	ilvC	ketol-acid reductoisomerase	EC:1.1.1.86
		K01687	ilvD	dihydroxy-acid dehydratase	EC:4.2.1.9
		K00826	ilvE	branched-chain amino acid aminotransferase	EC:2.6.1.42
		K00606	panB	3-methyl-2-oxobutanoate hydroxymethyltransferase	EC:2.1.2.11
		K00077	panE	2-dehydropantoate 2-reductase	EC:1.1.1.169
		K01579	panD	aspartate 1-decarboxylase	EC:4.1.1.11
		K01918	PBAL	pantoate--beta-alanine ligase	EC:6.3.2.1
		K13799	PBAL	pantoate ligase	EC:6.3.2.1
		K00867	PANK	type I pantothenate kinase	EC:2.7.1.33
		K03525	PANK	type III pantothenate kinase	EC:2.7.1.33
		K09680	PANK	type II pantothenate kinase	EC:2.7.1.33
		K01947	PANK	type III pantothenate kinase	EC:2.7.1.33
		K13038	coaBC/PPCDC	phosphopantothenate---cysteine ligase / phosphopantothenoylcysteine decarboxylase	EC:6.3.2.5 4.1.1.36
		K01922	coaBC	phosphopantothenate---cysteine ligase (ATP)	EC:6.3.2.51
		K01598	PPCDC	phosphopantothenoylcysteine decarboxylase	EC:4.1.1.36
		K00954	PPAT	pantetheine-phosphate adenylyltransferase	EC:2.7.7.3
		K02318	PPAT/DPCK	phosphopantetheine adenylyltransferase / dephospho-CoA kinase	EC:2.7.7.3 2.7.1.24
		K02201	PPAT	pantetheine-phosphate adenylyltransferase	EC:2.7.7.3
		K04765	PPAT	nucleoside triphosphate diphosphatase	EC:3.6.1.9
		K00859	DPCK	dephospho-CoA kinase	EC:2.7.1.24
Pyridoxine	160290	K03472	epd	D-erythrose 4-phosphate dehydrogenase	EC:1.2.1.72
		K00134	epd	glyceraldehyde 3-phosphate dehydrogenase	EC:1.2.1.12
		K03473	pdxB	erythronate-4-phosphate dehydrogenase	EC:1.1.1.290
		K00831	serC	phosphoserine aminotransferase	EC:2.6.1.52
		K00097	pdxA	4-hydroxythreonine-4-phosphate dehydrogenase	EC:1.1.1.262
		K01662	dxs	1-deoxy-D-xylulose-5-phosphate synthase	EC:2.2.1.7
		K03474	pdxJ	pyridoxine 5-phosphate synthase	EC:2.6.99.2
		K00275	pdxH	pyridoxamine 5'-phosphate oxidase	EC:1.4.3.5
		K06215	pdxS	pyridoxal 5'-phosphate synthase pdxS subunit	EC:4.3.3.6
		K08681	pdxT	5'-phosphate synthase pdxT subunit	EC:4.3.3.6
Biotin	149919	K02169	bioC	malonyl-CoA O-methyltransferase	EC:2.1.1.197
		K00647	fabB	3-oxoacyl-[acyl-carrier-protein] synthase I	EC:2.3.1.41
		K09458	fabF	3-oxoacyl-[acyl-carrier-protein] synthase II	EC:2.3.1.179
		K00059	fabG	3-oxoacyl-[acyl-carrier protein] reductase	EC:1.1.1.100
		K02372	fabZ	3-hydroxyacyl-[acyl-carrier-protein] dehydratase	EC:4.2.1.59
		K00208	fabI	enoyl-[acyl-carrier protein] reductase I	EC:1.3.1.10
		K02170	bioH	pimeloyl-[acyl-carrier protein] methyl ester esterase	EC:3.1.1.85
		K09789	bioG	pimeloyl-[acyl-carrier protein] methyl ester esterase	EC:3.1.1.85
		K00648	bioZ	3-oxoacyl-[acyl-carrier-protein] synthase III [EC:2.3.1.180]	EC:2.3.1.180
		K01906	bioW	6-carboxyhexanoate--CoA ligase	EC:6.2.1.14
		K00652	bioF	8-amino-7-oxononanoate synthase	EC:2.3.1.47
		K00833	bioA	adenosylmethionine---8-amino-7-oxononanoate aminotransferase	EC:2.6.1.62
		K01935	bioD	dethiobiotin synthetase	EC:6.3.3.3
		K01012	bioB	biotin synthase	EC:2.8.1.6
Folate	64198	K01495	GCH1	GTP cyclohydrolase IA	EC:3.5.4.16
		K09007	GCH1	GTP cyclohydrolase IB	EC:3.5.4.16
		K01077	phoA	alkaline phosphatase	EC:3.1.3.1
		K01113	phoA	alkaline phosphatase D	EC:3.1.3.1
		K01633	folB	dihydroneopterin aldolase	EC:4.1.2.25
		K13939	folB/folK/folP	dihydroneopterin aldolase / 2-amino-4-hydroxy-6-hydroxymethyldihydropteridine diphosphokinase / dihydropteroate synthase	EC:4.1.2.25 2.7.6.3 2.5.1.15
		K13940	folB/folK	dihydroneopterin aldolase / 2-amino-4-hydroxy-6-hydroxymethyldihydropteridine diphosphokinase	EC:4.1.2.25 2.7.6.3
		K00950	folK	2-amino-4-hydroxy-6-hydroxymethyldihydropteridine diphosphokinase	EC:2.7.6.3
		K13941	folK/folP	2-amino-4-hydroxy-6-hydroxymethyldihydropteridine diphosphokinase / dihydropteroate synthase	EC:2.7.6.3 2.5.1.15
		K00796	folP	dihydropteroate synthase	EC:2.5.1.15
		K18824	folP	dihydropteroate synthase type 2	EC:2.5.1.15
		K18825	folP	dihydropteroate synthase type 3	EC:2.5.1.15
		K18974	folP	dihydropteroate synthase type 1	EC:2.5.1.15
		K13950	pabAB	para-aminobenzoate synthetase	EC:2.6.1.85
		K01664	pabAB	para-aminobenzoate synthetase component II	EC:2.6.1.85
		K01665	pabAB	para-aminobenzoate synthetase component I	EC:2.6.1.85
		K03342	pabAB/pabBC	para-aminobenzoate synthetase / 4-amino-4-deoxychorismate lyase	EC:2.6.1.85 4.1.3.38
		K02619	pabBC	4-amino-4-deoxychorismate lyase	EC:4.1.3.38
		K18482	pabBC	4-amino-4-deoxychorismate lyase	EC:4.1.3.38
		K11754	folC/FPGS	dihydrofolate synthase / folylpolyglutamate synthase	EC:6.3.2.12 6.3.2.17
		K01930	folC/FPGS	folylpolyglutamate synthase	EC:6.3.2.17
		K00287	DHFR	dihydrofolate reductase	EC:1.5.1.3
		K18589	DHFR	dihydrofolate reductase (trimethoprim resistance protein)	EC:1.5.1.3
		K18590	DHFR	dihydrofolate reductase (trimethoprim resistance protein)	EC:1.5.1.3
		K18591	DHFR	dihydrofolate reductase (trimethoprim resistance protein)	EC:1.5.1.3
		K13998	DHFR	dihydrofolate reductase	EC:1.5.1.3
Cobalamin	102114	K02302	cysG	precorrin-2 dehydrogenase	EC:1.3.1.76
		K02304	cysG	precorrin-2 dehydrogenase	EC:1.3.1.76
		K03394	cobI/cbiL	precorrin-2/cobalt-factor-2 C20-methyltransferase	EC:2.1.1.130 2.1.1.151
		K13540	cobI/cbiL/cobJ/cbiH	precorrin-2 C20-methyltransferase / precorrin-3B C17-methyltransferase	EC:2.1.1.130 2.1.1.131
		K02190	cbiK	sirohydrochlorin cobaltochelatase	EC:4.99.1.3
		K03795	cbiK	sirohydrochlorin cobaltochelatase	EC:4.99.1.3
		K02229	cobG	precorrin-3B synthase	EC:1.14.13.83
		K05934	cobJ/cbiH	precorrin-3B C17-methyltransferase	EC:2.1.1.131
		K13541	cobJ/cbiH/cbiG	precorrin-3B C17-methyltransferase / cobalt-precorrin 5A hydrolase	EC:2.1.1.131 3.7.1.12
		K05936	cobM/cbiF	precorrin-4/cobalt-precorrin-4 C11-methyltransferase	EC:2.1.1.133 2.1.1.271
		K02189	cbiG	cobalt-precorrin 5A hydrolase	EC:3.7.1.12
		K02228	cobF	precorrin-6A synthase	EC:2.1.1.152
		K02188	cbiD	cobalt-precorrin-5B (C1)-methyltransferase	EC:2.1.1.195
		K05895	cobK/cbiJ	precorrin-6A/cobalt-precorrin-6A reductase	EC:1.3.1.54 1.3.1.106
		K02191	cbiT	cobalt-precorrin-6B (C15)-methyltransferase	EC:2.1.1.196
		K00595	cobL	precorrin-6Y C5,15-methyltransferase (decarboxylating)	EC:2.1.1.132
		K03399	cbiE	cobalt-precorrin-7 (C5)-methyltransferase	EC:2.1.1.289
		K06042	cobH/cbiC	precorrin-8X/cobalt-precorrin-8 methylmutase	EC:5.4.99.61 5.4.99.60
		K02224	cobB/cbiA	cobyrinic acid a,c-diamide synthase	EC:6.3.5.9 6.3.5.11
		K02230	cobNST	cobaltochelatase CobN	EC:6.6.1.2
		K09882	cobNST	cobaltochelatase CobS	EC:6.6.1.2
		K09883	cobNST	cobaltochelatase CobT	EC:6.6.1.2
		K13786	cobR	cob(II)yrinic acid a,c-diamide reductase	EC:1.16.8.-
		K00798	MMAB	cob(I)alamin adenosyltransferase	EC:2.5.1.17
		K02232	cobQ	adenosylcobyric acid synthase	EC:6.3.5.10
		K02225	cbiB	cobalamin biosynthetic protein CobC	NA
		K02227	cbiB	adenosylcobinamide-phosphate synthase	EC:6.3.1.10
		K02231	cobP	adenosylcobinamide kinase / adenosylcobinamide-phosphate guanylyltransferase	EC:2.7.1.156 2.7.7.62
		K00768	cobU	nicotinate-nucleotide--dimethylbenzimidazole phosphoribosyltransferase	EC:2.4.2.21
		K02226	cobC	alpha-ribazole phosphatase	EC:3.1.3.73
		K02233	cobS	adenosylcobinamide-GDP ribazoletransferase	EC:2.7.8.26
Menaquinone	24301	K01851	menF	salicylate biosynthesis isochorismate synthase	EC:5.4.4.2
		K02552	menF	menaquinone-specific isochorismate synthase	EC:5.4.4.2
		K02361	menF	isochorismate synthase	EC:5.4.4.2
		K02551	menD	2-succinyl-5-enolpyruvyl-6-hydroxy-3-cyclohexene-1-carboxylate synthase	EC:2.2.1.9
		K08680	menH	2-succinyl-6-hydroxy-2,4-cyclohexadiene-1-carboxylate synthase	EC:4.2.99.20
		K02549	menC	O-succinylbenzoate synthase	EC:4.2.1.113
		K01911	menE	O-succinylbenzoic acid--CoA ligase	EC:6.2.1.26
		K14760	menE	acyl-activating enzyme 14	EC:6.2.1.26
		K01661	menB	naphthoate synthase	EC:4.1.3.36
		K12073	menI	1,4-dihydroxy-2-naphthoyl-CoA hydrolase	EC:3.1.2.28
		K19222	menI	1,4-dihydroxy-2-naphthoyl-CoA hydrolase	EC:3.1.2.28
		K02548	menA	1,4-dihydroxy-2-naphthoate octaprenyltransferase	EC:2.5.1.74
		K03183	ubiE	demethylmenaquinone methyltransferase	EC:2.1.1.163
		K10106	GGCX	vitamin K-dependent gamma-carboxylase	EC:4.1.1.90
		K05357	VKORC1	vitamin-K-epoxide reductase (warfarin-sensitive)	EC:1.17.4.4
		K11782	mqnA	chorismate dehydratase	EC:4.2.1.151
		K18285	mqnE	aminodeoxyfutalosine synthase	EC:2.5.1.120
		K18286	add	aminodeoxyfutalosine deaminase	EC:3.5.4.40
		K11783	mqnB	futalosine hydrolase	EC:3.2.2.26
		K18284	AFLN	aminodeoxyfutalosine nucleosidase	EC:3.2.2.30
		K11784	mqnC	cyclic dehypoxanthinyl futalosine synthase	EC:1.21.98.1
		K11785	mqnD	1,4-dihydroxy-6-naphthoate synthase	EC:1.14.-.-

## Sheet: S2
Table S2. Relative abundance of 123 functional roles in the B and K2 vitamin biosynthesis pathways
Vitamin	Functional role	Rumen	Reticulum	Omasum	Abomasum	Duodenum	Jejunum	Ileum	Cecum	Colon	Rectum
Thiamine	iscS	155.361	153.833	187.742	197.045	242.54	257.567	254.144	346.08	337.723	346.494
	thiF	13.5592	12.3636	15.2162	14.1611	10.5824	14.6935	18.8841	42.0109	40.2609	42.7188
	thiI	81.1886	80.6884	102.749	104.165	116.087	127.783	128.906	230.672	226.198	232.897
	dxs	290.877	293.106	319.738	303.037	174.048	155.06	154.13	287.368	288.598	298.001
	thiH	145.2	144.958	179.64	145.442	105.02	100.808	109.892	241.222	240.531	250.994
	thiO	0.323552	0.990588	0.660586	4.67146	10.0292	8.29229	5.35156	0.249873	0.60698	0.449808
	thiG	41.0439	42.7668	48.3886	50.1497	44.8602	38.8876	41.781	71.0772	68.7748	72.8824
	tenI	0.0160262	0.0444249	0.0520107	1.85943	2.09549	2.11714	1.56622	0.0351356	0.0617584	0.0689576
	THI4	5.09409	4.87927	3.97232	5.18374	16.242	14.9109	11.9028	33.1546	36.5411	36.477
	thi4	—	—	—	—	—	—	—	—	—	—
	thiC	73.0487	73.6948	81.6329	80.8949	97.2775	80.8276	91.6244	102.077	102.503	107.977
	thiD	61.8787	61.4226	63.7232	64.6884	68.1658	61.405	68.3142	122.463	122.789	127.594
	thiE	117.873	118.794	122.442	125.844	85.0325	69.4807	75.468	151.865	153.524	157.349
	thiL	143.558	145.551	150.681	150.152	65.1035	43.0218	41.4624	109.489	111.338	109.788
Riboflavin	ribBA	189.104	188.152	185.12	202.803	124.413	82.4565	77.6085	116.21	115.852	123.168
	gch3	2.04767	1.86387	1.75731	0.860243	7.92121	12.9788	11.3747	2.23525	2.41959	2.5257
	arfB	1.61211	1.53814	1.46371	0.681558	5.98253	11.1605	10.5999	1.86116	2.09993	2.0343
	ribD	123.843	121.674	120.56	136.125	78.2208	51.8339	49.9051	59.6902	59.7088	62.3898
	ribD2	189.104	188.152	185.12	202.803	124.413	82.4565	77.6085	116.21	115.852	123.168
	RIB7	3.22153	2.79218	2.57717	2.47861	6.76262	11.2041	12.2025	4.82997	4.86003	4.46462
	RIB2	0.0184782	0.0146372	0.003401	0.00309505	0.000618137	0.00280042	0	0	0	0
	PYRP2	—	—	—	—	—	—	—	—	—	—
	DHBPS	190.879	187.014	183.249	200.137	132.293	94.6258	91.2503	119.14	118.828	125.091
	ribH	132.697	133.755	131.182	137.765	80.9742	63.357	57.8103	76.0971	76.6888	79.8482
	ribE	133.736	133.137	130.534	140.166	86.6111	56.0001	49.0833	81.5522	80.9504	84.4583
	RK	27.9465	27.4368	26.7525	32.1854	30.2521	45.2745	40.5549	38.9562	39.1858	40.9804
	rfk	2.194	2.16565	2.11573	2.12687	6.32455	6.98985	7.63204	3.56051	4.45945	3.17378
	FADS	30.0937	29.3511	28.8886	33.9034	36.0644	53.3299	49.6239	42.0672	42.8213	43.9573
Niacin	nadB	200.146	197.11	197.459	208.696	108.653	70.7304	72.9205	184.76	184.144	183.938
	nadX	2.90667	2.7952	2.70369	2.78742	12.6057	14.2179	14.7821	15.8296	17.0642	16.7805
	nadA	166.448	171.586	165.178	175.33	94.8816	68.6282	77.8246	165.307	164.048	163.345
	nadC	141.688	140.425	145.019	147.135	73.8474	52.9692	55.5292	141.813	140.628	143.975
	pncC	104.461	103.172	108.174	114.939	71.0315	57.4656	57.729	115.266	116.881	116.942
	NMNAT	5.05491	5.0008	6.03434	5.317	10.0619	16.4317	16.8915	7.59752	7.73322	7.36441
	NaMNAT	97.2346	93.3412	93.2256	103.895	62.9508	53.0637	45.8802	57.514	57.4459	60.907
	nadE	252.852	246.786	274.004	269.602	186.938	162.818	164.409	390.09	395.021	396.545
Pantothenate	ilvM	409.398	407.97	425.745	444.935	394.258	334.962	353.55	368.664	368.696	374.994
	ilvC	192.657	192.302	203.518	209.05	150.819	125.266	128.745	218.293	217.873	220.577
	ilvD	252.637	250.752	269.564	275.467	229.085	185.344	196.98	291.141	289.536	294.721
	ilvE	255.313	253.452	277.47	273.087	214.333	170.513	180.17	329.651	323.904	326.583
	panB	141.653	141.055	142.868	151.682	84.2679	62.0966	63.2824	110.954	111.049	113.049
	panE	73.4639	72.401	75.8352	82.1256	55.7472	42.2128	49.3889	68.3554	70.2961	69.4323
	panD	95.61	97.2725	93.6903	98.3748	54.2252	34.5153	32.2934	77.1852	77.5629	79.9764
	PBAL	124.497	125.417	121.698	132.401	70.7574	47.9271	48.4341	99.6428	101.302	103.319
	PANK	153.284	149.012	155.492	164.099	111.807	109.913	99.1014	134.994	132.62	141.354
	coaBC	157.138	152.507	155.074	169.225	136.757	141.473	141.317	176.746	179.776	183.004
	PPCDC	157.611	152.911	155.745	169.397	137.521	141.682	141.725	176.534	179.636	182.68
	PPAT	151.352	149.782	149.1	162.314	115.796	102.382	110.751	167.531	171.601	178.756
	DPCK	97.3063	96.8504	99.9337	112.011	49.9583	54.8517	45.298	33.0143	34.7475	34.681
Pyridoxine	epd	353.755	355.43	386.885	380.029	314.796	344.113	345.21	521.335	513.808	521.395
	pdxB	31.3862	30.0105	30.7746	31.5601	12.4808	8.73287	12.5073	43.9132	46.1095	43.0589
	serC	282.115	283.183	311.757	289.987	197.337	140.731	151.549	379.411	371.386	381.059
	pdxA	148.745	146.019	153.153	148.101	80.5362	63.6572	55.1123	111.746	115.439	117.86
	dxs	298.133	293.106	319.738	303.037	174.048	155.06	154.13	287.368	288.598	298.001
	pdxJ	100.213	97.236	111.285	94.657	40.5409	23.6515	31.19	117.426	121.625	121.633
	pdxH	4.902	7.77972	7.92501	7.14936	14.3166	13.4964	7.96191	6.24256	6.18495	7.35764
	pdxS	62.0056	62.3996	61.5375	73.4318	38.0398	31.0361	28.7625	36.5631	33.6244	32.1902
	pdxT	51.6298	50.4288	50.9256	60.1593	29.1701	22.0817	22.1658	24.1033	21.6067	21.9612
Biotin	bioC	0.309745	0.429552	0.339977	2.40668	5.13708	6.01221	5.74227	1.41012	1.68584	1.92538
	fabB	192.106	192.928	193.569	190.95	57.9132	34.8714	30.2565	37.3496	34.2757	34.3912
	fabF	348.324	343.242	375.261	351.872	200.728	135.707	143.237	268.688	270.163	271.808
	fabG	437.112	435.496	464.786	458.216	341.799	278.827	238.27	437.464	436.806	444.319
	fabZ	55.2358	54.2543	56.7556	57.9349	54.413	41.0912	48.9955	52.056	50.4206	54.2519
	fabI	22.4722	25.3874	22.36	27.809	31.8069	19.992	28.0075	54.7425	57.2445	56.915
	bioH	0.109937	0.154949	0.128426	1.72522	2.8939	7.98409	7.35607	0.125546	0.118255	0.148869
	bioG	0.0136262	0.0188812	0.0355893	0.0555874	0.149027	0.039317	0.0043097	1.10803	1.38422	1.47885
	bioZ	217.949	228.532	232.077	235.766	123.296	75.4472	67.7424	101.667	99.6895	103.331
	bioW	6.60412	4.86913	5.34055	4.89881	3.05209	3.07097	2.52934	0.751342	1.18183	0.987917
	bioF	45.8552	46.7095	56.5284	46.0284	31.2549	29.1572	32.2499	36.2637	36.7516	36.7144
	bioA	27.0316	27.2064	26.7762	29.5101	41.7333	34.1761	27.5164	12.1624	14.3631	14.9899
	bioD	10.689	9.01608	9.54832	10.84	15.8817	17.3367	13.778	4.50503	5.69693	7.02423
	bioB	114.023	106.685	125.102	111.409	125.574	123.64	121.601	136.009	135.107	139.778
Folate	GCH1	206.742	206.08	219.358	216.505	131.982	102.253	107.255	166.4	167.507	169.887
	phoA	17.8117	18.0385	23.8551	20.975	39.0246	33.4773	29.1502	43.5832	42.9239	43.1963
	folB	48.8016	47.2854	43.9066	61.4489	41.4749	39.9962	36.8896	37.592	39.2993	36.9787
	folK	81.2835	84.4072	84.3132	92.2241	42.661	43.0869	38.3956	50.028	50.0202	49.5379
	folP	126.933	129.288	134.351	143.097	70.8782	73.6411	58.152	85.7065	88.2251	86.6536
	pabAB	4.58821	5.85131	5.5806	14.3901	25.0447	58.1967	49.6622	3.98184	5.29317	3.8139
	pabBC	3.30326	3.81813	4.23596	9.1769	13.497	18.2582	16.1882	1.33143	1.86031	1.4378
	folC	139.185	141.336	146.382	158.549	81.5568	77.3027	64.0781	105.881	108.574	108.054
	FPGS	139.185	141.336	146.382	158.549	81.5568	77.3027	64.0781	105.881	108.574	108.054
	DHFR	101.021	100.395	101.315	110.728	65.4399	46.7996	46.7543	87.6793	90.4907	92.5061
Cobalamin	cysG	10.7486	8.88972	9.80962	13.3563	21.873	36.6288	29.3377	4.46676	5.7643	5.42396
	cobI	15.4209	15.7328	14.4802	14.6361	29.1364	37.413	37.8402	6.62001	6.54669	6.29682
	cbiL	15.4209	15.7328	14.4802	14.6361	29.1364	37.413	37.8402	6.62001	6.54669	6.29682
	cbiK	74.9855	74.4721	78.4929	78.1892	60.29	58.8742	55.7791	19.095	19.6076	18.8851
	cobG	0.118764	0.231469	0.101596	0.447121	3.51283	3.59192	1.18285	0.0943386	0.155645	0.265377
	cobJ/cbiH	39.2672	37.0184	43.0087	44.1731	58.5237	65.5048	57.4398	23.1291	23.0518	24.076
	cobM/cbiF	39.7456	36.8974	44.2795	46.1129	57.7778	64.2079	59.4525	22.8812	22.6485	23.2503
	cbiG	6.90113	6.26183	7.2074	7.99112	20.1238	27.7375	24.6778	5.32276	5.5672	5.58538
	cobF	0.084041	0.213511	0.0664524	0.442392	4.12773	3.85166	1.80193	0.0863295	0.297399	0.257528
	cbiD	104.406	103.006	102.283	107.675	63.0052	56.6496	49.2507	22.1062	22.6493	22.2157
	cobK/cbiJ	9.53753	9.12916	7.35135	10.1644	18.5014	23.3241	20.4523	3.2462	3.62577	3.73194
	cbiT	5.65222	6.31859	3.54966	2.68095	7.56142	13.3818	13.8333	2.96902	2.89927	2.56472
	cobL	80.6339	80.2278	79.8949	83.2156	39.2242	20.8409	15.5772	13.37	14.3771	14.2432
	cbiE	5.82522	6.44714	3.49689	2.49428	6.99805	14.3831	13.6476	2.98408	2.80648	2.80744
	cobH/cbiC	35.8104	34.7749	39.3354	41.4976	59.3362	59.0534	53.8868	21.821	21.2132	22.4728
	cobB/cbiA	97.4857	94.8544	97.9757	98.4235	65.546	58.144	56.1708	32.6108	34.0904	34.2284
	cobNST	24.8649	25.3388	30.6842	33.5118	57.9469	50.5129	54.4765	17.2202	18.5999	17.7875
	cobR	0.00391569	0.012873	0.00234459	0.0349116	0.412516	0.0654529	0.0976411	0.0010102	0.00494658	0.00675112
	MMAB	11.6443	12.5974	10.0815	11.2997	21.015	21.7241	19.0984	5.81764	5.50057	6.148
	cobQ	128.847	123.516	133.998	136.327	99.9781	90.4528	82.0297	37.8378	37.5808	38.4381
	cbiB	102.222	100.63	105.332	108.169	71.405	69.0417	54.8146	29.2561	29.0257	29.4951
	cobP	74.3754	74.0514	71.7922	76.7141	38.3412	29.0227	16.4497	10.8564	11.0104	11.177
	cobU	99.9217	97.1778	100.813	105.945	68.7295	51.2171	44.3797	46.2482	46.1474	48.7398
	cobC	31.223	28.7714	36.3453	32.9923	22.4508	20.4194	19.7612	13.9123	14.0034	14.9134
	cobS	74.4318	73.5	73.0599	75.7484	35.4502	32.3944	26.9537	15.0924	15.3216	15.1308
Menaquinone	menF	34.2588	33.5185	27.2805	39.2332	22.0354	25.3451	15.1655	12.2256	12.8354	13.188
	menD	63.1246	61.3806	58.9075	66.9655	29.2619	20.8673	17.4976	19.5048	20.6117	21.3725
	menH	0.0406164	0.104918	0.0654142	2.97742	4.1714	5.24067	5.90307	0.0890437	0.120858	0.189479
	menC	0.706221	1.42738	1.14709	4.68624	13.7793	18.1069	8.82744	0.739158	1.04173	1.58544
	menE	65.4835	63.1325	64.1668	72.6355	27.3939	19.9985	23.8483	15.4989	15.6782	15.9526
	menB	73.9495	74.2592	75.9698	80.9125	31.6602	23.0741	18.0118	33.4954	33.7718	33.6313
	menI	—	—	—	—	—	—	—	—	—	—
	menA	72.5876	72.2565	72.0202	80.726	33.0328	25.0187	21.6029	25.5023	24.5781	24.8722
	ubiE	95.6154	95.0322	99.6732	103.761	49.033	34.3211	30.3089	56.439	57.4005	57.4752
	GGCX	—	—	—	—	—	—	—	—	—	—
	VKORC1	—	—	—	—	—	—	—	—	—	—
	mqnA	7.99826	6.03905	6.46862	6.10968	3.31397	2.62216	2.68732	14.6105	15.8441	14.5747
	mqnE	18.6982	18.1758	12.1853	11.3885	5.63445	2.21059	4.20423	25.0762	25.3818	26.2658
	add	0.000838964	0.00131572	0.0124403	0.0044439	0.0181506	0.0852829	0.129018	0.00199749	0.00361453	0.00264853
	mqnB	3.04667	2.49728	2.67949	2.66078	0.330046	0.233512	0.161819	0.184016	0.0747609	0.0954715
	AFLN	0.304597	0.457977	0.521503	0.322215	0.159546	0.640466	0.459682	1.61959	1.95251	2.6164
	mqnC	7.48758	8.35101	6.4232	5.63415	4.89822	1.52225	2.49103	19.711	21.2628	20.4336
	mqnD	0.547701	0.806987	0.580076	0.754007	1.52769	0.722977	1.43042	18.8191	20.58	19.6298

## Sheet: S3
Table S3. Distribution of vitamin biosynthesis among different phyla
Phylum	Thiamine	Riboflavin	Niacin	Pantothenate	Pyridoxine	Biotin	Folate	Cobalamin	Menaquinone
Bacteroidetes	0.287647	0.527978	0.505949	0.403824	0.427222	0.448563	0.577308	0.420438	0.763735
Firmicutes	0.476022	0.191606	0.282338	0.382703	0.36532	0.276652	0.218307	0.364874	0.0800196
Proteobacteria	0.0557563	0.0702883	0.050186	0.0628021	0.0490658	0.0905555	0.072023	0.042518	0.0584594
Unclassified Bacteria	0.0378583	0.0212989	0.0372769	0.0148031	0.04751	0.0371333	0.0236955	0.0143714	0.0084154
Euryarchaeota	0.0351037	0.0737258	0.0297847	0.0285207	0.00197676	0.00824915	0.00160036	0.120789	0.00400931
Fibrobacteres	0.022867	0.0324097	0.025255	0.0213922	0.0233757	0.0421113	0.0265086	0.00554368	0.0338329
Lentisphaerae	0.0213157	0.0186543	0.0230903	0.0158832	0.00694821	0.0166548	0.00862824	0.0014747	0.000233698
Spirochaetes	0.0185384	0.0120328	0.00500971	0.0216636	0.0220963	0.0280083	0.0207588	0.00105073	0.000199784
Actinobacteria	0.0115223	0.0121324	0.0123381	0.0136482	0.012798	0.0168817	0.0280439	0.0185264	0.0306012
Verrucomicrobia	0.00704635	0.011615	0.00923298	0.0111546	0.00828133	0.00736959	0.00542218	2.08729e-05	0.00738081
Other	0.026323	0.028258	0.0195394	0.0236063	0.0354053	0.0278212	0.0177051	0.0103927	0.013113
