# Supplementary material for: Metagenomic insights into the microbe-mediated B and K2 vitamin biosynthesis in the gastrointestinal microbiome of ruminants
Source: Microbiome. 2022 Jul 21;10:109. doi: 10.1186/s40168-022-01298-9 (PMC9306216; doi:10.1186/s40168-022-01298-9)
Supplement: Supplementary file 4 — Additional file 3: Table S4. Combination of indispensable functional roles for B and K2 vitamin de novo biosynthesis. Table S5. Collection of 17,425 ruminant microbial genomes. Table S6. Taxonomic classification of 5318 high-quality genomes. Table S7. Genomic statistics and vitamin synthesis capabilities of 2366 VPGs. Table S8. Comparison of KOs between VPGs and other NPGs. [file 40168_2022_1298_MOESM3_ESM.xlsx]

## Sheet: S4
Table S4. Combination of indispensable functional roles for B and K2 vitamin de novo biosynthesis
Pathway	Essential functional roles
Thiamine	(THI4 or thi4)+ thiC + thiD + thiE
	iscS + thiI + dxs + (thiH or thiO)+ thiG + thiC + thiD + thiE
Riboflavin	[ribBA or (gch3 + arfB)] + ribD + ribD2 + PYRP2 + DHBPS + ribH + ribE + (RK or rfk)
Niacin	(nadX or nadB) + nadA + nadC + [(pncC + NMNAT) or (NaMNAT + nadE)]
Pantothenate	[(ilvM + ilvC + ilvD) or ilvE] + panB + panE + panD + PBAL + PANK + coaBC + PPCDC + PPAT + DPCK
Pyridoxine	epd + pdxB + serC + dxs + pdxA + pdxJ + pdxH
	pdxS + pdxT
Biotin	bioW + bioF + bioA + bioD + bioB
	bioC + bioF + bioA + bioD + bioB
Folate	GCH1 + phoA + folB + pabBC + folP + folC + DHFR + FPGS
Cobalamin	cysG + cbiK + cbiL + cbiH + cbiF + cbiG + cbiD + cbiJ + cbiT + cbiE + cbiC + cbiA + MMAB + cobQ + cbiB + cobP + cobS
	cobI + cobG + cobJ + cobM + cobF + cobK + cobL + cobH + cobB + cobNST + MMAB + cobQ + cbiB + cobP + cobS
Menaquinone	menF + menD + menH + menC + menE + menB + menI + menA + ubiE
	mqnA + mqnE + [(add + mqnB) or AFLN] + mqnC + mqnD
When more than one de novo biosynthesis pathway for one vitamin is possible, several combinations of indispensable functional roles are listed.

## Sheet: S5
Table S5. Collection of 17,425 ruminant microbial genomes
Source	Microbial genomes		Reference & from	Study description/Download link
Metagenome-assembled genomes	10373	GIT metagenome-assembled genomes	Xie et al. Microbiome (2021)	An integrated gene catalog and over 10,000 metagenome-assembled genomes from the gastrointestinal microbiome of ruminants
	4941	rumen metagenome-assembled genomes	Stewart et al. Nat Biotechnol (2019)	Compendium of 4,941 rumen metagenome assembled genomes for rumen microbiome biology and enzyme discovery
	965	rumen metagenome-assembled genomes	Parks et al. Nat Microbiol (2017)	Recovery of nearly 8,000 metagenome-assembled genomes substantially expands the tree of life
	324	rumen metagenome-assembled genomes	Li et al. GigaScience (2020)	A catalog of microbial genes from the bovine rumen unveils a specialized and diverse biomass-degrading environment
	99	rumen metagenome-assembled genomes	Svartström et al. ISME J (2017)	Ninety-nine de novo assembled genomes from the moose (Alces alces) rumen microbiome provide new insights into microbial plant biomass degradation
	77	rumen metagenome-assembled genomes	Solden et al. Nat Microbiol (2018)	Interspecies cross-feeding orchestrates carbon degradation in the rumen ecosystem
	15	rumen metagenome-assembled genomes	Hess et al. Science (2011)	Metagenomic discovery of biomass-degrading genes and genomes from cow rumen
Cultured genomes	410	Hungate1000 collection	Seshadri et al. Nat Biotechnol (2018)
	1	Wolinella succinogenes DSM 1740	Baar et al. Proceedings of the National Academy of Sciences (2003)
	1	Basfia succiniciproducens MBEL55E	Hong et al. Nat Biotechnol (2004)
	1	Ruminococcus flavefaciens FD-1	Berg Miller et al. PLoS One (2009)
	1	Slackia heliotrinireducens DSM 20476	Pukall et al. Standards in Genomic Sciences (2009)
	1	Desulfovibrio desulfuricans subsp. desulfuricans ATCC 27774	Release Date: 2009-01-26	https://genome.jgi.doe.gov/portal/DesdessATCC27774_FD/DesdessATCC27774_FD.download.html
	1	Actinobacillus succinogenes 130Z	McKinlay et al. BMC Genomics (2010)
	1	Butyrivibrio proteoclasticus B316	Kelly et al. PLoS One (2010)
	1	Methanobrevibacter ruminantium M1	Leahy et al. PLoS One (2010)
	1	Prevotella bryantii B14	Purushe et al. Microbial ecology (2010)
	1	Prevotella ruminicola 23	TIGR (2010)	ftp://ftp.ncbi.nlm.nih.gov/genomes/all/GCF/000/025/925/GCF_000025925.1_ASM2592v1/GCF_000025925.1_ASM2592v1_genomic.fna.gz
	1	Eubacterium cellulosolvens 6	Release Date: 2010-08-25	https://genome.jgi.doe.gov/portal/Eubcel6_FD/Eubcel6_FD.download.html
	1	Fibrobacter succinogenes subsp. succinogenes S85	Suen et al. PLoS One (2011)
	1	Lactobacillus ruminis ATCC 27782	Forde et al. Microbial cell factories (2011)
	1	Megasphaera elsdenii DSM 20460	Marx et al. Am Soc Microbiol (2011)
	1	Ruminococcus albus 7	Suen et al. Am Soc Microbiol (2011)
	1	Ruminococcus albus 8	TIGR (2011)	ftp://ftp.ncbi.nlm.nih.gov/genomes/all/GCF/000/178/155/GCF_000178155.2_ASM17815v2/GCF_000178155.2_ASM17815v2_genomic.fna.gz
	1	Cellvibrio sp. BR	Animal Science and Technology of southwest University (2012)	ftp://ftp.ncbi.nlm.nih.gov/genomes/all/GCF/000/263/355/GCF_000263355.1_ASM26335v1/GCF_000263355.1_ASM26335v1_genomic.fna.gz
	1	Desulfotomaculum ruminis DL	Spring et al. Standards in Genomic Sciences (2012)
	1	Oscillibacter ruminantium GH1	Lee et al. Am Soc Microbiol (2012)
	1	Ruminococcus flavefaciens 17	Berg Miller et al. Environmental microbiology (2012)
	1	Treponema sp. JC4	Rosewarne et al. Am Soc Microbiol (2012)
	1	Anaerovibrio lipolyticus 5S	Privé et al. PLoS One (2013)
	1	Arcobacter butzleri 7h1h	Merga et al. Genome announcements (2013)
	1	Clostridium sartagoforme AAU1	Anand Agricultural University (2013)	ftp://ftp.ncbi.nlm.nih.gov/genomes/all/GCF/000/401/215/GCF_000401215.1_CloSarAAU1/GCF_000401215.1_CloSarAAU1_genomic.fna.gz
	1	Methanobrevibacter boviskoreani AbM4	Leahy et al. Standards in Genomic Sciences (2013)
	1	Methanobrevibacter boviskoreani JH1	Lee et al. Genome announcements (2013)
	1	Pseudochrobactrum sp. AO18b	University of Georgia (2013)	ftp://ftp.ncbi.nlm.nih.gov/genomes/all/GCF/000/409/565/GCF_000409565.1_AO18b/GCF_000409565.1_AO18b_genomic.fna.gz
	1	Thermoplasmatales archaeon BRNA1	CSIRO Livestock Industries (2013)	ftp://ftp.ncbi.nlm.nih.gov/genomes/all/GCF/000/350/305/GCF_000350305.1_ASM35030v1/GCF_000350305.1_ASM35030v1_genomic.fna.gz
	1	Succinimonas amylolytica DSM 2873	Release Date: 2013-03-01	https://genome.jgi.doe.gov/portal/SucamyDSM2873_FD/SucamyDSM2873_FD.download.html
	1	Bacillus nealsonii AAU1	Nathani et al. Advances in Bioscience and Biotechnology (2014)
	1	Bacteroides ovatus NLAE-zl-C11	Atherly et al. Microbiologyopen (2014)
	1	Bacteroides ovatus NLAE-zl-C34	Atherly et al. Microbiologyopen (2014)
	1	Bacteroides thetaiotaomicron NLAE-zl-C523	Atherly et al. Microbiologyopen (2014)
	1	Bacteroides thetaiotaomicron NLAE-zl-G288	Atherly et al. Microbiologyopen (2014)
	1	Bacteroides xylanisolvens NLAE-zl-C182	Atherly et al. Microbiologyopen (2014)
	1	Bacteroides xylanisolvens NLAE-zl-C29	Atherly et al. Microbiologyopen (2014)
	1	Bacteroides xylanisolvens NLAE-zl-C339	Atherly et al. Microbiologyopen (2014)
	1	Bacteroides xylanisolvens NLAE-zl-G310	Atherly et al. Microbiologyopen (2014)
	1	Bacteroides xylanisolvens NLAE-zl-G421	Atherly et al. Microbiologyopen (2014)
	1	Corynebacterium vitaeruminis DSM 20294	Al-Dilaimi et al. J Biotechnol (2014)
	1	Lacrimispora celerecrescens 152B	Agharkar Research Institute (2014)	ftp://ftp.ncbi.nlm.nih.gov/genomes/all/GCF/000/732/605/GCF_000732605.1_CloCel1.0/GCF_000732605.1_CloCel1.0_genomic.fna.gz
	1	Methanobacterium formicicum BRM9	Kelly et al. Standards in Genomic Sciences (2014)
	1	Ruminococcus albus SY3	Dassa et al. PLoS One (2014)
	1	Ruminococcus flavefaciens 007c	Dassa et al. PLoS One (2014)
	1	Streptococcus equinus ATCC 33317	Benahmed et al. Genome announcements (2014)
	1	Synergistes jonesii 78-1	Holland-Moritz et al. Genome announcements (2014)
	1	Alysiella crassa DSM 2578	Release Date: 2014-06-06	https://genome.jgi.doe.gov/portal/AlycraDSM2578_FD/AlycraDSM2578_FD.download.html
	1	Prauserella rugosa DSM 43194	Release Date: 2014-10-02	https://genome.jgi.doe.gov/portal/Prarug431PBPilot_FD/Prarug431PBPilot_FD.download.html
	1	Prevotella ruminicola ATCC 19189	Release Date: 2014-12-10	https://genome.jgi.doe.gov/portal/PrerumATCC19189_FD/PrerumATCC19189_FD.download.html
	1	Salmonella enterica subsp. enterica serovar Mishmarhaemek strain OLC-1602	Cooper et al. Genome announcements (2015)
	1	Acinetobacter sp.HR7	Chang et al. Genome announcements (2015)
	1	Bordetella trematum HR18	Chang et al. Genome announcements (2015)
	1	Methanosarcina barkeri CM1	Lambie et al. Standards in Genomic Sciences (2015)
	1	Oxobacter pfennigii V5-2	Bengelsdorf et al. Genome announcements (2015)
	1	Peptoclostridium sp.NCR	Nathani et al. Genomics data (2015)
	1	Selenomonas ruminantium subsp. lactilytica TAM6421	Kaneko et al. FEMS Microbiology Letters (2015)
	1	Streptococcus equinus HC5	Azevedo et al. Genome announcements (2015)
	1	Alysiella filiformis DSM 16848	Release Date: 2015-08-19	https://genome.jgi.doe.gov/portal/AlyfilDSM16848_FD/AlyfilDSM16848_FD.download.html
	1	Enterococcus thailandicus strain F0711D 46	Beukers et al. Genome announcements (2016)
	1	Butyrivibrio hungatei MB2003	Palevich. PhD thesis (2016)
	1	Eubacterium limosum strain SA11	Kelly et al. Standards in Genomic Sciences (2016)
	1	Methanobrevibacter millerae SM9	Kelly et al. Standards in Genomic Sciences (2016)
	1	Methanobrevibacter olleyae YLM1	Kelly et al. Genome announcements (2016)
	1	Methanogenic archaeon ISO4-H5	Li et al. Standards in Genomic Sciences (2016)
	1	Pseudobutyrivibrio xylanivorans MA3014	Palevich. PhD thesis (2016)
	1	Anaerovibrio lipolyticus DSM 3074	Release Date: 2016-08-10	https://genome.jgi.doe.gov/portal/AnalipDSM3074_FD/AnalipDSM3074_FD.download.html
	1	Butyrivibrio fibrisolvens DSM 3071	Release Date: 2016-08-10	https://genome.jgi.doe.gov/portal/ButfibDSM3071_FD/ButfibDSM3071_FD.download.html
	1	Butyrivibrio hungatei DSM 14810	Release Date: 2016-08-10	https://genome.jgi.doe.gov/portal/ButhunDSM14810_FD/ButhunDSM14810_FD.download.html
	1	Eubacterium ruminantium ATCC 17233	Release Date: 2016-08-10	https://genome.jgi.doe.gov/portal/EubrumATCC17233_FD/EubrumATCC17233_FD.download.html
	1	Eubacterium uniforme ATCC 35992	Release Date: 2016-08-10	https://genome.jgi.doe.gov/portal/EubuniATCC35992_FD/EubuniATCC35992_FD.download.html
	1	Lampropedia hyalina DSM 16112	Release Date: 2016-08-10	https://genome.jgi.doe.gov/portal/LamhyaDSM16112_FD/LamhyaDSM16112_FD.download.html
	1	Schwartzia succinivorans DSM 10502	Release Date: 2016-08-10	https://genome.jgi.doe.gov/portal/SchsucDSM10502_FD/SchsucDSM10502_FD.download.html
	1	Succinivibrio dextrinosolvens DSM 3072	Release Date: 2016-08-10	https://genome.jgi.doe.gov/portal/SucdexDSM3072_FD/SucdexDSM3072_FD.download.html
	1	Clostridium intestinale DSM 6191	Release Date: 2016-08-11	https://genome.jgi.doe.gov/portal/ClointDSM6191_FD/ClointDSM6191_FD.download.html
	1	Pseudobutyrivibrio xylanivorans DSM 14809	Release Date: 2016-08-11	https://genome.jgi.doe.gov/portal/PsexylDSM14809_FD/PsexylDSM14809_FD.download.html
	1	Lachnospiraceae bacterium JC7	Release Date: 2016-08-15	https://genome.jgi.doe.gov/portal/IMG_2510461067/IMG_2510461067.download.html
	1	Lactococcus lactis subsp.cremoris DPC6856	Release Date: 2016-08-15	https://genome.jgi.doe.gov/portal/IMG_2630968759/IMG_2630968759.download.html
	1	Synergistetes sp. Syn Fa1	Release Date: 2016-10-24	https://genome.jgi.doe.gov/portal/IMG_2501651219/IMG_2501651219.download.html
	1	Enterococcus casseliflavus strain F1129E 107	Beukers et al. BMC microbiology (2017)
	1	Enterococcus casseliflavus strain F1129F 46	Beukers et al. BMC microbiology (2017)
	1	Enterococcus durans strain F0321E 104	Beukers et al. BMC microbiology (2017)
	1	Enterococcus faecalis strain F1213D 146	Beukers et al. BMC microbiology (2017)
	1	Enterococcus faecium strain F1129D 110	Beukers et al. BMC microbiology (2017)
	1	Enterococcus faecium strain F1129F 09	Beukers et al. BMC microbiology (2017)
	1	Enterococcus faecium strain F1213D 01	Beukers et al. BMC microbiology (2017)
	1	Enterococcus gallinarum strain F1213F 228	Beukers et al. BMC microbiology (2017)
	1	Enterococcus hirae strain F0221E 46	Beukers et al. BMC microbiology (2017)
	1	Enterococcus hirae strain F0221F 13	Beukers et al. BMC microbiology (2017)
	1	Enterococcus hirae strain F0221F 224	Beukers et al. BMC microbiology (2017)
	1	Enterococcus hirae strain F0321D 142	Beukers et al. BMC microbiology (2017)
	1	Enterococcus hirae strain F0321D 238	Beukers et al. BMC microbiology (2017)
	1	Enterococcus hirae strain F0711D 102	Beukers et al. BMC microbiology (2017)
	1	Enterococcus hirae strain F0711E 118	Beukers et al. BMC microbiology (2017)
	1	Enterococcus hirae strain F0711F 57	Beukers et al. BMC microbiology (2017)
	1	Enterococcus hirae strain F1129D 233	Beukers et al. BMC microbiology (2017)
	1	Enterococcus hirae strain F1129E 113	Beukers et al. BMC microbiology (2017)
	1	Enterococcus villorum strain F0321E 149	Beukers et al. BMC microbiology (2017)
	1	Enterococcus villorum strain F1129D 143	Beukers et al. BMC microbiology (2017)
	1	Bacillus amyloliquefaciens strain LM2303	Chen. Journal of biotechnology (2017)
	1	Escherichia coli strain BG1	Segura et al. Standards in genomic sciences (2017)
	1	Escherichia coli strain 11226	Asakura et al. Genome announcements (2017)
	1	Escherichia coli strain 11229	Asakura et al. Genome announcements (2017)
	1	Escherichia coli strain 11247	Asakura et al. Genome announcements (2017)
	1	Escherichia coli strain 15821	Asakura et al. Genome announcements (2017)
	1	Escherichia coli strain 16309	Asakura et al. Genome announcements (2017)
	1	Escherichia coli strain UMDKSU-2013-3-80A	Noll et al. Genome announcements (2017)
	1	Escherichia coli strain UMDKSU-2013-3-104A	Noll et al. Genome announcements (2017)
	1	Escherichia coli strain UMDKSU-2013-3-118A	Noll et al. Genome announcements (2017)
	1	Escherichia coli strain UMDKSU-2013-3-135A	Noll et al. Genome announcements (2017)
	1	Escherichia coli strain UMDKSU-2013-3-141B	Noll et al. Genome announcements (2017)
	1	Escherichia coli strain UMDKSU-2013-3-144B	Noll et al. Genome announcements (2017)
	1	Escherichia coli strain UMDKSU-2013-3-174C	Noll et al. Genome announcements (2017)
	1	Escherichia coli strain UMDKSU-2013-3-304D	Noll et al. Genome announcements (2017)
	1	Escherichia coli strain UMDKSU-2013-3-314B	Noll et al. Genome announcements (2017)
	1	Escherichia coli strain UMDKSU-2013-3-409B	Noll et al. Genome announcements (2017)
	1	Escherichia coli strain UMDKSU-2013-3-539F	Noll et al. Genome announcements (2017)
	1	Escherichia coli strain UMDKSU-2013-3-552F	Noll et al. Genome announcements (2017)
	1	Escherichia coli strain UMDKSU-2013-3-557A	Noll et al. Genome announcements (2017)
	1	Escherichia coli strain UMDKSU-2014-5-7C	Noll et al. Genome announcements (2017)
	1	Escherichia coli strain UMDKSU-2014-5-10D	Noll et al. Genome announcements (2017)
	1	Escherichia coli strain UMDKSU-2014-5-58F	Noll et al. Genome announcements (2017)
	1	Escherichia coli strain UMDKSU-2014-5-82A	Noll et al. Genome announcements (2017)
	1	Escherichia coli strain UMDKSU-2014-5-89A	Noll et al. Genome announcements (2017)
	1	Escherichia coli strain UMDKSU-2014-5-94C	Noll et al. Genome announcements (2017)
	1	Escherichia coli strain UMDKSU-2014-5-138A	Noll et al. Genome announcements (2017)
	1	Escherichia coli strain UMDKSU-2014-5-139D	Noll et al. Genome announcements (2017)
	1	Escherichia coli strain UMDKSU-2014-5-140E	Noll et al. Genome announcements (2017)
	1	Escherichia coli strain UMDKSU-2014-5-288B	Noll et al. Genome announcements (2017)
	1	Escherichia coli strain UMDKSU-2014-5-330A	Noll et al. Genome announcements (2017)
	1	Escherichia coli strain UMDKSU-2014-5-332A	Noll et al. Genome announcements (2017)
	1	Escherichia coli strain UMDKSU-2014-5-370H	Noll et al. Genome announcements (2017)
	1	Escherichia coli strain UMDKSU-2014-5-548J	Noll et al. Genome announcements (2017)
	1	Escherichia coli strain UMDKSU-2014-5-610A	Noll et al. Genome announcements (2017)
	1	Escherichia coli strain UMDKSU-2014-5-611A	Noll et al. Genome announcements (2017)
	1	Escherichia coli strain UMDKSU-2014-5-614A	Noll et al. Genome announcements (2017)
	1	Escherichia coli strain UMDKSU-2014-5-650B	Noll et al. Genome announcements (2017)
	1	Escherichia coli strain UMDKSU-2014-5-655A	Noll et al. Genome announcements (2017)
	1	Escherichia coli strain UMDKSU-2014-5-841G	Noll et al. Genome announcements (2017)
	1	Escherichia coli strain UMDKSU-2014-5-863D	Noll et al. Genome announcements (2017)
	1	Escherichia coli strain UMDKSU-2014-5-888D	Noll et al. Genome announcements (2017)
	1	Escherichia coli strain UMDKSU-2014-5-925A	Noll et al. Genome announcements (2017)
	1	Escherichia coli strain UMDKSU-2014-5-933A	Noll et al. Genome announcements (2017)
	1	Escherichia coli strain UMDKSU-2014-5-941B	Noll et al. Genome announcements (2017)
	1	Escherichia coli strain UMDKSU-2014-5-965B	Noll et al. Genome announcements (2017)
	1	Escherichia coli strain UMDKSU-2014-5-1253A	Noll et al. Genome announcements (2017)
	1	Escherichia coli strain UMDKSU-2014-5-1451D	Noll et al. Genome announcements (2017)
	1	Escherichia coli strain UMDKSU-2014-5-1565C	Noll et al. Genome announcements (2017)
	1	Escherichia coli strain UMDKSU-2014-5-1838G	Noll et al. Genome announcements (2017)
	1	Escherichia coli strain UMDKSU-2013-3-73A	Noll et al. Genome announcements (2017)
	1	Escherichia coli strain UMDKSU-2013-3-98B	Noll et al. Genome announcements (2017)
	1	Escherichia coli strain UMDKSU-2013-3-109D	Noll et al. Genome announcements (2017)
	1	Escherichia coli strain UMDKSU-2013-3-141E	Noll et al. Genome announcements (2017)
	1	Escherichia coli strain UMDKSU-2013-3-134A	Noll et al. Genome announcements (2017)
	1	Escherichia coli strain UMDKSU-2013-3-435B	Noll et al. Genome announcements (2017)
	1	Escherichia coli strain UMDKSU-2013-3-492A	Noll et al. Genome announcements (2017)
	1	Escherichia coli strain UMDKSU-2013-3-296D	Noll et al. Genome announcements (2017)
	1	Escherichia coli strain UMDKSU-2013-3-331C	Noll et al. Genome announcements (2017)
	1	Escherichia coli strain UMDKSU-2013-3-416C	Noll et al. Genome announcements (2017)
	1	Escherichia coli strain UMDKSU-2013-3-533B	Noll et al. Genome announcements (2017)
	1	Escherichia coli strain UMDKSU-2013-3-536F	Noll et al. Genome announcements (2017)
	1	Escherichia coli strain UMDKSU-2013-3-526E	Noll et al. Genome announcements (2017)
	1	Escherichia coli strain KG-16	Jeon et al. Genome announcements (2017)
	1	Escherichia coli strain Ec47VL	Sartori et al. Journal of global antimicrobial resistance (2017)
	1	Escherichia coli strain 13B	Sartori et al. Journal of global antimicrobial resistance (2017)
	1	Eubacterium xylanophilum ATCC 35991	Mukherjee et al. Nat Biotechnol (2017)
	1	Porphyromonas levii DSM 23370	Mukherjee et al. Nat Biotechnol (2017)
	1	Prevotella albensis DSM 11370	Mukherjee et al. Nat Biotechnol (2017)
	1	Prevotella brevis DSM 19188	Mukherjee et al. Nat Biotechnol (2017)
	1	Ruminiclostridium cellobioparum ATCC 15832	Mukherjee et al. Nat Biotechnol (2017)
	1	Ruminococcus flavefaciens ATCC 19208	Mukherjee et al. Nat Biotechnol (2017)
	1	Selenomonas bovis DSM 23594	Mukherjee et al. Nat Biotechnol (2017)
	1	Treponema saccharophilum DSM 2985	Mukherjee et al. Nat Biotechnol (2017)
	1	Cellulosilyticum ruminicola JCM 14822	Release Date: 2017-07-17	https://genome.jgi.doe.gov/portal/IMG_2667527401/IMG_2667527401.download.html
	1	Methanobrevibacter ruminantium YE286	Release Date: 2017-07-17	https://genome.jgi.doe.gov/portal/IMG_2524023089/IMG_2524023089.download.html
	1	Methanobrevibacter sp. YE315	Release Date: 2017-07-17	https://genome.jgi.doe.gov/portal/IMG_2667527400/IMG_2667527400.download.html
	1	Methanogenic archaeon mixed culture ISO4-G1	Release Date: 2017-07-17	https://genome.jgi.doe.gov/portal/IMG_2667527398/IMG_2667527398.download.html
	1	Methanobrevibacter gottschalkii DSM 11977	Release Date: 2017-09-28	https://genome.jgi.doe.gov/portal/MetgotDSM11977_FD/MetgotDSM11977_FD.download.html
	1	Kocuria rhizophila BT304	Whon et al. Gut pathogens (2018)
	1	Bifidobacterium longum strain UMA026	Albert et al. Genome announcements (2018)
	1	Escherichia coli strain DV112i	Browne et al. Genome announcements (2018)
	1	Escherichia coli strain DV42a	Browne et al. Genome announcements (2018)
	1	Escherichia coli strain DV60u	Browne et al. Genome announcements (2018)
	1	Escherichia coli strain 2013-6-122E	Shridhar et al. Frontiers in microbiology (2018)
	1	Escherichia coli strain 2013-6-140D	Shridhar et al. Frontiers in microbiology (2018)
	1	Escherichia coli strain 2013-6-148B	Shridhar et al. Frontiers in microbiology (2018)
	1	Escherichia coli strain 2013-6-173D	Shridhar et al. Frontiers in microbiology (2018)
	1	Escherichia coli strain 2013-6-193B	Shridhar et al. Frontiers in microbiology (2018)
	1	Escherichia coli strain 2013-6-210A	Shridhar et al. Frontiers in microbiology (2018)
	1	Escherichia coli strain 2013-6-289D	Shridhar et al. Frontiers in microbiology (2018)
	1	Escherichia coli strain 2013-6-380B	Shridhar et al. Frontiers in microbiology (2018)
	1	Escherichia coli strain 2013-6-48C	Shridhar et al. Frontiers in microbiology (2018)
	1	Escherichia coli strain 2013-6-685A	Shridhar et al. Frontiers in microbiology (2018)
	1	Pediococcus acidilactici strain NRCC1	Ranjan et al. Annals of microbiology (2018)
	1	Methanobrevibacter thaueri DSM 11995	Georg-August-University Goettingen (2018)	ftp://ftp.ncbi.nlm.nih.gov/genomes/all/GCF/003/111/625/GCF_003111625.1_ASM311162v1/GCF_003111625.1_ASM311162v1_genomic.fna.gz
	1	Methanobrevibacter woesei DSM 11979	Georg-August-University Goettingen (2018)	ftp://ftp.ncbi.nlm.nih.gov/genomes/all/GCF/003/111/605/GCF_003111605.1_ASM311160v1/GCF_003111605.1_ASM311160v1_genomic.fna.gz
	1	Bacillus velezensis strain JT3-1	Li et al. bioRxiv (2019)
	1	Oribacterium sp. C9	Kang et al. Microbiology resource announcements (2019)
	1	Salmonella enterica subsp. enterica serovar Heidelberg strain 2581	Sarjit et al. Microbiology resource announcements (2019)
	1	Salmonella enterica subsp. enterica serovar Heidelberg strain 329	Sarjit et al. Microbiology resource announcements (2019)
	1	Salmonella enterica subsp. enterica serovar Heidelberg strain 632	Sarjit et al. Microbiology resource announcements (2019)
	1	Salmonella enterica subsp. enterica serovar Typhimurium strain 2470	Sarjit et al. Microbiology resource announcements (2019)
	1	Escherichia coli strain C101	Baschera et al. One Health (2019)
	1	Escherichia coli strain C102	Baschera et al. One Health (2019)
	1	Escherichia coli strain C119	Baschera et al. One Health (2019)
	1	Escherichia coli strain C12	Baschera et al. One Health (2019)
	1	Escherichia coli strain C127	Baschera et al. One Health (2019)
	1	Escherichia coli strain C129	Baschera et al. One Health (2019)
	1	Escherichia coli strain C131	Baschera et al. One Health (2019)
	1	Escherichia coli strain C139	Baschera et al. One Health (2019)
	1	Escherichia coli strain C15-b	Baschera et al. One Health (2019)
	1	Escherichia coli strain C16	Baschera et al. One Health (2019)
	1	Escherichia coli strain C160	Baschera et al. One Health (2019)
	1	Escherichia coli strain C21	Baschera et al. One Health (2019)
	1	Escherichia coli strain C22	Baschera et al. One Health (2019)
	1	Escherichia coli strain C25	Baschera et al. One Health (2019)
	1	Escherichia coli strain C34	Baschera et al. One Health (2019)
	1	Escherichia coli strain C43	Baschera et al. One Health (2019)
	1	Escherichia coli strain C56	Baschera et al. One Health (2019)
	1	Escherichia coli strain C59	Baschera et al. One Health (2019)
	1	Escherichia coli strain C62	Baschera et al. One Health (2019)
	1	Escherichia coli strain C85	Baschera et al. One Health (2019)

## Sheet: S6
Table S6. Taxonomic classification for 5,318 high-quality genomes
Genome name	Vitamin biosynthesis capability	Phlyogenetic taxonomy
		Domain	Phylum	Class	Order	Family	Genus	Species
RUG10346	Yes	Bacteria	Bacteroidetes	Bacteroidia	Bacteroidales	Bacteroidaceae	Prevotella
RUG13853	Yes	Bacteria	Bacteroidetes	Bacteroidia	Bacteroidales	Bacteroidaceae	Prevotella
RUG13524	Yes	Bacteria	Bacteroidetes	Bacteroidia	Bacteroidales	Bacteroidaceae	Prevotella
RUG14579	Yes	Bacteria	Bacteroidetes	Bacteroidia	Bacteroidales	Bacteroidaceae	Prevotella
RUG10527	Yes	Bacteria	Bacteroidetes	Bacteroidia	Bacteroidales	Bacteroidaceae	Prevotella
RUG13967	Yes	Bacteria	Bacteroidetes	Bacteroidia	Bacteroidales	Bacteroidaceae	Prevotella
RUG13448	Yes	Bacteria	Bacteroidetes	Bacteroidia	Bacteroidales	Bacteroidaceae	Prevotella
RUG12303	Yes	Bacteria	Bacteroidetes	Bacteroidia	Bacteroidales	Bacteroidaceae	Prevotella
RUG11701	Yes	Bacteria	Bacteroidetes	Bacteroidia	Bacteroidales	Bacteroidaceae	Prevotella
RUG14743	Yes	Bacteria	Bacteroidetes	Bacteroidia	Bacteroidales	Bacteroidaceae	Prevotella
RUG10368	Yes	Bacteria	Bacteroidetes	Bacteroidia	Bacteroidales	Bacteroidaceae	Prevotella
RUG12472	Yes	Bacteria	Bacteroidetes	Bacteroidia	Bacteroidales	Bacteroidaceae	Prevotella
Olov.105.bin38	Yes	Bacteria	Bacteroidetes	Bacteroidia	Bacteroidales	Bacteroidaceae	Prevotella
RGIG5135	Yes	Bacteria	Bacteroidetes	Bacteroidia	Bacteroidales	Bacteroidaceae	Prevotella
RUG13180	Yes	Bacteria	Bacteroidetes	Bacteroidia	Bacteroidales	Bacteroidaceae	Prevotella
RGIG10252	Yes	Bacteria	Bacteroidetes	Bacteroidia	Bacteroidales	Bacteroidaceae	Prevotella
RGIG8262	Yes	Bacteria	Bacteroidetes	Bacteroidia	Bacteroidales	Bacteroidaceae	Prevotella
RUG10777	Yes	Bacteria	Bacteroidetes	Bacteroidia	Bacteroidales	Bacteroidaceae	Prevotella
RUG12386	Yes	Bacteria	Bacteroidetes	Bacteroidia	Bacteroidales	Bacteroidaceae	Prevotella
RUG11481	Yes	Bacteria	Bacteroidetes	Bacteroidia	Bacteroidales	Bacteroidaceae	Prevotella
RUG12065	Yes	Bacteria	Bacteroidetes	Bacteroidia	Bacteroidales	Bacteroidaceae	Prevotella
RUG12617	Yes	Bacteria	Bacteroidetes	Bacteroidia	Bacteroidales	Bacteroidaceae	Prevotella
RUG10850	Yes	Bacteria	Bacteroidetes	Bacteroidia	Bacteroidales	Bacteroidaceae	Prevotella
RUG13587	Yes	Bacteria	Bacteroidetes	Bacteroidia	Bacteroidales	Bacteroidaceae	Prevotella
RGIG5140	Yes	Bacteria	Bacteroidetes	Bacteroidia	Bacteroidales	Bacteroidaceae	Prevotella
RUG13543	Yes	Bacteria	Bacteroidetes	Bacteroidia	Bacteroidales	Bacteroidaceae	Prevotella
RUG14669	Yes	Bacteria	Bacteroidetes	Bacteroidia	Bacteroidales	Bacteroidaceae	Prevotella
RUG10386	Yes	Bacteria	Bacteroidetes	Bacteroidia	Bacteroidales	Bacteroidaceae	Prevotella
RUG11679	Yes	Bacteria	Bacteroidetes	Bacteroidia	Bacteroidales	Bacteroidaceae	Prevotella
RUG11619	Yes	Bacteria	Bacteroidetes	Bacteroidia	Bacteroidales	Bacteroidaceae	Prevotella
RUG14519	Yes	Bacteria	Bacteroidetes	Bacteroidia	Bacteroidales	Bacteroidaceae	Prevotella
RGIG4836	Yes	Bacteria	Bacteroidetes	Bacteroidia	Bacteroidales	Bacteroidaceae	Prevotella
Seshadri.3368446-submission.assembly	Yes	Bacteria	Bacteroidetes	Bacteroidia	Bacteroidales	Bacteroidaceae	Prevotella	Prevotella brevis
Prevotella_brevis_DSM_19188	Yes	Bacteria	Bacteroidetes	Bacteroidia	Bacteroidales	Bacteroidaceae	Prevotella	Prevotella brevis
RUG12236	Yes	Bacteria	Bacteroidetes	Bacteroidia	Bacteroidales	Bacteroidaceae	Prevotella
RUG13388	Yes	Bacteria	Bacteroidetes	Bacteroidia	Bacteroidales	Bacteroidaceae	Prevotella
RUG12581	Yes	Bacteria	Bacteroidetes	Bacteroidia	Bacteroidales	Bacteroidaceae	Prevotella
RUG12354	Yes	Bacteria	Bacteroidetes	Bacteroidia	Bacteroidales	Bacteroidaceae	Prevotella
Seshadri.3964077-submission.assembly	Yes	Bacteria	Bacteroidetes	Bacteroidia	Bacteroidales	Bacteroidaceae	Prevotella	GCF_900100635.1
Seshadri.3963943-submission.assembly	Yes	Bacteria	Bacteroidetes	Bacteroidia	Bacteroidales	Bacteroidaceae	Prevotella	GCF_900100635.1
RUG12092	Yes	Bacteria	Bacteroidetes	Bacteroidia	Bacteroidales	Bacteroidaceae	Prevotella	GCF_900100635.1
RUG10726	Yes	Bacteria	Bacteroidetes	Bacteroidia	Bacteroidales	Bacteroidaceae	Prevotella	GCF_900100635.1
RUG12158	Yes	Bacteria	Bacteroidetes	Bacteroidia	Bacteroidales	Bacteroidaceae	Prevotella	GCF_900100635.1
RUG12000	Yes	Bacteria	Bacteroidetes	Bacteroidia	Bacteroidales	Bacteroidaceae	Prevotella	GCF_900100635.1
RUG12729	Yes	Bacteria	Bacteroidetes	Bacteroidia	Bacteroidales	Bacteroidaceae	Prevotella	GCF_900100635.1
RUG11095	Yes	Bacteria	Bacteroidetes	Bacteroidia	Bacteroidales	Bacteroidaceae	Prevotella	GCA_002351045.1
RGIG4958	Yes	Bacteria	Bacteroidetes	Bacteroidia	Bacteroidales	Bacteroidaceae	Prevotella
RGIG1804	Yes	Bacteria	Bacteroidetes	Bacteroidia	Bacteroidales	Bacteroidaceae	Prevotella
RGIG2070	Yes	Bacteria	Bacteroidetes	Bacteroidia	Bacteroidales	Bacteroidaceae	Prevotella
RGIG6329	Yes	Bacteria	Bacteroidetes	Bacteroidia	Bacteroidales	Bacteroidaceae	Prevotella
RGIG5248	Yes	Bacteria	Bacteroidetes	Bacteroidia	Bacteroidales	Bacteroidaceae	Prevotella
RGIG9026	Yes	Bacteria	Bacteroidetes	Bacteroidia	Bacteroidales	Bacteroidaceae	Prevotella
RGIG8672	Yes	Bacteria	Bacteroidetes	Bacteroidia	Bacteroidales	Bacteroidaceae	Prevotella
RUG14873	Yes	Bacteria	Bacteroidetes	Bacteroidia	Bacteroidales	Bacteroidaceae	Prevotella
RUG10183	Yes	Bacteria	Bacteroidetes	Bacteroidia	Bacteroidales	Bacteroidaceae	Prevotella	GCA_002342485.1
RUG10418	Yes	Bacteria	Bacteroidetes	Bacteroidia	Bacteroidales	Bacteroidaceae	Prevotella	GCA_002342485.1
RUG12389	Yes	Bacteria	Bacteroidetes	Bacteroidia	Bacteroidales	Bacteroidaceae	Prevotella	GCA_002342485.1
RUG12068	Yes	Bacteria	Bacteroidetes	Bacteroidia	Bacteroidales	Bacteroidaceae	Prevotella	GCA_002342485.1
RUG11080	Yes	Bacteria	Bacteroidetes	Bacteroidia	Bacteroidales	Bacteroidaceae	Prevotella	GCA_002342485.1
RUG11266	Yes	Bacteria	Bacteroidetes	Bacteroidia	Bacteroidales	Bacteroidaceae	Prevotella	GCA_002342485.1
Olov.106.bin21	Yes	Bacteria	Bacteroidetes	Bacteroidia	Bacteroidales	Bacteroidaceae	Prevotella
RUG10344	Yes	Bacteria	Bacteroidetes	Bacteroidia	Bacteroidales	Bacteroidaceae	Prevotella	Prevotella sp27
RUG12192	Yes	Bacteria	Bacteroidetes	Bacteroidia	Bacteroidales	Bacteroidaceae	Prevotella	Prevotella sp27
RUG11682	Yes	Bacteria	Bacteroidetes	Bacteroidia	Bacteroidales	Bacteroidaceae	Prevotella	Prevotella sp27
RUG10121	Yes	Bacteria	Bacteroidetes	Bacteroidia	Bacteroidales	Bacteroidaceae	Prevotella	Prevotella sp13
RUG14032	Yes	Bacteria	Bacteroidetes	Bacteroidia	Bacteroidales	Bacteroidaceae	Prevotella	Prevotella copri
RUG10820	Yes	Bacteria	Bacteroidetes	Bacteroidia	Bacteroidales	Bacteroidaceae	Prevotella	Prevotella copri
RUG13980	Yes	Bacteria	Bacteroidetes	Bacteroidia	Bacteroidales	Bacteroidaceae	Prevotella
Seshadri.4302445-submission.assembly	Yes	Bacteria	Bacteroidetes	Bacteroidia	Bacteroidales	Bacteroidaceae	Prevotella	GCF_900113305.1
Seshadri.3772790-submission.assembly	Yes	Bacteria	Bacteroidetes	Bacteroidia	Bacteroidales	Bacteroidaceae	Prevotella	GCF_900199655.1
Seshadri.3963068-submission.assembly	Yes	Bacteria	Bacteroidetes	Bacteroidia	Bacteroidales	Bacteroidaceae	Prevotella	GCF_900199655.1
RUG11985	Yes	Bacteria	Bacteroidetes	Bacteroidia	Bacteroidales	Bacteroidaceae	Prevotella
RUG13645	Yes	Bacteria	Bacteroidetes	Bacteroidia	Bacteroidales	Bacteroidaceae	Prevotella
RUG12145	Yes	Bacteria	Bacteroidetes	Bacteroidia	Bacteroidales	Bacteroidaceae	Prevotella
GCA_002481695.1_ASM248169v1_genomic	Yes	Bacteria	Bacteroidetes	Bacteroidia	Bacteroidales	Bacteroidaceae	Prevotella	GCA_002480885.1
GCA_002480885.1_ASM248088v1_genomic	Yes	Bacteria	Bacteroidetes	Bacteroidia	Bacteroidales	Bacteroidaceae	Prevotella	GCA_002480885.1
GCA_002481145.1_ASM248114v1_genomic	Yes	Bacteria	Bacteroidetes	Bacteroidia	Bacteroidales	Bacteroidaceae	Prevotella	GCA_002480885.1
RUG13415	Yes	Bacteria	Bacteroidetes	Bacteroidia	Bacteroidales	Bacteroidaceae	Prevotella	GCA_002480885.1
RUG11027	Yes	Bacteria	Bacteroidetes	Bacteroidia	Bacteroidales	Bacteroidaceae	Prevotella	GCA_002480885.1
RUG13357	Yes	Bacteria	Bacteroidetes	Bacteroidia	Bacteroidales	Bacteroidaceae	Prevotella
RUG14457	Yes	Bacteria	Bacteroidetes	Bacteroidia	Bacteroidales	Bacteroidaceae	Prevotella	GCA_002350665.1
RUG11174	Yes	Bacteria	Bacteroidetes	Bacteroidia	Bacteroidales	Bacteroidaceae	Prevotella	GCA_002353675.1
RUG11003	Yes	Bacteria	Bacteroidetes	Bacteroidia	Bacteroidales	Bacteroidaceae	Prevotella	GCA_002481285.1
RUG12296	Yes	Bacteria	Bacteroidetes	Bacteroidia	Bacteroidales	Bacteroidaceae	Prevotella	Prevotella sp8
RUG14643	Yes	Bacteria	Bacteroidetes	Bacteroidia	Bacteroidales	Bacteroidaceae	Prevotella	Prevotella sp8
RUG11454	Yes	Bacteria	Bacteroidetes	Bacteroidia	Bacteroidales	Bacteroidaceae	Prevotella	Prevotella sp8
RUG10632	Yes	Bacteria	Bacteroidetes	Bacteroidia	Bacteroidales	Bacteroidaceae	Prevotella	GCA_002350355.1
GCA_002481295.1_ASM248129v1_genomic	Yes	Bacteria	Bacteroidetes	Bacteroidia	Bacteroidales	Bacteroidaceae	Prevotella	GCA_002481295.1
RUG13666	Yes	Bacteria	Bacteroidetes	Bacteroidia	Bacteroidales	Bacteroidaceae	Prevotella	GCA_002350275.1
RUG10484	Yes	Bacteria	Bacteroidetes	Bacteroidia	Bacteroidales	Bacteroidaceae	Prevotella	GCA_002350275.1
RUG13732	Yes	Bacteria	Bacteroidetes	Bacteroidia	Bacteroidales	Bacteroidaceae	Prevotella	Prevotella sp6
RUG10167	Yes	Bacteria	Bacteroidetes	Bacteroidia	Bacteroidales	Bacteroidaceae	Prevotella	Prevotella sp6
RUG13641	Yes	Bacteria	Bacteroidetes	Bacteroidia	Bacteroidales	Bacteroidaceae	Prevotella	Prevotella sp6
RUG13659	Yes	Bacteria	Bacteroidetes	Bacteroidia	Bacteroidales	Bacteroidaceae	Prevotella
RUG13783	Yes	Bacteria	Bacteroidetes	Bacteroidia	Bacteroidales	Bacteroidaceae	Prevotella
RUG13626	Yes	Bacteria	Bacteroidetes	Bacteroidia	Bacteroidales	Bacteroidaceae	Prevotella
GCA_002481345.1_ASM248134v1_genomic	Yes	Bacteria	Bacteroidetes	Bacteroidia	Bacteroidales	Bacteroidaceae	Prevotella	GCA_002353825.1
GCA_002353825.1_ASM235382v1_genomic	Yes	Bacteria	Bacteroidetes	Bacteroidia	Bacteroidales	Bacteroidaceae	Prevotella	GCA_002353825.1
RUG10144	Yes	Bacteria	Bacteroidetes	Bacteroidia	Bacteroidales	Bacteroidaceae	Prevotella	Prevotella sp5
RUG13119	Yes	Bacteria	Bacteroidetes	Bacteroidia	Bacteroidales	Bacteroidaceae	Prevotella	Prevotella sp5
RUG10279	Yes	Bacteria	Bacteroidetes	Bacteroidia	Bacteroidales	Bacteroidaceae	Prevotella	Prevotella sp5
RUG10815	Yes	Bacteria	Bacteroidetes	Bacteroidia	Bacteroidales	Bacteroidaceae	Prevotella	Prevotella sp5
RUG12697	Yes	Bacteria	Bacteroidetes	Bacteroidia	Bacteroidales	Bacteroidaceae	Prevotella	Prevotella sp5
RUG11708	Yes	Bacteria	Bacteroidetes	Bacteroidia	Bacteroidales	Bacteroidaceae	Prevotella	Prevotella sp5
RUG14652	Yes	Bacteria	Bacteroidetes	Bacteroidia	Bacteroidales	Bacteroidaceae	Prevotella	Prevotella sp5
RUG13600	Yes	Bacteria	Bacteroidetes	Bacteroidia	Bacteroidales	Bacteroidaceae	Prevotella	UBA12356
Seshadri.4304392-submission.assembly	Yes	Bacteria	Bacteroidetes	Bacteroidia	Bacteroidales	Bacteroidaceae	Prevotella	Prevotella bryantii
RUG13974	Yes	Bacteria	Bacteroidetes	Bacteroidia	Bacteroidales	Bacteroidaceae	Prevotella	Prevotella bryantii
GCA_002395335.1_ASM239533v1_genomic	Yes	Bacteria	Bacteroidetes	Bacteroidia	Bacteroidales	Bacteroidaceae	Prevotella	Prevotella bryantii
Seshadri.3960821-submission.assembly	Yes	Bacteria	Bacteroidetes	Bacteroidia	Bacteroidales	Bacteroidaceae	Prevotella	Prevotella bryantii
Prevotella_bryantii_B14	Yes	Bacteria	Bacteroidetes	Bacteroidia	Bacteroidales	Bacteroidaceae	Prevotella	Prevotella bryantii
Prevotella_albensis_DSM_11370	Yes	Bacteria	Bacteroidetes	Bacteroidia	Bacteroidales	Bacteroidaceae	Prevotella	Prevotella albensis
RUG12151	Yes	Bacteria	Bacteroidetes	Bacteroidia	Bacteroidales	Bacteroidaceae	Prevotella	GCA_002391185.1
RUG12299	Yes	Bacteria	Bacteroidetes	Bacteroidia	Bacteroidales	Bacteroidaceae	Prevotella	GCA_002391185.1
Solden.2703719115	Yes	Bacteria	Bacteroidetes	Bacteroidia	Bacteroidales	Bacteroidaceae	Prevotella
RGIG2697	Yes	Bacteria	Bacteroidetes	Bacteroidia	Bacteroidales	Bacteroidaceae	Prevotella
RUG12886	Yes	Bacteria	Bacteroidetes	Bacteroidia	Bacteroidales	Bacteroidaceae	Prevotella
RUG11225	Yes	Bacteria	Bacteroidetes	Bacteroidia	Bacteroidales	Bacteroidaceae	Prevotella
RUG10753	Yes	Bacteria	Bacteroidetes	Bacteroidia	Bacteroidales	Bacteroidaceae	Prevotella
RumenMGS010	Yes	Bacteria	Bacteroidetes	Bacteroidia	Bacteroidales	Bacteroidaceae	Prevotella
RGIG2690	Yes	Bacteria	Bacteroidetes	Bacteroidia	Bacteroidales	Bacteroidaceae	Prevotella
RGIG2735	Yes	Bacteria	Bacteroidetes	Bacteroidia	Bacteroidales	Bacteroidaceae	Prevotella
GCA_002449845.1_ASM244984v1_genomic	Yes	Bacteria	Bacteroidetes	Bacteroidia	Bacteroidales	Bacteroidaceae	Prevotella	GCA_002449845.1
RUG13695	Yes	Bacteria	Bacteroidetes	Bacteroidia	Bacteroidales	Bacteroidaceae	Prevotella	GCA_002392725.1
RUG12209	Yes	Bacteria	Bacteroidetes	Bacteroidia	Bacteroidales	Bacteroidaceae	Prevotella	GCA_002392725.1
RUG10285	Yes	Bacteria	Bacteroidetes	Bacteroidia	Bacteroidales	Bacteroidaceae	Prevotella	GCA_002392725.1
RUG13828	Yes	Bacteria	Bacteroidetes	Bacteroidia	Bacteroidales	Bacteroidaceae	Prevotella	GCA_002392725.1
RGIG6011	Yes	Bacteria	Bacteroidetes	Bacteroidia	Bacteroidales	Bacteroidaceae	Prevotella	GCA_002392725.1
RGIG7546	Yes	Bacteria	Bacteroidetes	Bacteroidia	Bacteroidales	Bacteroidaceae	Prevotella
RUG11493	Yes	Bacteria	Bacteroidetes	Bacteroidia	Bacteroidales	Bacteroidaceae	Prevotella
RUG12005	Yes	Bacteria	Bacteroidetes	Bacteroidia	Bacteroidales	Bacteroidaceae	Prevotella
RGIG7592	Yes	Bacteria	Bacteroidetes	Bacteroidia	Bacteroidales	Bacteroidaceae	Prevotella
RUG13120	Yes	Bacteria	Bacteroidetes	Bacteroidia	Bacteroidales	Bacteroidaceae	Prevotella
RGIG3638	Yes	Bacteria	Bacteroidetes	Bacteroidia	Bacteroidales	Bacteroidaceae	UBA6382
RUG13363	Yes	Bacteria	Bacteroidetes	Bacteroidia	Bacteroidales	Bacteroidaceae	UBA6382
RUG12757	Yes	Bacteria	Bacteroidetes	Bacteroidia	Bacteroidales	Bacteroidaceae	UBA6382
RUG11120	Yes	Bacteria	Bacteroidetes	Bacteroidia	Bacteroidales	Bacteroidaceae	UBA6382
RumenMGS101	Yes	Bacteria	Bacteroidetes	Bacteroidia	Bacteroidales	Bacteroidaceae	UBA6382
RUG14912	Yes	Bacteria	Bacteroidetes	Bacteroidia	Bacteroidales	Bacteroidaceae	UBA6382
RGIG9572	Yes	Bacteria	Bacteroidetes	Bacteroidia	Bacteroidales	Bacteroidaceae	F0040
RGIG7311	Yes	Bacteria	Bacteroidetes	Bacteroidia	Bacteroidales	Bacteroidaceae	F0040
RGIG7011	Yes	Bacteria	Bacteroidetes	Bacteroidia	Bacteroidales	Bacteroidaceae	Alloprevotella
RUG12905	Yes	Bacteria	Bacteroidetes	Bacteroidia	Bacteroidales	Bacteroidaceae	Alloprevotella
RUG13990	Yes	Bacteria	Bacteroidetes	Bacteroidia	Bacteroidales	Bacteroidaceae	Alloprevotella
RUG11478	Yes	Bacteria	Bacteroidetes	Bacteroidia	Bacteroidales	Bacteroidaceae	Alloprevotella
RUG14221	Yes	Bacteria	Bacteroidetes	Bacteroidia	Bacteroidales	Bacteroidaceae
RGIG3537	Yes	Bacteria	Bacteroidetes	Bacteroidia	Bacteroidales	Bacteroidaceae
RUG10234	Yes	Bacteria	Bacteroidetes	Bacteroidia	Bacteroidales	Bacteroidaceae	F0040
RGIG6668	Yes	Bacteria	Bacteroidetes	Bacteroidia	Bacteroidales	Bacteroidaceae
RUG12131	Yes	Bacteria	Bacteroidetes	Bacteroidia	Bacteroidales	Bacteroidaceae
RGIG8010	Yes	Bacteria	Bacteroidetes	Bacteroidia	Bacteroidales	Bacteroidaceae	UBA4372
RGIG2663	Yes	Bacteria	Bacteroidetes	Bacteroidia	Bacteroidales	Bacteroidaceae	UBA4372
RGIG4457	Yes	Bacteria	Bacteroidetes	Bacteroidia	Bacteroidales	Bacteroidaceae	UBA4372
Olov.105.bin58	Yes	Bacteria	Bacteroidetes	Bacteroidia	Bacteroidales	Bacteroidaceae	UBA4372
RUG11884	Yes	Bacteria	Bacteroidetes	Bacteroidia	Bacteroidales	Bacteroidaceae	UBA4372
RUG13417	Yes	Bacteria	Bacteroidetes	Bacteroidia	Bacteroidales	Bacteroidaceae	UBA4372
RUG10047	Yes	Bacteria	Bacteroidetes	Bacteroidia	Bacteroidales	Bacteroidaceae	UBA4372
RUG11694	Yes	Bacteria	Bacteroidetes	Bacteroidia	Bacteroidales	Bacteroidaceae	UBA4372
RUG13676	Yes	Bacteria	Bacteroidetes	Bacteroidia	Bacteroidales	Bacteroidaceae	UBA4372
RGIG8858	Yes	Bacteria	Bacteroidetes	Bacteroidia	Bacteroidales	Bacteroidaceae	UBA4372
RGIG10016	Yes	Bacteria	Bacteroidetes	Bacteroidia	Bacteroidales	Bacteroidaceae	UBA4372
RGIG8060	Yes	Bacteria	Bacteroidetes	Bacteroidia	Bacteroidales	Bacteroidaceae	UBA4372
Solden.2703719084	Yes	Bacteria	Bacteroidetes	Bacteroidia	Bacteroidales	Bacteroidaceae	UBA4372
RUG12681	Yes	Bacteria	Bacteroidetes	Bacteroidia	Bacteroidales	Bacteroidaceae	UBA4372
Olov.104.bin168	Yes	Bacteria	Bacteroidetes	Bacteroidia	Bacteroidales	Bacteroidaceae	UBA4372
RUG14659	Yes	Bacteria	Bacteroidetes	Bacteroidia	Bacteroidales	Bacteroidaceae	UBA4372
RUG14814	Yes	Bacteria	Bacteroidetes	Bacteroidia	Bacteroidales	Bacteroidaceae	UBA4372
RGIG6778	Yes	Bacteria	Bacteroidetes	Bacteroidia	Bacteroidales	Bacteroidaceae	UBA4372
RUG11735	Yes	Bacteria	Bacteroidetes	Bacteroidia	Bacteroidales	Bacteroidaceae	UBA4372
RGIG8145	Yes	Bacteria	Bacteroidetes	Bacteroidia	Bacteroidales	Bacteroidaceae	UBA4372
RUG11547	Yes	Bacteria	Bacteroidetes	Bacteroidia	Bacteroidales	Bacteroidaceae	UBA4372	UBA4372 sp1
RGIG3253	Yes	Bacteria	Bacteroidetes	Bacteroidia	Bacteroidales	Bacteroidaceae	UBA4372	UBA4372 sp2
RUG10864	Yes	Bacteria	Bacteroidetes	Bacteroidia	Bacteroidales	Bacteroidaceae	UBA4372	UBA4372 sp2
RUG10938	Yes	Bacteria	Bacteroidetes	Bacteroidia	Bacteroidales	Bacteroidaceae	UBA4372	UBA4372 sp2
RGIG7327	Yes	Bacteria	Bacteroidetes	Bacteroidia	Bacteroidales	Bacteroidaceae	UBA4372
RGIG8676	Yes	Bacteria	Bacteroidetes	Bacteroidia	Bacteroidales	Bacteroidaceae	UBA4372
RGIG4159	Yes	Bacteria	Bacteroidetes	Bacteroidia	Bacteroidales	Bacteroidaceae	UBA4372
RGIG9995	Yes	Bacteria	Bacteroidetes	Bacteroidia	Bacteroidales	Bacteroidaceae	UBA4372
RGIG5953	Yes	Bacteria	Bacteroidetes	Bacteroidia	Bacteroidales	Bacteroidaceae	UBA4372
RGIG9289	Yes	Bacteria	Bacteroidetes	Bacteroidia	Bacteroidales	Bacteroidaceae	UBA4372
RUG12572	Yes	Bacteria	Bacteroidetes	Bacteroidia	Bacteroidales	Bacteroidaceae	UBA4372
RUG13992	Yes	Bacteria	Bacteroidetes	Bacteroidia	Bacteroidales	Bacteroidaceae	UBA4372
RGIG5074	Yes	Bacteria	Bacteroidetes	Bacteroidia	Bacteroidales	Bacteroidaceae	UBA4372
RGIG9433	Yes	Bacteria	Bacteroidetes	Bacteroidia	Bacteroidales	Bacteroidaceae	UBA4372
Olov.105.bin68	Yes	Bacteria	Bacteroidetes	Bacteroidia	Bacteroidales	Bacteroidaceae	UBA4372
RGIG4785	Yes	Bacteria	Bacteroidetes	Bacteroidia	Bacteroidales	Bacteroidaceae	UBA4372
RGIG8920	Yes	Bacteria	Bacteroidetes	Bacteroidia	Bacteroidales	Bacteroidaceae	UBA4372
RGIG4396	Yes	Bacteria	Bacteroidetes	Bacteroidia	Bacteroidales	Bacteroidaceae	UBA4372
RGIG4467	Yes	Bacteria	Bacteroidetes	Bacteroidia	Bacteroidales	Bacteroidaceae	UBA4372
RUG14666	Yes	Bacteria	Bacteroidetes	Bacteroidia	Bacteroidales	Bacteroidaceae	UBA4372
RUG12391	Yes	Bacteria	Bacteroidetes	Bacteroidia	Bacteroidales	Bacteroidaceae	UBA4372
RUG12353	Yes	Bacteria	Bacteroidetes	Bacteroidia	Bacteroidales	Bacteroidaceae	UBA4372
RGIG2621	Yes	Bacteria	Bacteroidetes	Bacteroidia	Bacteroidales	Bacteroidaceae	UBA4372
RUG12522	Yes	Bacteria	Bacteroidetes	Bacteroidia	Bacteroidales	Bacteroidaceae	UBA4372
RUG12773	Yes	Bacteria	Bacteroidetes	Bacteroidia	Bacteroidales	Bacteroidaceae	UBA4372
RGIG2798	Yes	Bacteria	Bacteroidetes	Bacteroidia	Bacteroidales	Bacteroidaceae	UBA4372
RUG14602	Yes	Bacteria	Bacteroidetes	Bacteroidia	Bacteroidales	Bacteroidaceae	UBA4372	GCA_002353385.1
RUG10895	Yes	Bacteria	Bacteroidetes	Bacteroidia	Bacteroidales	Bacteroidaceae	UBA4372	GCA_002353385.1
RUG11452	Yes	Bacteria	Bacteroidetes	Bacteroidia	Bacteroidales	Bacteroidaceae	UBA4372	GCA_002353385.1
RUG14575	Yes	Bacteria	Bacteroidetes	Bacteroidia	Bacteroidales	Bacteroidaceae	UBA4372	GCA_002353385.1
RUG14597	Yes	Bacteria	Bacteroidetes	Bacteroidia	Bacteroidales	Bacteroidaceae	UBA4372	GCA_002353385.1
RUG12469	Yes	Bacteria	Bacteroidetes	Bacteroidia	Bacteroidales	Bacteroidaceae	UBA4372	GCA_002353385.1
RUG12018	Yes	Bacteria	Bacteroidetes	Bacteroidia	Bacteroidales	Bacteroidaceae	UBA4372	GCA_002353385.1
RGIG9965	Yes	Bacteria	Bacteroidetes	Bacteroidia	Bacteroidales	Bacteroidaceae	UBA4372
RGIG7250	Yes	Bacteria	Bacteroidetes	Bacteroidia	Bacteroidales	Bacteroidaceae	UBA4372
RUG12173	Yes	Bacteria	Bacteroidetes	Bacteroidia	Bacteroidales	Bacteroidaceae	UBA4372
RGIG6784	Yes	Bacteria	Bacteroidetes	Bacteroidia	Bacteroidales	Bacteroidaceae	UBA4372
RUG14348	Yes	Bacteria	Bacteroidetes	Bacteroidia	Bacteroidales	Bacteroidaceae	UBA4372
RUG12959	Yes	Bacteria	Bacteroidetes	Bacteroidia	Bacteroidales	Bacteroidaceae	UBA4372
RUG13007	Yes	Bacteria	Bacteroidetes	Bacteroidia	Bacteroidales	Bacteroidaceae	UBA4372
RUG12951	Yes	Bacteria	Bacteroidetes	Bacteroidia	Bacteroidales	Bacteroidaceae	UBA4372
RGIG2783	Yes	Bacteria	Bacteroidetes	Bacteroidia	Bacteroidales	Bacteroidaceae	UBA4372
RGIG6634	Yes	Bacteria	Bacteroidetes	Bacteroidia	Bacteroidales	Bacteroidaceae	UBA4372
RUG13285	Yes	Bacteria	Bacteroidetes	Bacteroidia	Bacteroidales	Bacteroidaceae	UBA4372
RUG13925	Yes	Bacteria	Bacteroidetes	Bacteroidia	Bacteroidales	Bacteroidaceae	UBA4372
RUG12363	Yes	Bacteria	Bacteroidetes	Bacteroidia	Bacteroidales	Bacteroidaceae	UBA4372
RUG13359	Yes	Bacteria	Bacteroidetes	Bacteroidia	Bacteroidales	Bacteroidaceae	UBA4372
RGIG9105	Yes	Bacteria	Bacteroidetes	Bacteroidia	Bacteroidales	Bacteroidaceae	UBA4372
RGIG7333	Yes	Bacteria	Bacteroidetes	Bacteroidia	Bacteroidales	Bacteroidaceae	UBA4372
RGIG4387	Yes	Bacteria	Bacteroidetes	Bacteroidia	Bacteroidales	Bacteroidaceae
RUG13039	Yes	Bacteria	Bacteroidetes	Bacteroidia	Bacteroidales	Bacteroidaceae	UBA4334
RUG14560	Yes	Bacteria	Bacteroidetes	Bacteroidia	Bacteroidales	Bacteroidaceae	UBA4334
RUG13218	Yes	Bacteria	Bacteroidetes	Bacteroidia	Bacteroidales	Bacteroidaceae	UBA4334
RUG10069	Yes	Bacteria	Bacteroidetes	Bacteroidia	Bacteroidales	Bacteroidaceae	UBA4334	UBA4334 sp2
RUG10591	Yes	Bacteria	Bacteroidetes	Bacteroidia	Bacteroidales	Bacteroidaceae	UBA4334	UBA4334 sp2
RUG11335	Yes	Bacteria	Bacteroidetes	Bacteroidia	Bacteroidales	Bacteroidaceae	UBA4334
RGIG9696	Yes	Bacteria	Bacteroidetes	Bacteroidia	Bacteroidales	Bacteroidaceae	UBA4334
RUG11945	Yes	Bacteria	Bacteroidetes	Bacteroidia	Bacteroidales	Bacteroidaceae	UBA4334
RGIG8278	Yes	Bacteria	Bacteroidetes	Bacteroidia	Bacteroidales	Bacteroidaceae	UBA4334
RUG12774	Yes	Bacteria	Bacteroidetes	Bacteroidia	Bacteroidales	Bacteroidaceae	UBA4334
RUG14675	Yes	Bacteria	Bacteroidetes	Bacteroidia	Bacteroidales	Bacteroidaceae	UBA4334
RUG13575	Yes	Bacteria	Bacteroidetes	Bacteroidia	Bacteroidales	Bacteroidaceae	UBA4334
RUG11713	Yes	Bacteria	Bacteroidetes	Bacteroidia	Bacteroidales	Bacteroidaceae	UBA4334
RUG12047	Yes	Bacteria	Bacteroidetes	Bacteroidia	Bacteroidales	Bacteroidaceae	UBA4334
RUG13019	Yes	Bacteria	Bacteroidetes	Bacteroidia	Bacteroidales	Bacteroidaceae	UBA4334
RUG14591	Yes	Bacteria	Bacteroidetes	Bacteroidia	Bacteroidales	Bacteroidaceae	UBA4334
RUG10607	Yes	Bacteria	Bacteroidetes	Bacteroidia	Bacteroidales	Bacteroidaceae	UBA4334
RUG11013	Yes	Bacteria	Bacteroidetes	Bacteroidia	Bacteroidales	Bacteroidaceae	UBA4334
RUG10332	Yes	Bacteria	Bacteroidetes	Bacteroidia	Bacteroidales	Bacteroidaceae	UBA4334
RUG10754	Yes	Bacteria	Bacteroidetes	Bacteroidia	Bacteroidales	Bacteroidaceae	UBA4334
RUG10108	Yes	Bacteria	Bacteroidetes	Bacteroidia	Bacteroidales	Bacteroidaceae	UBA4334
RUG11396	Yes	Bacteria	Bacteroidetes	Bacteroidia	Bacteroidales	Bacteroidaceae	UBA4334
RUG14736	Yes	Bacteria	Bacteroidetes	Bacteroidia	Bacteroidales	Bacteroidaceae	UBA4334
RUG11022	Yes	Bacteria	Bacteroidetes	Bacteroidia	Bacteroidales	Bacteroidaceae	UBA4334
RUG14780	Yes	Bacteria	Bacteroidetes	Bacteroidia	Bacteroidales	Bacteroidaceae	UBA4334
RUG14695	Yes	Bacteria	Bacteroidetes	Bacteroidia	Bacteroidales	Bacteroidaceae	UBA4334
RUG12434	Yes	Bacteria	Bacteroidetes	Bacteroidia	Bacteroidales	Bacteroidaceae	UBA4334
RUG11882	Yes	Bacteria	Bacteroidetes	Bacteroidia	Bacteroidales	Bacteroidaceae	UBA4334
RUG11494	Yes	Bacteria	Bacteroidetes	Bacteroidia	Bacteroidales	Bacteroidaceae	UBA4334
RUG14816	Yes	Bacteria	Bacteroidetes	Bacteroidia	Bacteroidales	Bacteroidaceae	UBA4334
RUG11279	Yes	Bacteria	Bacteroidetes	Bacteroidia	Bacteroidales	Bacteroidaceae	UBA4334
RUG11434	Yes	Bacteria	Bacteroidetes	Bacteroidia	Bacteroidales	Bacteroidaceae	UBA4334
RUG10897	Yes	Bacteria	Bacteroidetes	Bacteroidia	Bacteroidales	Bacteroidaceae	UBA4334
RUG12613	Yes	Bacteria	Bacteroidetes	Bacteroidia	Bacteroidales	Bacteroidaceae	UBA4334
RUG12475	Yes	Bacteria	Bacteroidetes	Bacteroidia	Bacteroidales	Bacteroidaceae	UBA4334
RUG12449	Yes	Bacteria	Bacteroidetes	Bacteroidia	Bacteroidales	Bacteroidaceae	UBA4334
RUG11971	Yes	Bacteria	Bacteroidetes	Bacteroidia	Bacteroidales	Bacteroidaceae	UBA4334
RUG14453	Yes	Bacteria	Bacteroidetes	Bacteroidia	Bacteroidales	Bacteroidaceae	UBA4334
RUG12076	Yes	Bacteria	Bacteroidetes	Bacteroidia	Bacteroidales	Bacteroidaceae	UBA4334
RUG10707	Yes	Bacteria	Bacteroidetes	Bacteroidia	Bacteroidales	Bacteroidaceae	UBA4334
RUG12701	Yes	Bacteria	Bacteroidetes	Bacteroidia	Bacteroidales	Bacteroidaceae	UBA4334
RUG11605	Yes	Bacteria	Bacteroidetes	Bacteroidia	Bacteroidales	Bacteroidaceae	UBA4334
RUG14637	Yes	Bacteria	Bacteroidetes	Bacteroidia	Bacteroidales	Bacteroidaceae	UBA4334
RUG12116	Yes	Bacteria	Bacteroidetes	Bacteroidia	Bacteroidales	Bacteroidaceae	UBA4334
RUG11658	Yes	Bacteria	Bacteroidetes	Bacteroidia	Bacteroidales	Bacteroidaceae	UBA4334
RUG13373	Yes	Bacteria	Bacteroidetes	Bacteroidia	Bacteroidales	Bacteroidaceae	UBA4334	GCA_002351015.1
RUG14656	Yes	Bacteria	Bacteroidetes	Bacteroidia	Bacteroidales	Bacteroidaceae	UBA4334	GCA_002351015.1
RGIG4858	Yes	Bacteria	Bacteroidetes	Bacteroidia	Bacteroidales	Bacteroidaceae	UBA4334	GCA_002351015.1
RUG10566	Yes	Bacteria	Bacteroidetes	Bacteroidia	Bacteroidales	Bacteroidaceae	UBA4334	GCA_002351015.1
GCA_002351015.1_ASM235101v1_genomic	Yes	Bacteria	Bacteroidetes	Bacteroidia	Bacteroidales	Bacteroidaceae	UBA4334	GCA_002351015.1
RUG11092	Yes	Bacteria	Bacteroidetes	Bacteroidia	Bacteroidales	Bacteroidaceae	UBA4334	GCA_002351015.1
RUG13499	Yes	Bacteria	Bacteroidetes	Bacteroidia	Bacteroidales	Bacteroidaceae	UBA4334	GCA_002363115.1
Solden.2703719106	Yes	Bacteria	Bacteroidetes	Bacteroidia	Bacteroidales	Bacteroidaceae	UBA4334
RGIG5149	Yes	Bacteria	Bacteroidetes	Bacteroidia	Bacteroidales	Bacteroidaceae	UBA4334
Olov.105.bin65	Yes	Bacteria	Bacteroidetes	Bacteroidia	Bacteroidales	Bacteroidaceae	UBA4334	GCA_002342585.1
GCA_002342585.1_ASM234258v1_genomic	Yes	Bacteria	Bacteroidetes	Bacteroidia	Bacteroidales	Bacteroidaceae	UBA4334	GCA_002342585.1
RGIG8745	Yes	Bacteria	Bacteroidetes	Bacteroidia	Bacteroidales	Bacteroidaceae
RGIG5947	Yes	Bacteria	Bacteroidetes	Bacteroidia	Bacteroidales	Bacteroidaceae	43-108
Olov.105.bin7	Yes	Bacteria	Bacteroidetes	Bacteroidia	Bacteroidales	Bacteroidaceae	UBA3839
Olov.101B.bin22	Yes	Bacteria	Bacteroidetes	Bacteroidia	Bacteroidales	Bacteroidaceae	UBA3839
RGIG6631	Yes	Bacteria	Bacteroidetes	Bacteroidia	Bacteroidales	Bacteroidaceae	UBA3839
RUG10633	Yes	Bacteria	Bacteroidetes	Bacteroidia	Bacteroidales	Bacteroidaceae	UBA3839	UBA3839 sp2
RUG12229	Yes	Bacteria	Bacteroidetes	Bacteroidia	Bacteroidales	Bacteroidaceae	UBA3839	GCA_002350855.1
Olov.101B.bin80	Yes	Bacteria	Bacteroidetes	Bacteroidia	Bacteroidales	Bacteroidaceae	UBA3839
Solden.2703719114	Yes	Bacteria	Bacteroidetes	Bacteroidia	Bacteroidales	Bacteroidaceae	UBA3839
RGIG5944	Yes	Bacteria	Bacteroidetes	Bacteroidia	Bacteroidales	Bacteroidaceae	UBA3839
RUG13165	Yes	Bacteria	Bacteroidetes	Bacteroidia	Bacteroidales	Bacteroidaceae	UBA3839
RGIG6043	Yes	Bacteria	Bacteroidetes	Bacteroidia	Bacteroidales	Bacteroidaceae	UBA4293
GCA_002395835.1_ASM239583v1_genomic	Yes	Bacteria	Bacteroidetes	Bacteroidia	Bacteroidales	Bacteroidaceae	UBA4293	GCA_002395835.1
RUG12597	Yes	Bacteria	Bacteroidetes	Bacteroidia	Bacteroidales	Bacteroidaceae	UBA4293
RumenMGS038	Yes	Bacteria	Bacteroidetes	Bacteroidia	Bacteroidales	Bacteroidaceae	UBA4293
RUG12213	Yes	Bacteria	Bacteroidetes	Bacteroidia	Bacteroidales	Bacteroidaceae	UBA4293
RUG14801	Yes	Bacteria	Bacteroidetes	Bacteroidia	Bacteroidales	Bacteroidaceae	UBA4293
RUG10896	Yes	Bacteria	Bacteroidetes	Bacteroidia	Bacteroidales	Bacteroidaceae	Ga6A1	Ga6A1 sp1
RUG13921	Yes	Bacteria	Bacteroidetes	Bacteroidia	Bacteroidales	Bacteroidaceae	Ga6A1	Ga6A1 sp1
RGIG7037	Yes	Bacteria	Bacteroidetes	Bacteroidia	Bacteroidales	Bacteroidaceae	Ga6A1	Ga6A1 sp1
RUG13989	Yes	Bacteria	Bacteroidetes	Bacteroidia	Bacteroidales	Bacteroidaceae	Ga6A1	Ga6A1 sp1
Seshadri.4309612-submission.assembly	Yes	Bacteria	Bacteroidetes	Bacteroidia	Bacteroidales	Bacteroidaceae	Ga6A1	Ga6A1 sp1
Seshadri.3397063-submission.assembly	Yes	Bacteria	Bacteroidetes	Bacteroidia	Bacteroidales	Bacteroidaceae	Ga6A1	Ga6A1 sp1
Seshadri.3393447-submission.assembly	Yes	Bacteria	Bacteroidetes	Bacteroidia	Bacteroidales	Bacteroidaceae	Ga6A1	Ga6A1 sp1
RUG13107	Yes	Bacteria	Bacteroidetes	Bacteroidia	Bacteroidales	Bacteroidaceae	Ga6A1	Ga6A1 sp1
RUG14793	Yes	Bacteria	Bacteroidetes	Bacteroidia	Bacteroidales	Bacteroidaceae	Ga6A1	Ga6A1 sp1
RUG12525	Yes	Bacteria	Bacteroidetes	Bacteroidia	Bacteroidales	Bacteroidaceae	Ga6A1	Ga6A1 sp1
RUG13284	Yes	Bacteria	Bacteroidetes	Bacteroidia	Bacteroidales	Bacteroidaceae	Ga6A1	Ga6A1 sp1
RUG12084	Yes	Bacteria	Bacteroidetes	Bacteroidia	Bacteroidales	Bacteroidaceae	Ga6A1	Ga6A1 sp1
RUG13479	Yes	Bacteria	Bacteroidetes	Bacteroidia	Bacteroidales	Bacteroidaceae	Ga6A1	Ga6A1 sp1
RUG13972	Yes	Bacteria	Bacteroidetes	Bacteroidia	Bacteroidales	Bacteroidaceae	Ga6A1	Ga6A1 sp1
RUG13072	Yes	Bacteria	Bacteroidetes	Bacteroidia	Bacteroidales	Bacteroidaceae	Ga6A1	Ga6A1 sp1
RGIG8161	Yes	Bacteria	Bacteroidetes	Bacteroidia	Bacteroidales	Bacteroidaceae	Ga6A1
RUG12571	Yes	Bacteria	Bacteroidetes	Bacteroidia	Bacteroidales	Bacteroidaceae	Ga6A1	Ga6A1 sp1
RUG10571	Yes	Bacteria	Bacteroidetes	Bacteroidia	Bacteroidales	Bacteroidaceae	Ga6A1	Ga6A1 sp1
RUG13408	Yes	Bacteria	Bacteroidetes	Bacteroidia	Bacteroidales	Bacteroidaceae	Ga6A1	Ga6A1 sp1
RGIG9044	Yes	Bacteria	Bacteroidetes	Bacteroidia	Bacteroidales	Bacteroidaceae	Paraprevotella
RGIG8667	Yes	Bacteria	Bacteroidetes	Bacteroidia	Bacteroidales	Bacteroidaceae	Paraprevotella
RGIG6310	Yes	Bacteria	Bacteroidetes	Bacteroidia	Bacteroidales	Bacteroidaceae
RGIG1657	Yes	Bacteria	Bacteroidetes	Bacteroidia	Bacteroidales	Bacteroidaceae
RGIG4913	Yes	Bacteria	Bacteroidetes	Bacteroidia	Bacteroidales	Bacteroidaceae	Phocaeicola
RGIG8918	Yes	Bacteria	Bacteroidetes	Bacteroidia	Bacteroidales	Bacteroidaceae	Phocaeicola
RGIG6017	Yes	Bacteria	Bacteroidetes	Bacteroidia	Bacteroidales	Bacteroidaceae	UBA2918
RGIG6796	Yes	Bacteria	Bacteroidetes	Bacteroidia	Bacteroidales	Bacteroidaceae	UBA2918
RUG12436	Yes	Bacteria	Bacteroidetes	Bacteroidia	Bacteroidales	Bacteroidaceae	UBA2918
RUG12062	Yes	Bacteria	Bacteroidetes	Bacteroidia	Bacteroidales	Bacteroidaceae	UBA2918	GCA_002349865.1
RGIG3790	Yes	Bacteria	Bacteroidetes	Bacteroidia	Bacteroidales	Bacteroidaceae	UBA2918	GCA_002349865.1
RUG11284	Yes	Bacteria	Bacteroidetes	Bacteroidia	Bacteroidales	Bacteroidaceae	UBA2918	GCA_002349865.1
Seshadri.3964199-submission.assembly	Yes	Bacteria	Bacteroidetes	Bacteroidia	Bacteroidales	Bacteroidaceae	Bacteroides	Bacteroides vulgatus
RGIG8541	Yes	Bacteria	Bacteroidetes	Bacteroidia	Bacteroidales	Bacteroidaceae	Bacteroides
RGIG6255	Yes	Bacteria	Bacteroidetes	Bacteroidia	Bacteroidales	Bacteroidaceae	Bacteroides
RGIG4759	Yes	Bacteria	Bacteroidetes	Bacteroidia	Bacteroidales	Bacteroidaceae	Bacteroides
RGIG8771	Yes	Bacteria	Bacteroidetes	Bacteroidia	Bacteroidales	Bacteroidaceae	Bacteroides
Seshadri.3964109-submission.assembly	Yes	Bacteria	Bacteroidetes	Bacteroidia	Bacteroidales	Bacteroidaceae	Bacteroides
Seshadri.4309689-submission.assembly	Yes	Bacteria	Bacteroidetes	Bacteroidia	Bacteroidales	Bacteroidaceae	Bacteroides
Bacteroides_thetaiotaomicron_NLAE-zl-G288	Yes	Bacteria	Bacteroidetes	Bacteroidia	Bacteroidales	Bacteroidaceae	Bacteroides	Bacteroides thetaiotaomicron
Seshadri.4309680-submission.assembly	Yes	Bacteria	Bacteroidetes	Bacteroidia	Bacteroidales	Bacteroidaceae	Bacteroides	Bacteroides thetaiotaomicron
Bacteroides_thetaiotaomicron_NLAE-zl-C523	Yes	Bacteria	Bacteroidetes	Bacteroidia	Bacteroidales	Bacteroidaceae	Bacteroides	Bacteroides thetaiotaomicron
Seshadri.3620131-assembly.fasta	Yes	Bacteria	Bacteroidetes	Bacteroidia	Bacteroidales	Bacteroidaceae	Bacteroides	Bacteroides thetaiotaomicron
Seshadri.3623177-assembly.fasta	Yes	Bacteria	Bacteroidetes	Bacteroidia	Bacteroidales	Bacteroidaceae	Bacteroides	Bacteroides thetaiotaomicron
RGIG9894	Yes	Bacteria	Bacteroidetes	Bacteroidia	Bacteroidales	UBA1402	UBA1757
RGIG9551	Yes	Bacteria	Bacteroidetes	Bacteroidia	Bacteroidales	UBA1402	UBA1757
RGIG154	Yes	Bacteria	Bacteroidetes	Bacteroidia	Bacteroidales	UBA1402	UBA1757
RGIG387	Yes	Bacteria	Bacteroidetes	Bacteroidia	Bacteroidales	UBA1402	UBA1757
RGIG371	Yes	Bacteria	Bacteroidetes	Bacteroidia	Bacteroidales	UBA1402	UBA1757
RGIG9481	Yes	Bacteria	Bacteroidetes	Bacteroidia	Bacteroidales	UBA1402	UBA1757
RGIG9420	Yes	Bacteria	Bacteroidetes	Bacteroidia	Bacteroidales	UBA1402	UBA1757
RGIG9486	Yes	Bacteria	Bacteroidetes	Bacteroidia	Bacteroidales	UBA1402	UBA1757
RGIG3412	Yes	Bacteria	Bacteroidetes	Bacteroidia	Bacteroidales	UBA1402	UBA1757
RGIG4402	Yes	Bacteria	Bacteroidetes	Bacteroidia	Bacteroidales	UBA1402	UBA1757
Solden.2703719088	Yes	Bacteria	Bacteroidetes	Bacteroidia	Bacteroidales	UBA1402	UBA1757
RGIG5529	Yes	Bacteria	Bacteroidetes	Bacteroidia	Bacteroidales	Paludibacteraceae
RGIG873	Yes	Bacteria	Bacteroidetes	Bacteroidia	Bacteroidales	Paludibacteraceae
RGIG410	Yes	Bacteria	Bacteroidetes	Bacteroidia	Bacteroidales	Paludibacteraceae
RGIG3354	Yes	Bacteria	Bacteroidetes	Bacteroidia	Bacteroidales	Paludibacteraceae
RUG14097	Yes	Bacteria	Bacteroidetes	Bacteroidia	Bacteroidales	Paludibacteraceae
RUG14417	Yes	Bacteria	Bacteroidetes	Bacteroidia	Bacteroidales	Paludibacteraceae
RUG11926	Yes	Bacteria	Bacteroidetes	Bacteroidia	Bacteroidales	Paludibacteraceae
RUG12011	Yes	Bacteria	Bacteroidetes	Bacteroidia	Bacteroidales	Paludibacteraceae
RGIG10296	Yes	Bacteria	Bacteroidetes	Bacteroidia	Bacteroidales	Paludibacteraceae
RGIG7374	Yes	Bacteria	Bacteroidetes	Bacteroidia	Bacteroidales	Paludibacteraceae
RGIG4115	Yes	Bacteria	Bacteroidetes	Bacteroidia	Bacteroidales	Paludibacteraceae
RGIG9891	Yes	Bacteria	Bacteroidetes	Bacteroidia	Bacteroidales	Paludibacteraceae
Olov.106.bin63	Yes	Bacteria	Bacteroidetes	Bacteroidia	Bacteroidales	Paludibacteraceae
Solden.2703719132	Yes	Bacteria	Bacteroidetes	Bacteroidia	Bacteroidales	Paludibacteraceae
RGIG5004	Yes	Bacteria	Bacteroidetes	Bacteroidia	Bacteroidales	Paludibacteraceae
RGIG5082	Yes	Bacteria	Bacteroidetes	Bacteroidia	Bacteroidales	Paludibacteraceae	RF16
Olov.106.bin20	Yes	Bacteria	Bacteroidetes	Bacteroidia	Bacteroidales	Paludibacteraceae	RF16
RGIG5024	Yes	Bacteria	Bacteroidetes	Bacteroidia	Bacteroidales	Paludibacteraceae	RF16
Solden.2703719087	Yes	Bacteria	Bacteroidetes	Bacteroidia	Bacteroidales	Paludibacteraceae	RF16
RUG14423	Yes	Bacteria	Bacteroidetes	Bacteroidia	Bacteroidales	Paludibacteraceae	RF16
RUG12563	Yes	Bacteria	Bacteroidetes	Bacteroidia	Bacteroidales	Paludibacteraceae	RF16	GCA_002372425.1
RUG14496	Yes	Bacteria	Bacteroidetes	Bacteroidia	Bacteroidales	Paludibacteraceae	RF16	GCA_002372425.1
RUG12322	Yes	Bacteria	Bacteroidetes	Bacteroidia	Bacteroidales	Paludibacteraceae	RF16	GCA_002372425.1
RUG12643	Yes	Bacteria	Bacteroidetes	Bacteroidia	Bacteroidales	Paludibacteraceae	RF16	GCA_002372425.1
RUG11325	Yes	Bacteria	Bacteroidetes	Bacteroidia	Bacteroidales	Paludibacteraceae	RF16	GCA_002372425.1
RUG11978	Yes	Bacteria	Bacteroidetes	Bacteroidia	Bacteroidales	Paludibacteraceae	RF16	GCA_002372425.1
RUG10200	Yes	Bacteria	Bacteroidetes	Bacteroidia	Bacteroidales	Paludibacteraceae	RF16	GCA_002372425.1
RUG13247	Yes	Bacteria	Bacteroidetes	Bacteroidia	Bacteroidales	Paludibacteraceae	RF16	GCA_002372425.1
RGIG906	Yes	Bacteria	Bacteroidetes	Bacteroidia	Bacteroidales	Paludibacteraceae	RF16
RGIG7219	Yes	Bacteria	Bacteroidetes	Bacteroidia	Bacteroidales	Paludibacteraceae	RF16
RGIG7370	Yes	Bacteria	Bacteroidetes	Bacteroidia	Bacteroidales	Paludibacteraceae	RF16
RGIG9579	Yes	Bacteria	Bacteroidetes	Bacteroidia	Bacteroidales	Paludibacteraceae	RF16
RGIG7483	Yes	Bacteria	Bacteroidetes	Bacteroidia	Bacteroidales	Paludibacteraceae	RF16
RUG13803	Yes	Bacteria	Bacteroidetes	Bacteroidia	Bacteroidales	Paludibacteraceae	RF16
RUG13953	Yes	Bacteria	Bacteroidetes	Bacteroidia	Bacteroidales	Paludibacteraceae	RF16
RUG11329	Yes	Bacteria	Bacteroidetes	Bacteroidia	Bacteroidales	Paludibacteraceae	RF16
RUG11925	Yes	Bacteria	Bacteroidetes	Bacteroidia	Bacteroidales	Paludibacteraceae	RF16
RUG11566	Yes	Bacteria	Bacteroidetes	Bacteroidia	Bacteroidales	Paludibacteraceae	RF16
RUG10323	Yes	Bacteria	Bacteroidetes	Bacteroidia	Bacteroidales	Paludibacteraceae	RF16
RUG14506	Yes	Bacteria	Bacteroidetes	Bacteroidia	Bacteroidales	Paludibacteraceae	RF16
RUG12580	Yes	Bacteria	Bacteroidetes	Bacteroidia	Bacteroidales	Paludibacteraceae	RF16
RGIG1628	Yes	Bacteria	Bacteroidetes	Bacteroidia	Bacteroidales	Paludibacteraceae	RF16
RGIG3448	Yes	Bacteria	Bacteroidetes	Bacteroidia	Bacteroidales	Paludibacteraceae	RF16
RGIG3343	Yes	Bacteria	Bacteroidetes	Bacteroidia	Bacteroidales	Paludibacteraceae	RF16
RUG11711	Yes	Bacteria	Bacteroidetes	Bacteroidia	Bacteroidales	Paludibacteraceae	RF16
RUG11596	Yes	Bacteria	Bacteroidetes	Bacteroidia	Bacteroidales	Paludibacteraceae	RF16	GCA_002372355.1
RUG12771	Yes	Bacteria	Bacteroidetes	Bacteroidia	Bacteroidales	Paludibacteraceae	RF16	GCA_002372355.1
RUG10345	Yes	Bacteria	Bacteroidetes	Bacteroidia	Bacteroidales	Paludibacteraceae	RF16	GCA_002372355.1
RUG13486	Yes	Bacteria	Bacteroidetes	Bacteroidia	Bacteroidales	Paludibacteraceae	RF16	GCA_002372355.1
RGIG4452	Yes	Bacteria	Bacteroidetes	Bacteroidia	Bacteroidales	Paludibacteraceae	RF16	GCA_002392745.1
GCA_002392745.1_ASM239274v1_genomic	Yes	Bacteria	Bacteroidetes	Bacteroidia	Bacteroidales	Paludibacteraceae	RF16	GCA_002392745.1
RUG10444	Yes	Bacteria	Bacteroidetes	Bacteroidia	Bacteroidales	Paludibacteraceae	RF16
RUG14771	Yes	Bacteria	Bacteroidetes	Bacteroidia	Bacteroidales	Paludibacteraceae	RF16
RUG11646	Yes	Bacteria	Bacteroidetes	Bacteroidia	Bacteroidales	Paludibacteraceae	RF16
RUG12423	Yes	Bacteria	Bacteroidetes	Bacteroidia	Bacteroidales	Paludibacteraceae	RF16
RUG14354	Yes	Bacteria	Bacteroidetes	Bacteroidia	Bacteroidales	Paludibacteraceae	RF16
RUG11530	Yes	Bacteria	Bacteroidetes	Bacteroidia	Bacteroidales	Paludibacteraceae	RF16
RUG13074	Yes	Bacteria	Bacteroidetes	Bacteroidia	Bacteroidales	Paludibacteraceae	RF16	GCA_002373505.1
GCA_002373505.1_ASM237350v1_genomic	Yes	Bacteria	Bacteroidetes	Bacteroidia	Bacteroidales	Paludibacteraceae	RF16	GCA_002373505.1
GCA_002354055.1_ASM235405v1_genomic	Yes	Bacteria	Bacteroidetes	Bacteroidia	Bacteroidales	Paludibacteraceae	RF16	GCA_002354055.1
RUG13472	Yes	Bacteria	Bacteroidetes	Bacteroidia	Bacteroidales	Paludibacteraceae	RF16	GCA_002393655.1
GCA_002393655.1_ASM239365v1_genomic	Yes	Bacteria	Bacteroidetes	Bacteroidia	Bacteroidales	Paludibacteraceae	RF16	GCA_002393655.1
RUG10191	Yes	Bacteria	Bacteroidetes	Bacteroidia	Bacteroidales	Paludibacteraceae	RF16
RUG10089	Yes	Bacteria	Bacteroidetes	Bacteroidia	Bacteroidales	Paludibacteraceae	RF16
RUG13680	Yes	Bacteria	Bacteroidetes	Bacteroidia	Bacteroidales	Paludibacteraceae	RF16
RUG13644	Yes	Bacteria	Bacteroidetes	Bacteroidia	Bacteroidales	Paludibacteraceae	RF16
RUG12615	Yes	Bacteria	Bacteroidetes	Bacteroidia	Bacteroidales	Paludibacteraceae	RF16
RGIG3224	Yes	Bacteria	Bacteroidetes	Bacteroidia	Bacteroidales	Paludibacteraceae	RF16
RUG10964	Yes	Bacteria	Bacteroidetes	Bacteroidia	Bacteroidales	Paludibacteraceae	RF16
RUG14556	Yes	Bacteria	Bacteroidetes	Bacteroidia	Bacteroidales	Paludibacteraceae	RF16
RUG14811	Yes	Bacteria	Bacteroidetes	Bacteroidia	Bacteroidales	Paludibacteraceae	RF16
RUG14377	Yes	Bacteria	Bacteroidetes	Bacteroidia	Bacteroidales	Paludibacteraceae	RF16	GCA_002361565.1
RGIG3809	Yes	Bacteria	Bacteroidetes	Bacteroidia	Bacteroidales	Paludibacteraceae	RF16	GCA_002361565.1
RUG14487	Yes	Bacteria	Bacteroidetes	Bacteroidia	Bacteroidales	Paludibacteraceae	RF16
RUG14494	Yes	Bacteria	Bacteroidetes	Bacteroidia	Bacteroidales	Paludibacteraceae	RF16
RUG11365	Yes	Bacteria	Bacteroidetes	Bacteroidia	Bacteroidales	Paludibacteraceae	RF16
RGIG1209	Yes	Bacteria	Bacteroidetes	Bacteroidia	Bacteroidales	Paludibacteraceae	RF16
RGIG5934	Yes	Bacteria	Bacteroidetes	Bacteroidia	Bacteroidales	Paludibacteraceae	RF16
GCA_002394335.1_ASM239433v1_genomic	Yes	Bacteria	Bacteroidetes	Bacteroidia	Bacteroidales	Paludibacteraceae	RF16	GCA_002394335.1
RUG14580	Yes	Bacteria	Bacteroidetes	Bacteroidia	Bacteroidales	Paludibacteraceae	RF16
RUG12502	Yes	Bacteria	Bacteroidetes	Bacteroidia	Bacteroidales	Paludibacteraceae	RF16
RGIG3461	Yes	Bacteria	Bacteroidetes	Bacteroidia	Bacteroidales	Paludibacteraceae	RF16
RUG12996	Yes	Bacteria	Bacteroidetes	Bacteroidia	Bacteroidales	Paludibacteraceae	RF16
RUG11480	Yes	Bacteria	Bacteroidetes	Bacteroidia	Bacteroidales	Paludibacteraceae	RF16
RUG11416	Yes	Bacteria	Bacteroidetes	Bacteroidia	Bacteroidales	Paludibacteraceae	RF16
RGIG9910	Yes	Bacteria	Bacteroidetes	Bacteroidia	Bacteroidales	Paludibacteraceae	UBA4363
RGIG9042	Yes	Bacteria	Bacteroidetes	Bacteroidia	Bacteroidales	Paludibacteraceae	UBA4363
RGIG3227	Yes	Bacteria	Bacteroidetes	Bacteroidia	Bacteroidales	Paludibacteraceae	UBA4363
RGIG2626	Yes	Bacteria	Bacteroidetes	Bacteroidia	Bacteroidales	Paludibacteraceae	UBA4363
RGIG6785	Yes	Bacteria	Bacteroidetes	Bacteroidia	Bacteroidales	Paludibacteraceae	UBA4345	UBA4345 sp1
RGIG6829	Yes	Bacteria	Bacteroidetes	Bacteroidia	Bacteroidales	Paludibacteraceae	UBA4345	GCA_002396385.1
RGIG8342	Yes	Bacteria	Bacteroidetes	Bacteroidia	Bacteroidales	Paludibacteraceae	UBA4345	GCA_002396385.1
RGIG9497	Yes	Bacteria	Bacteroidetes	Bacteroidia	Bacteroidales	Paludibacteraceae
RGIG9379	Yes	Bacteria	Bacteroidetes	Bacteroidia	Bacteroidales	Paludibacteraceae
RUG12804	Yes	Bacteria	Bacteroidetes	Bacteroidia	Bacteroidales	Paludibacteraceae	UBA1723
GCA_002371265.1_ASM237126v1_genomic	Yes	Bacteria	Bacteroidetes	Bacteroidia	Bacteroidales	Paludibacteraceae	UBA1723
GCA_002450125.1_ASM245012v1_genomic	Yes	Bacteria	Bacteroidetes	Bacteroidia	Bacteroidales	Paludibacteraceae	UBA1723
GCA_002309135.1_ASM230913v1_genomic	Yes	Bacteria	Bacteroidetes	Bacteroidia	Bacteroidales	Paludibacteraceae	UBA1723
GCA_002392915.1_ASM239291v1_genomic	Yes	Bacteria	Bacteroidetes	Bacteroidia	Bacteroidales	Paludibacteraceae	UBA1723
GCA_002395565.1_ASM239556v1_genomic	Yes	Bacteria	Bacteroidetes	Bacteroidia	Bacteroidales	Paludibacteraceae	UBA1723
RGIG10153	Yes	Bacteria	Bacteroidetes	Bacteroidia	Bacteroidales	Paludibacteraceae	UBA1723
RGIG6856	Yes	Bacteria	Bacteroidetes	Bacteroidia	Bacteroidales	Paludibacteraceae	UBA1723
RGIG7853	Yes	Bacteria	Bacteroidetes	Bacteroidia	Bacteroidales	Paludibacteraceae	UBA1181
RGIG8066	Yes	Bacteria	Bacteroidetes	Bacteroidia	Bacteroidales	Paludibacteraceae	UBA1181
RGIG9480	Yes	Bacteria	Bacteroidetes	Bacteroidia	Bacteroidales	Paludibacteraceae	UBA1181
RGIG8710	Yes	Bacteria	Bacteroidetes	Bacteroidia	Bacteroidales	Paludibacteraceae	UBA1181
RGIG7591	Yes	Bacteria	Bacteroidetes	Bacteroidia	Bacteroidales	Paludibacteraceae	UBA1181	GCA_002310215.1
AGa-3076776-35-305-33	Yes	Bacteria	Bacteroidetes	Bacteroidia	Bacteroidales	Paludibacteraceae	UBA1181	GCA_002310215.1
GCA_002310215.1_ASM231021v1_genomic	Yes	Bacteria	Bacteroidetes	Bacteroidia	Bacteroidales	Paludibacteraceae	UBA1181	GCA_002310215.1
RGIG6625	Yes	Bacteria	Bacteroidetes	Bacteroidia	Bacteroidales	Paludibacteraceae	UBA1181
RGIG9676	Yes	Bacteria	Bacteroidetes	Bacteroidia	Bacteroidales	Paludibacteraceae	UBA1181
RGIG10174	Yes	Bacteria	Bacteroidetes	Bacteroidia	Bacteroidales	Paludibacteraceae	UBA1181
RGIG9727	Yes	Bacteria	Bacteroidetes	Bacteroidia	Bacteroidales	Paludibacteraceae	UBA1181
RGIG6775	Yes	Bacteria	Bacteroidetes	Bacteroidia	Bacteroidales	Paludibacteraceae	UBA1181
RGIG7979	Yes	Bacteria	Bacteroidetes	Bacteroidia	Bacteroidales	Paludibacteraceae	UBA1181
RUG11121	Yes	Bacteria	Bacteroidetes	Bacteroidia	Bacteroidales	Paludibacteraceae	UBA1181
RGIG5164	Yes	Bacteria	Bacteroidetes	Bacteroidia	Bacteroidales	Paludibacteraceae	UBA1181
RGIG7865	Yes	Bacteria	Bacteroidetes	Bacteroidia	Bacteroidales	Paludibacteraceae	UBA1181
RGIG8219	Yes	Bacteria	Bacteroidetes	Bacteroidia	Bacteroidales	Paludibacteraceae	UBA1181
RGIG1609	Yes	Bacteria	Bacteroidetes	Bacteroidia	Bacteroidales
RGIG6965	Yes	Bacteria	Bacteroidetes	Bacteroidia	Bacteroidales
RGIG10207	Yes	Bacteria	Bacteroidetes	Bacteroidia	Bacteroidales
RGIG10233	Yes	Bacteria	Bacteroidetes	Bacteroidia	Bacteroidales
Solden.2703719089	Yes	Bacteria	Bacteroidetes	Bacteroidia	Bacteroidales
RGIG1597	Yes	Bacteria	Bacteroidetes	Bacteroidia	Bacteroidales	UBA3824	UBA3824
RGIG10234	Yes	Bacteria	Bacteroidetes	Bacteroidia	Bacteroidales	UBA3824	UBA3824
RGIG6918	Yes	Bacteria	Bacteroidetes	Bacteroidia	Bacteroidales	UBA3824	UBA3824
RGIG1510	Yes	Bacteria	Bacteroidetes	Bacteroidia	Bacteroidales	UBA3824	UBA3824	GCA_002393195.1
GCA_002393195.1_ASM239319v1_genomic	Yes	Bacteria	Bacteroidetes	Bacteroidia	Bacteroidales	UBA3824	UBA3824	GCA_002393195.1
RGIG6894	Yes	Bacteria	Bacteroidetes	Bacteroidia	Bacteroidales	UBA3824	UBA3824
RGIG1595	Yes	Bacteria	Bacteroidetes	Bacteroidia	Bacteroidales	UBA3824	UBA3824
RGIG6989	Yes	Bacteria	Bacteroidetes	Bacteroidia	Bacteroidales	UBA3824	UBA3824
RGIG1614	Yes	Bacteria	Bacteroidetes	Bacteroidia	Bacteroidales	UBA3824	UBA3824
RGIG6747	Yes	Bacteria	Bacteroidetes	Bacteroidia	Bacteroidales	UBA3824	UBA3824
RGIG6246	Yes	Bacteria	Bacteroidetes	Bacteroidia	Bacteroidales	UBA1715	UBA1715
Solden.2703719086	Yes	Bacteria	Bacteroidetes	Bacteroidia	Bacteroidales	UBA1715	UBA1715
RGIG9988	Yes	Bacteria	Bacteroidetes	Bacteroidia	Bacteroidales	UBA1715	UBA1715
RGIG8077	Yes	Bacteria	Bacteroidetes	Bacteroidia	Bacteroidales	UBA1715	UBA1715
RGIG7965	Yes	Bacteria	Bacteroidetes	Bacteroidia	Bacteroidales	UBA1715	UBA1715
RGIG10230	Yes	Bacteria	Bacteroidetes	Bacteroidia	Bacteroidales	UBA1715	UBA1715	GCA_002371705.1
RGIG6738	Yes	Bacteria	Bacteroidetes	Bacteroidia	Bacteroidales	UBA1715	UBA1715	GCA_002371705.1
RGIG7534	Yes	Bacteria	Bacteroidetes	Bacteroidia	Bacteroidales	Salinivirgaceae
RGIG7847	Yes	Bacteria	Bacteroidetes	Bacteroidia	Bacteroidales	Salinivirgaceae
RGIG9734	Yes	Bacteria	Bacteroidetes	Bacteroidia	Bacteroidales	Salinivirgaceae
RGIG5159	Yes	Bacteria	Bacteroidetes	Bacteroidia	Bacteroidales	Salinivirgaceae
RGIG9951	Yes	Bacteria	Bacteroidetes	Bacteroidia	Bacteroidales	Salinivirgaceae
RGIG7525	Yes	Bacteria	Bacteroidetes	Bacteroidia	Bacteroidales	Salinivirgaceae
RGIG6642	Yes	Bacteria	Bacteroidetes	Bacteroidia	Bacteroidales	Salinivirgaceae
RGIG6694	Yes	Bacteria	Bacteroidetes	Bacteroidia	Bacteroidales	Salinivirgaceae
RUG13583	Yes	Bacteria	Bacteroidetes	Bacteroidia	Bacteroidales	Salinivirgaceae
RGIG9079	Yes	Bacteria	Bacteroidetes	Bacteroidia	Bacteroidales	Marinifilaceae
RGIG7323	Yes	Bacteria	Bacteroidetes	Bacteroidia	Bacteroidales	Marinifilaceae	Butyricimonas	Butyricimonas virosa
RGIG8784	Yes	Bacteria	Bacteroidetes	Bacteroidia	Bacteroidales	Marinifilaceae	Butyricimonas	Butyricimonas virosa
RGIG6120	Yes	Bacteria	Bacteroidetes	Bacteroidia	Bacteroidales	UBA4181
RGIG9472	Yes	Bacteria	Bacteroidetes	Bacteroidia	Bacteroidales	F082	F082
RGIG1639	Yes	Bacteria	Bacteroidetes	Bacteroidia	Bacteroidales	F082	F082
RGIG2095	Yes	Bacteria	Bacteroidetes	Bacteroidia	Bacteroidales	F082	F082
RGIG4154	Yes	Bacteria	Bacteroidetes	Bacteroidia	Bacteroidales	F082	F082
RGIG1520	Yes	Bacteria	Bacteroidetes	Bacteroidia	Bacteroidales	F082	F082	GCA_002310075.1
RUG11609	Yes	Bacteria	Bacteroidetes	Bacteroidia	Bacteroidales	F082	F082
RGIG4870	Yes	Bacteria	Bacteroidetes	Bacteroidia	Bacteroidales	F082	F082
RUG13797	Yes	Bacteria	Bacteroidetes	Bacteroidia	Bacteroidales	WCHB1-69
RUG11698	Yes	Bacteria	Bacteroidetes	Bacteroidia	Bacteroidales	WCHB1-69
RUG14421	Yes	Bacteria	Bacteroidetes	Bacteroidia	Bacteroidales	WCHB1-69
RUG12318	Yes	Bacteria	Bacteroidetes	Bacteroidia	Bacteroidales	WCHB1-69
RUG10365	Yes	Bacteria	Bacteroidetes	Bacteroidia	Bacteroidales	WCHB1-69
RUG11749	Yes	Bacteria	Bacteroidetes	Bacteroidia	Bacteroidales	WCHB1-69
RUG10362	Yes	Bacteria	Bacteroidetes	Bacteroidia	Bacteroidales	WCHB1-69
RUG13520	Yes	Bacteria	Bacteroidetes	Bacteroidia	Bacteroidales	WCHB1-69
RUG13189	Yes	Bacteria	Bacteroidetes	Bacteroidia	Bacteroidales	WCHB1-69
RGIG9748	Yes	Bacteria	Bacteroidetes	Bacteroidia	Bacteroidales	WCHB1-69	F23-D06
RUG10283	Yes	Bacteria	Bacteroidetes	Bacteroidia	Bacteroidales	WCHB1-69
Olov.106.bin71	Yes	Bacteria	Bacteroidetes	Bacteroidia	Bacteroidales	P3	P3
RGIG10259	Yes	Bacteria	Bacteroidetes	Bacteroidia	Bacteroidales	P3	UBA1217
RUG12453	Yes	Bacteria	Bacteroidetes	Bacteroidia	Bacteroidales	P3	UBA1217
RGIG6942	Yes	Bacteria	Bacteroidetes	Bacteroidia	Bacteroidales	P3	UBA1219	GCA_002309295.1
RGIG3337	Yes	Bacteria	Bacteroidetes	Bacteroidia	Bacteroidales	P3	UBA1219
RGIG9913	Yes	Bacteria	Bacteroidetes	Bacteroidia	Bacteroidales	P3	UBA1219
RGIG6215	Yes	Bacteria	Bacteroidetes	Bacteroidia	Bacteroidales	P3	UBA1219
RGIG9245	Yes	Bacteria	Bacteroidetes	Bacteroidia	Flavobacteriales	Weeksellaceae	Algoriella	Algoriella xinjiangensis
RGIG8597	Yes	Bacteria	Spirochaetes	GWE2-31-10	GWE2-31-10	GWE2-31-10
RUG14846	Yes	Bacteria	Spirochaetes	Spirochaetia	Sphaerochaetales	Sphaerochaetaceae	UBA1265
RGIG6286	Yes	Bacteria	Spirochaetes	Spirochaetia	Treponematales	Treponemataceae	UBA1240	GCA_001603145.1
RGIG1631	Yes	Bacteria	Spirochaetes	Spirochaetia	Treponematales	Treponemataceae	UBA1240	GCA_001603145.1
RGIG9108	Yes	Bacteria	Spirochaetes	Spirochaetia	Treponematales	Treponemataceae	Treponema
RUG14257	Yes	Bacteria	Spirochaetes	Spirochaetia	Treponematales	Treponemataceae	Treponema
RGIG756	Yes	Bacteria	Spirochaetes	Spirochaetia	Treponematales	Treponemataceae	Treponema
RGIG338	Yes	Bacteria	Spirochaetes	Spirochaetia	Treponematales	Treponemataceae	Treponema
GCA_002350235.1_ASM235023v1_genomic	Yes	Bacteria	Spirochaetes	Spirochaetia	Treponematales	Treponemataceae	Treponema	GCA_002350235.1
RUG11037	Yes	Bacteria	Spirochaetes	Spirochaetia	Treponematales	Treponemataceae	Treponema	GCA_002350235.1
RUG11229	Yes	Bacteria	Spirochaetes	Spirochaetia	Treponematales	Treponemataceae	Treponema	Treponema berlinense
RGIG4099	Yes	Bacteria	Spirochaetes	Spirochaetia	Treponematales	Treponemataceae	Treponema	Treponema berlinense
RGIG2619	Yes	Bacteria	Spirochaetes	Spirochaetia	Treponematales	Treponemataceae	Treponema
Treponema_saccharophilum_DSM_2985	Yes	Bacteria	Spirochaetes	Spirochaetia	Treponematales	Treponemataceae	Treponema	Treponema saccharophilum
RUG14291	Yes	Bacteria	Spirochaetes	Spirochaetia	Treponematales	Treponemataceae	Treponema	Treponema saccharophilum
RGIG72	Yes	Bacteria	Spirochaetes	Spirochaetia	Treponematales	Treponemataceae	Treponema	Treponema saccharophilum
RGIG6705	Yes	Bacteria	Spirochaetes	Spirochaetia	Treponematales	Treponemataceae	Treponema
RGIG6797	Yes	Bacteria	Spirochaetes	Spirochaetia	Treponematales	Treponemataceae	Treponema
RGIG9161	Yes	Bacteria	Spirochaetes	Spirochaetia	Treponematales	Treponemataceae	Treponema
Olov.106.bin54	Yes	Bacteria	Spirochaetes	Spirochaetia	Treponematales	Treponemataceae	Treponema
RGIG4965	Yes	Bacteria	Spirochaetes	Spirochaetia	Treponematales	Treponemataceae	Treponema
RGIG4459	Yes	Bacteria	Campylobacterota	Campylobacteria	Campylobacterales	Campylobacteraceae	Campylobacter
RUG14080	Yes	Bacteria	Campylobacterota	Campylobacteria	Campylobacterales	Campylobacteraceae	Campylobacter
RGIG9945	Yes	Bacteria	Campylobacterota	Campylobacteria	Campylobacterales	Campylobacteraceae	Campylobacter
RGIG1861	Yes	Bacteria	Campylobacterota	Campylobacteria	Campylobacterales	Campylobacteraceae	Campylobacter	GCF_002139875.1
RGIG8721	Yes	Bacteria	Campylobacterota	Campylobacteria	Campylobacterales	Campylobacteraceae	Campylobacter	GCF_002139875.1
Arcobacter_butzleri_7h1h	Yes	Bacteria	Campylobacterota	Campylobacteria	Campylobacterales	Arcobacteraceae	Arcobacter	Arcobacter butzleri
Wolinella_succinogenes_DSM_1740	Yes	Bacteria	Campylobacterota	Campylobacteria	Campylobacterales	Helicobacteraceae	Wolinella	Wolinella succinogenes
RGIG2144	Yes	Bacteria	Desulfobacterota	Desulfovibrionia	Desulfovibrionales	Desulfovibrionaceae	Mailhella
RGIG1811	Yes	Bacteria	Desulfobacterota	Desulfovibrionia	Desulfovibrionales	Desulfovibrionaceae	Mailhella
RUG13123	Yes	Bacteria	Desulfobacterota	Desulfovibrionia	Desulfovibrionales	Desulfovibrionaceae	Desulfovibrio	UBA10261
RGIG8910	Yes	Bacteria	Desulfobacterota	Desulfovibrionia	Desulfovibrionales	Desulfovibrionaceae	Desulfovibrio	UBA10261
RGIG8338	Yes	Bacteria	Desulfobacterota	Desulfovibrionia	Desulfovibrionales	Desulfovibrionaceae	Desulfovibrio
RGIG6612	Yes	Bacteria	Desulfobacterota	Desulfovibrionia	Desulfovibrionales	Desulfovibrionaceae	Desulfovibrio
Seshadri.4301045-submission.assembly	Yes	Bacteria	Desulfobacterota	Desulfovibrionia	Desulfovibrionales	Desulfovibrionaceae	Desulfovibrio	Desulfovibrio legallii
RGIG3685	Yes	Bacteria	Desulfobacterota	Desulfovibrionia	Desulfovibrionales	Desulfovibrionaceae	Desulfovibrio
RGIG3713	Yes	Bacteria	Desulfobacterota	Desulfovibrionia	Desulfovibrionales	Desulfovibrionaceae	Desulfovibrio
RGIG5510	Yes	Bacteria	Desulfobacterota	Desulfovibrionia	Desulfovibrionales	Desulfovibrionaceae	Desulfovibrio	Desulfovibrio piger
RGIG1974	Yes	Bacteria	Desulfobacterota	Desulfovibrionia	Desulfovibrionales	Desulfovibrionaceae	Desulfovibrio
RGIG1737	Yes	Bacteria	Desulfobacterota	Desulfovibrionia	Desulfovibrionales	Desulfovibrionaceae	Desulfovibrio
RGIG5182	Yes	Bacteria	Proteobacteria	Alphaproteobacteria	Acetobacterales	Acetobacteraceae	Acetobacter
RGIG5708	Yes	Bacteria	Proteobacteria	Alphaproteobacteria	Reyranellales	Reyranellaceae	Reyranella	GCA_001897995.1
RGIG588	Yes	Bacteria	Proteobacteria	Alphaproteobacteria	Sphingomonadales	Sphingomonadaceae	Sphingomonas	Sphingomonas paucimobilis
RGIG596	Yes	Bacteria	Proteobacteria	Alphaproteobacteria	Sphingomonadales	Sphingomonadaceae	Sphingomonas
RGIG5166	Yes	Bacteria	Proteobacteria	Alphaproteobacteria	Sphingomonadales	Sphingomonadaceae	Sphingobium
RGIG5167	Yes	Bacteria	Proteobacteria	Alphaproteobacteria	Sphingomonadales	Sphingomonadaceae	Sphingopyxis
RGIG629	Yes	Bacteria	Proteobacteria	Alphaproteobacteria	Caulobacterales	Caulobacteraceae	Caulobacter	Caulobacter crescentus_A
RGIG621	Yes	Bacteria	Proteobacteria	Alphaproteobacteria	Caulobacterales	Caulobacteraceae	UBA5005
RGIG5714	Yes	Bacteria	Proteobacteria	Alphaproteobacteria	Rhizobiales	Hyphomicrobiaceae	Hyphomicrobium
Pseudochrobactrum_sp._AO18b	Yes	Bacteria	Proteobacteria	Alphaproteobacteria	Rhizobiales	Rhizobiaceae	Pseudochrobactrum	GCF_001939785.1
RGIG5690	Yes	Bacteria	Proteobacteria	Alphaproteobacteria	Rhizobiales	Rhizobiaceae	Aquamicrobium
RGIG4270	Yes	Bacteria	Proteobacteria	Gammaproteobacteria	Betaproteobacteriales	Burkholderiaceae
RUG14292	Yes	Bacteria	Proteobacteria	Gammaproteobacteria	Betaproteobacteriales	Burkholderiaceae	Dakarella
RGIG9590	Yes	Bacteria	Proteobacteria	Gammaproteobacteria	Betaproteobacteriales	Burkholderiaceae	Duodenibacillus
RGIG4412	Yes	Bacteria	Proteobacteria	Gammaproteobacteria	Betaproteobacteriales	Burkholderiaceae	Duodenibacillus	UBA9746
RGIG6078	Yes	Bacteria	Proteobacteria	Gammaproteobacteria	Betaproteobacteriales	Burkholderiaceae	Oxalobacter
RGIG2912	Yes	Bacteria	Proteobacteria	Gammaproteobacteria	Betaproteobacteriales	Burkholderiaceae	Ottowia
RUG11853	Yes	Bacteria	Proteobacteria	Gammaproteobacteria	Betaproteobacteriales	Burkholderiaceae	Ottowia
RGIG4814	Yes	Bacteria	Proteobacteria	Gammaproteobacteria	Cardiobacteriales	Cardiobacteriaceae
RGIG4476	Yes	Bacteria	Proteobacteria	Gammaproteobacteria	Enterobacterales	Succinivibrionaceae	Succinivibrio
GCA_002349085.1_ASM234908v1_genomic	Yes	Bacteria	Proteobacteria	Gammaproteobacteria	Enterobacterales	Succinivibrionaceae	Succinivibrio	Succinivibrio sp2
RumenMGS118	Yes	Bacteria	Proteobacteria	Gammaproteobacteria	Enterobacterales	Succinivibrionaceae	Succinivibrio	Succinivibrio sp2
RUG12093	Yes	Bacteria	Proteobacteria	Gammaproteobacteria	Enterobacterales	Succinivibrionaceae	Succinivibrio	Succinivibrio sp2
Seshadri.3395937-submission.assembly	Yes	Bacteria	Proteobacteria	Gammaproteobacteria	Enterobacterales	Succinivibrionaceae	Succinivibrio	Succinivibrio dextrinosolvens
Succinivibrio_dextrinosolvens_DSM3072	Yes	Bacteria	Proteobacteria	Gammaproteobacteria	Enterobacterales	Succinivibrionaceae	Succinivibrio	Succinivibrio dextrinosolvens
RUG10195	Yes	Bacteria	Proteobacteria	Gammaproteobacteria	Enterobacterales	Succinivibrionaceae	Succinivibrio	Succinivibrio dextrinosolvens_A
GCA_002394925.1_ASM239492v1_genomic	Yes	Bacteria	Proteobacteria	Gammaproteobacteria	Enterobacterales	Succinivibrionaceae	Succinivibrio	Succinivibrio dextrinosolvens_A
GCA_002449715.1_ASM244971v1_genomic	Yes	Bacteria	Proteobacteria	Gammaproteobacteria	Enterobacterales	Succinivibrionaceae	Succinivibrio	Succinivibrio dextrinosolvens_A
RGIG4426	Yes	Bacteria	Proteobacteria	Gammaproteobacteria	Enterobacterales	Succinivibrionaceae	Succinivibrio	Succinivibrio dextrinosolvens_A
Seshadri.3634694-assembly.fasta	Yes	Bacteria	Proteobacteria	Gammaproteobacteria	Enterobacterales	Succinivibrionaceae	Succinivibrio	Succinivibrio dextrinosolvens_B
GCA_002350865.1_ASM235086v1_genomic	Yes	Bacteria	Proteobacteria	Gammaproteobacteria	Enterobacterales	Succinivibrionaceae	Succinivibrio	GCA_000431835.1
RUG11094	Yes	Bacteria	Proteobacteria	Gammaproteobacteria	Enterobacterales	Succinivibrionaceae	Succinivibrio	GCA_000431835.1
RUG13052	Yes	Bacteria	Proteobacteria	Gammaproteobacteria	Enterobacterales	Succinivibrionaceae	Succinivibrio	GCA_000431835.1
RGIG9276	Yes	Bacteria	Proteobacteria	Gammaproteobacteria	Enterobacterales	Succinivibrionaceae	Succinivibrio	GCA_000431835.1
RUG14370	Yes	Bacteria	Proteobacteria	Gammaproteobacteria	Enterobacterales	Succinivibrionaceae	Succinivibrio	GCA_002449335.1
RUG14916	Yes	Bacteria	Proteobacteria	Gammaproteobacteria	Enterobacterales	Succinivibrionaceae	Succinivibrio
RGIG4502	Yes	Bacteria	Proteobacteria	Gammaproteobacteria	Enterobacterales	Succinivibrionaceae	Succinivibrio
RUG10075	Yes	Bacteria	Proteobacteria	Gammaproteobacteria	Enterobacterales	Succinivibrionaceae	Succinivibrio
RUG13055	Yes	Bacteria	Proteobacteria	Gammaproteobacteria	Enterobacterales	Succinivibrionaceae	Succinivibrio	UBA7909
GCA_002480785.1_ASM248078v1_genomic	Yes	Bacteria	Proteobacteria	Gammaproteobacteria	Enterobacterales	Succinivibrionaceae	Succinivibrio	GCA_002473165.1
GCA_002481155.1_ASM248115v1_genomic	Yes	Bacteria	Proteobacteria	Gammaproteobacteria	Enterobacterales	Succinivibrionaceae	Succinivibrio	GCA_002473165.1
RUG12718	Yes	Bacteria	Proteobacteria	Gammaproteobacteria	Enterobacterales	Succinivibrionaceae	Succinivibrio	GCA_002473165.1
GCA_002473165.1_ASM247316v1_genomic	Yes	Bacteria	Proteobacteria	Gammaproteobacteria	Enterobacterales	Succinivibrionaceae	Succinivibrio	GCA_002473165.1
RUG12150	Yes	Bacteria	Proteobacteria	Gammaproteobacteria	Enterobacterales	Succinivibrionaceae	Succinivibrio
RUG10794	Yes	Bacteria	Proteobacteria	Gammaproteobacteria	Enterobacterales	Succinivibrionaceae	Succinivibrio
Succinimonas_amylolytica_DSM_2873	Yes	Bacteria	Proteobacteria	Gammaproteobacteria	Enterobacterales	Succinivibrionaceae	Succinimonas	Succinimonas amylolytica
RGIG5087	Yes	Bacteria	Proteobacteria	Gammaproteobacteria	Enterobacterales	Succinivibrionaceae	Ruminobacter
RUG10262	Yes	Bacteria	Proteobacteria	Gammaproteobacteria	Enterobacterales	Succinivibrionaceae	Ruminobacter
Seshadri.3387354-submission.assembly	Yes	Bacteria	Proteobacteria	Gammaproteobacteria	Enterobacterales	Succinivibrionaceae	Ruminobacter	Ruminobacter amylophilus
Seshadri.3635143-assembly.fasta	Yes	Bacteria	Proteobacteria	Gammaproteobacteria	Enterobacterales	Succinivibrionaceae	Ruminobacter	Ruminobacter amylophilus
RGIG1505	Yes	Bacteria	Proteobacteria	Gammaproteobacteria	Enterobacterales	Succinivibrionaceae	Ruminobacter	Ruminobacter amylophilus
RGIG8895	Yes	Bacteria	Proteobacteria	Gammaproteobacteria	Enterobacterales	Succinivibrionaceae	Ruminobacter
RUG12367	Yes	Bacteria	Proteobacteria	Gammaproteobacteria	Enterobacterales	Succinivibrionaceae	Ruminobacter
RUG10948	Yes	Bacteria	Proteobacteria	Gammaproteobacteria	Enterobacterales	Succinivibrionaceae	Ruminobacter
RUG10766	Yes	Bacteria	Proteobacteria	Gammaproteobacteria	Enterobacterales	Succinivibrionaceae	UBA2810	GCA_002351705.1
RUG11999	Yes	Bacteria	Proteobacteria	Gammaproteobacteria	Enterobacterales	Succinivibrionaceae	UBA2810	GCA_002351705.1
RUG14687	Yes	Bacteria	Proteobacteria	Gammaproteobacteria	Enterobacterales	Succinivibrionaceae	UBA2810	GCA_002351705.1
RUG13705	Yes	Bacteria	Proteobacteria	Gammaproteobacteria	Enterobacterales	Succinivibrionaceae	UBA2810	UBA2810 sp1
RGIG57	Yes	Bacteria	Proteobacteria	Gammaproteobacteria	Enterobacterales	Succinivibrionaceae	UBA2810	UBA2810 sp1
RUG10654	Yes	Bacteria	Proteobacteria	Gammaproteobacteria	Enterobacterales	Succinivibrionaceae	UBA2810	UBA2810 sp1
RUG14077	Yes	Bacteria	Proteobacteria	Gammaproteobacteria	Enterobacterales	Succinivibrionaceae	UBA2810	UBA2810 sp1
RUG11349	Yes	Bacteria	Proteobacteria	Gammaproteobacteria	Enterobacterales	Succinivibrionaceae	UBA2810	UBA2810 sp1
RUG10012	Yes	Bacteria	Proteobacteria	Gammaproteobacteria	Enterobacterales	Succinivibrionaceae	UBA2810	UBA2810 sp1
RUG11059	Yes	Bacteria	Proteobacteria	Gammaproteobacteria	Enterobacterales	Succinivibrionaceae	UBA2804	UBA2804 sp1
RUG14502	Yes	Bacteria	Proteobacteria	Gammaproteobacteria	Enterobacterales	Succinivibrionaceae	UBA2804
Olov.106.bin13	Yes	Bacteria	Proteobacteria	Gammaproteobacteria	Enterobacterales	Succinivibrionaceae	UBA2804
RUG12740	Yes	Bacteria	Proteobacteria	Gammaproteobacteria	Enterobacterales	Succinivibrionaceae	UBA2804
RGIG665	Yes	Bacteria	Proteobacteria	Gammaproteobacteria	Enterobacterales	Neiellaceae
Seshadri.3964023-submission.assembly	Yes	Bacteria	Proteobacteria	Gammaproteobacteria	Enterobacterales	Enterobacteriaceae	Proteus	Proteus mirabilis
Seshadri.4304456-submission.assembly	Yes	Bacteria	Proteobacteria	Gammaproteobacteria	Enterobacterales	Enterobacteriaceae	Proteus	Proteus mirabilis
Seshadri.3768450-submission.assembly	Yes	Bacteria	Proteobacteria	Gammaproteobacteria	Enterobacterales	Enterobacteriaceae	Enterobacter	GCF_900116015.1
Salmonella_enterica_subsp._enterica_serovar_Heidelberg_strain_329	Yes	Bacteria	Proteobacteria	Gammaproteobacteria	Enterobacterales	Enterobacteriaceae	Salmonella	Salmonella enterica
Salmonella_enterica_subsp._enterica_serovar_Typhimurium_strain_2470	Yes	Bacteria	Proteobacteria	Gammaproteobacteria	Enterobacterales	Enterobacteriaceae	Salmonella	Salmonella enterica
Salmonella_enterica_subsp._enterica_serovar_Heidelberg_strain_632	Yes	Bacteria	Proteobacteria	Gammaproteobacteria	Enterobacterales	Enterobacteriaceae	Salmonella	Salmonella enterica
Salmonella_enterica_subsp._enterica_serovar_Heidelberg_strain_2581	Yes	Bacteria	Proteobacteria	Gammaproteobacteria	Enterobacterales	Enterobacteriaceae	Salmonella	Salmonella enterica
Salmonella_enterica_subsp._enterica_serovar_Mishmarhaemek_strain_OLC-1602	Yes	Bacteria	Proteobacteria	Gammaproteobacteria	Enterobacterales	Enterobacteriaceae	Salmonella	Salmonella enterica
Seshadri.4300997-submission.assembly	Yes	Bacteria	Proteobacteria	Gammaproteobacteria	Enterobacterales	Enterobacteriaceae	Citrobacter	Citrobacter amalonaticus_A
Escherichia_coli_strain_C56	Yes	Bacteria	Proteobacteria	Gammaproteobacteria	Enterobacterales	Enterobacteriaceae	Escherichia	Escherichia coli
Escherichia_coli_strain_UMDKSU-2014-5-610A	Yes	Bacteria	Proteobacteria	Gammaproteobacteria	Enterobacterales	Enterobacteriaceae	Escherichia	Escherichia coli
Escherichia_coli_strain_UMDKSU-2014-5-933A	Yes	Bacteria	Proteobacteria	Gammaproteobacteria	Enterobacterales	Enterobacteriaceae	Escherichia	Escherichia coli
Escherichia_coli_strain_UMDKSU-2014-5-888D	Yes	Bacteria	Proteobacteria	Gammaproteobacteria	Enterobacterales	Enterobacteriaceae	Escherichia	Escherichia coli
Escherichia_coli_strain_UMDKSU-2013-3-109D	Yes	Bacteria	Proteobacteria	Gammaproteobacteria	Enterobacterales	Enterobacteriaceae	Escherichia	Escherichia coli
Escherichia_coli_strain_UMDKSU-2014-5-925A	Yes	Bacteria	Proteobacteria	Gammaproteobacteria	Enterobacterales	Enterobacteriaceae	Escherichia	Escherichia coli
Escherichia_coli_strain_UMDKSU-2014-5-965B	Yes	Bacteria	Proteobacteria	Gammaproteobacteria	Enterobacterales	Enterobacteriaceae	Escherichia	Escherichia coli
Escherichia_coli_strain_UMDKSU-2013-3-80A	Yes	Bacteria	Proteobacteria	Gammaproteobacteria	Enterobacterales	Enterobacteriaceae	Escherichia	Escherichia coli
Escherichia_coli_strain_DV112i	Yes	Bacteria	Proteobacteria	Gammaproteobacteria	Enterobacterales	Enterobacteriaceae	Escherichia	Escherichia coli
Escherichia_coli_strain_UMDKSU-2013-3-141E	Yes	Bacteria	Proteobacteria	Gammaproteobacteria	Enterobacterales	Enterobacteriaceae	Escherichia	Escherichia coli
Escherichia_coli_strain_UMDKSU-2014-5-941B	Yes	Bacteria	Proteobacteria	Gammaproteobacteria	Enterobacterales	Enterobacteriaceae	Escherichia	Escherichia coli
Escherichia_coli_strain_UMDKSU-2013-3-533B	Yes	Bacteria	Proteobacteria	Gammaproteobacteria	Enterobacterales	Enterobacteriaceae	Escherichia	Escherichia coli
Escherichia_coli_strain_UMDKSU-2013-3-73A	Yes	Bacteria	Proteobacteria	Gammaproteobacteria	Enterobacterales	Enterobacteriaceae	Escherichia	Escherichia coli
Escherichia_coli_strain_KG-16	Yes	Bacteria	Proteobacteria	Gammaproteobacteria	Enterobacterales	Enterobacteriaceae	Escherichia	Escherichia coli
Escherichia_coli_strain_2013-6-289D	Yes	Bacteria	Proteobacteria	Gammaproteobacteria	Enterobacterales	Enterobacteriaceae	Escherichia	Escherichia coli
Escherichia_coli_strain_C119	Yes	Bacteria	Proteobacteria	Gammaproteobacteria	Enterobacterales	Enterobacteriaceae	Escherichia	Escherichia coli
Escherichia_coli_strain_C101	Yes	Bacteria	Proteobacteria	Gammaproteobacteria	Enterobacterales	Enterobacteriaceae	Escherichia	Escherichia coli
Escherichia_coli_strain_DV60u	Yes	Bacteria	Proteobacteria	Gammaproteobacteria	Enterobacterales	Enterobacteriaceae	Escherichia	Escherichia coli
Escherichia_coli_strain_C85	Yes	Bacteria	Proteobacteria	Gammaproteobacteria	Enterobacterales	Enterobacteriaceae	Escherichia	Escherichia coli
Seshadri.3776379-submission.assembly	Yes	Bacteria	Proteobacteria	Gammaproteobacteria	Enterobacterales	Enterobacteriaceae	Escherichia	Escherichia coli
Escherichia_coli_strain_UMDKSU-2013-3-539F	Yes	Bacteria	Proteobacteria	Gammaproteobacteria	Enterobacterales	Enterobacteriaceae	Escherichia	Escherichia coli
Escherichia_coli_strain_UMDKSU-2013-3-314B	Yes	Bacteria	Proteobacteria	Gammaproteobacteria	Enterobacterales	Enterobacteriaceae	Escherichia	Escherichia coli
Escherichia_coli_strain_UMDKSU-2013-3-552F	Yes	Bacteria	Proteobacteria	Gammaproteobacteria	Enterobacterales	Enterobacteriaceae	Escherichia	Escherichia coli
Escherichia_coli_strain_UMDKSU-2014-5-89A	Yes	Bacteria	Proteobacteria	Gammaproteobacteria	Enterobacterales	Enterobacteriaceae	Escherichia	Escherichia coli
Escherichia_coli_strain_UMDKSU-2014-5-94C	Yes	Bacteria	Proteobacteria	Gammaproteobacteria	Enterobacterales	Enterobacteriaceae	Escherichia	Escherichia coli
Seshadri.4309693-submission.assembly	Yes	Bacteria	Proteobacteria	Gammaproteobacteria	Enterobacterales	Enterobacteriaceae	Escherichia	Escherichia coli
RGIG5693	Yes	Bacteria	Proteobacteria	Gammaproteobacteria	Pseudomonadales	Halomonadaceae	Halomonas
Seshadri.4301054-submission.assembly	Yes	Bacteria	Proteobacteria	Gammaproteobacteria	Pseudomonadales	Moraxellaceae	Acinetobacter	GCF_000632455.1
RGIG9620	Yes	Bacteria	Proteobacteria	Gammaproteobacteria	Pseudomonadales	Moraxellaceae	Acinetobacter	Acinetobacter johnsonii
Seshadri.3352845-submission.assembly	Yes	Bacteria	Fusobacteria	Fusobacteriia	Fusobacteriales	Fusobacteriaceae	Fusobacterium	Fusobacterium necrophorum
Seshadri.3996209-submission.assembly	Yes	Bacteria	Firmicutes	Negativicutes	Veillonellales	Megasphaeraceae	Megasphaera	Megasphaera elsdenii
Seshadri.3619704-assembly.fasta	Yes	Bacteria	Firmicutes	Negativicutes	Veillonellales	Megasphaeraceae	Megasphaera	Megasphaera elsdenii
RUG10557	Yes	Bacteria	Firmicutes	Negativicutes	Veillonellales	Megasphaeraceae	Megasphaera	Megasphaera elsdenii
RUG13739	Yes	Bacteria	Firmicutes	Negativicutes	Veillonellales	Megasphaeraceae	Megasphaera	Megasphaera elsdenii
RUG13069	Yes	Bacteria	Firmicutes	Negativicutes	Veillonellales	Megasphaeraceae	Megasphaera	Megasphaera elsdenii
GCA_002391155.1_ASM239115v1_genomic	Yes	Bacteria	Firmicutes	Negativicutes	Veillonellales	Megasphaeraceae	Caecibacter	Caecibacter massiliensis
GCA_002394105.1_ASM239410v1_genomic	Yes	Bacteria	Firmicutes	Negativicutes	Veillonellales	Megasphaeraceae	Caecibacter	Caecibacter massiliensis
GCA_002395615.1_ASM239561v1_genomic	Yes	Bacteria	Firmicutes	Negativicutes	Veillonellales	Megasphaeraceae	Caecibacter	Caecibacter massiliensis
RUG12919	Yes	Bacteria	Firmicutes	Negativicutes	Veillonellales	Megasphaeraceae	Caecibacter	Caecibacter massiliensis
Seshadri.3634919-assembly.fasta	Yes	Bacteria	Firmicutes	Negativicutes	Veillonellales	Dialisteraceae	Allisonella	Allisonella histaminiformans
RUG14544	Yes	Bacteria	Firmicutes	Negativicutes	Veillonellales	Dialisteraceae	Dialister	Dialister succinatiphilus
RUG12128	Yes	Bacteria	Firmicutes	Negativicutes	Veillonellales	Dialisteraceae	Dialister	Dialister succinatiphilus
GCA_002349485.1_ASM234948v1_genomic	Yes	Bacteria	Firmicutes	Negativicutes	Veillonellales	Dialisteraceae	Dialister	Dialister succinatiphilus
RUG13662	Yes	Bacteria	Firmicutes	Negativicutes	Veillonellales	Dialisteraceae	Dialister
RUG14935	Yes	Bacteria	Firmicutes	Negativicutes	Veillonellales	Dialisteraceae	Dialister
Seshadri.4302841-submission.assembly	Yes	Bacteria	Firmicutes	Negativicutes	Selenomonadales	Selenomonadaceae	Megamonas	Megamonas funiformis
RUG11133	Yes	Bacteria	Firmicutes	Negativicutes	Selenomonadales	Selenomonadaceae
RUG12241	Yes	Bacteria	Firmicutes	Negativicutes	Selenomonadales	Selenomonadaceae
GCA_002395285.1_ASM239528v1_genomic	Yes	Bacteria	Firmicutes	Negativicutes	Selenomonadales	Selenomonadaceae	Mitsuokella	Mitsuokella jalaludinii
Seshadri.3394953-submission.assembly	Yes	Bacteria	Firmicutes	Negativicutes	Selenomonadales	Selenomonadaceae	Mitsuokella	Mitsuokella jalaludinii
RUG10819	Yes	Bacteria	Firmicutes	Negativicutes	Selenomonadales	Selenomonadaceae	Mitsuokella	Mitsuokella jalaludinii
Seshadri.3365694-final.assembly	Yes	Bacteria	Firmicutes	Negativicutes	Selenomonadales	Selenomonadaceae	Selenomonas	Selenomonas ruminantium
RGIG3648	Yes	Bacteria	Firmicutes	Negativicutes	Selenomonadales	Selenomonadaceae	Selenomonas	Selenomonas ruminantium
RGIG9219	Yes	Bacteria	Firmicutes	Negativicutes	Selenomonadales	Selenomonadaceae	Selenomonas
RUG11972	Yes	Bacteria	Firmicutes	Negativicutes	Selenomonadales	Selenomonadaceae	Selenomonas
RUG12626	Yes	Bacteria	Firmicutes	Negativicutes	Selenomonadales	Selenomonadaceae	Selenomonas
Seshadri.3964113-submission.assembly	Yes	Bacteria	Firmicutes	Negativicutes	Selenomonadales	Selenomonadaceae	Selenomonas	Selenomonas ruminantium_C
Selenomonas_ruminantium_subsp._lactilytica_TAM6421	Yes	Bacteria	Firmicutes	Negativicutes	Selenomonadales	Selenomonadaceae	Selenomonas	Selenomonas ruminantium_A
Seshadri.3613257-assembly.fasta	Yes	Bacteria	Firmicutes	Negativicutes	Selenomonadales	Selenomonadaceae	Selenomonas	Selenomonas ruminantium_B
Seshadri.4304414-submission.assembly	Yes	Bacteria	Firmicutes	Negativicutes	Selenomonadales	Selenomonadaceae	Selenomonas	Selenomonas ruminantium_B
Seshadri.3620016-assembly.fasta	Yes	Bacteria	Firmicutes	Negativicutes	Selenomonadales	Selenomonadaceae	Selenomonas	Selenomonas ruminantium_B
Seshadri.3387296-submission.assembly	Yes	Bacteria	Firmicutes	Negativicutes	Selenomonadales	Selenomonadaceae	Selenomonas	Selenomonas ruminantium_B
Seshadri.2915486-submission.assembly	Yes	Bacteria	Firmicutes	Negativicutes	Selenomonadales	Selenomonadaceae	Selenomonas	Selenomonas ruminantium_H
RUG12654	Yes	Bacteria	Firmicutes	Negativicutes	Selenomonadales	Selenomonadaceae	Selenomonas
RUG14411	Yes	Bacteria	Firmicutes	Negativicutes	Selenomonadales	Selenomonadaceae	Selenomonas
RUG13114	Yes	Bacteria	Firmicutes	Negativicutes	Selenomonadales	Selenomonadaceae	Selenomonas
Seshadri.3964095-submission.assembly	Yes	Bacteria	Firmicutes	Negativicutes	Selenomonadales	Selenomonadaceae	Selenomonas	Selenomonas ruminantium_F
Seshadri.4304432-submission.assembly	Yes	Bacteria	Firmicutes	Negativicutes	Selenomonadales	Selenomonadaceae	Selenomonas	Selenomonas ruminantium_E
RUG14000	Yes	Bacteria	Firmicutes	Negativicutes	Selenomonadales	Selenomonadaceae	Selenomonas	GCF_000702005.1
RUG10160	Yes	Bacteria	Firmicutes	Negativicutes	Selenomonadales	Selenomonadaceae	Selenomonas
RUG13140	Yes	Bacteria	Firmicutes	Negativicutes	Selenomonadales	Selenomonadaceae	Selenomonas
RUG14604	Yes	Bacteria	Firmicutes	Negativicutes	Selenomonadales	Selenomonadaceae	Selenomonas	GCA_002350105.1
RUG14551	Yes	Bacteria	Firmicutes	Negativicutes	Selenomonadales	Selenomonadaceae	Selenomonas	GCA_002350105.1
RGIG803	Yes	Bacteria	Firmicutes	Negativicutes	Selenomonadales	Selenomonadaceae	Selenomonas	GCA_002350105.1
RUG14795	Yes	Bacteria	Firmicutes	Negativicutes	Selenomonadales	Selenomonadaceae	Selenomonas	GCA_002350105.1
GCA_002350105.1_ASM235010v1_genomic	Yes	Bacteria	Firmicutes	Negativicutes	Selenomonadales	Selenomonadaceae	Selenomonas	GCA_002350105.1
RUG11126	Yes	Bacteria	Firmicutes	Negativicutes	Selenomonadales	Selenomonadaceae
RUG10837	Yes	Bacteria	Firmicutes	Negativicutes	Selenomonadales	Selenomonadaceae	Selenomonas	GCA_002351185.1
Selenomonas_bovis_DSM_23594	Yes	Bacteria	Firmicutes	Negativicutes	Selenomonadales	Selenomonadaceae	Selenomonas	Selenomonas_C bovis
RUG13938	Yes	Bacteria	Firmicutes	Negativicutes	Selenomonadales	Selenomonadaceae	Selenomonas
RUG12578	Yes	Bacteria	Firmicutes	Negativicutes	Selenomonadales	Selenomonadaceae	Selenomonas
RUG12704	Yes	Bacteria	Firmicutes	Negativicutes	Selenomonadales	Selenomonadaceae	Selenomonas
GCA_002472155.1_ASM247215v1_genomic	Yes	Bacteria	Firmicutes	Negativicutes	Selenomonadales	Selenomonadaceae	Selenomonas	GCA_002472155.1
RUG14048	Yes	Bacteria	Firmicutes	Negativicutes	Selenomonadales	Selenomonadaceae	Selenomonas	GCA_002472155.1
GCA_002472665.1_ASM247266v1_genomic	Yes	Bacteria	Firmicutes	Negativicutes	Selenomonadales	Selenomonadaceae	Selenomonas	GCA_002472155.1
RUG13612	Yes	Bacteria	Firmicutes	Negativicutes	Selenomonadales	Selenomonadaceae	Selenomonas	GCA_002472155.1
RUG13665	Yes	Bacteria	Firmicutes	Negativicutes	Selenomonadales	Selenomonadaceae	Selenomonas
RUG12133	Yes	Bacteria	Firmicutes	Negativicutes	Selenomonadales	Selenomonadaceae	Selenomonas
RUG13093	Yes	Bacteria	Firmicutes	Negativicutes	Selenomonadales	Selenomonadaceae	UBA9786
RGIG4823	Yes	Bacteria	Firmicutes	Negativicutes	Selenomonadales	Selenomonadaceae	UBA7018
RGIG4933	Yes	Bacteria	Firmicutes	Negativicutes	Selenomonadales	Selenomonadaceae	UBA7018
RGIG5694	Yes	Bacteria	Firmicutes	Negativicutes	Selenomonadales	Selenomonadaceae	UBA7018
GCA_002368965.1_ASM236896v1_genomic	Yes	Bacteria	Firmicutes	Negativicutes	Selenomonadales	Selenomonadaceae	UBA7018	GCA_002448305.1
GCA_002448305.1_ASM244830v1_genomic	Yes	Bacteria	Firmicutes	Negativicutes	Selenomonadales	Selenomonadaceae	UBA7018	GCA_002448305.1
Olov.106.bin39	Yes	Bacteria	Firmicutes	Negativicutes	Selenomonadales	Selenomonadaceae	UBA7018
RGIG7801	Yes	Bacteria	Firmicutes	Negativicutes	Selenomonadales	Selenomonadaceae	UBA7018
RGIG7246	Yes	Bacteria	Firmicutes	Negativicutes	Selenomonadales	Selenomonadaceae	UBA7018
RGIG6722	Yes	Bacteria	Firmicutes	Negativicutes	Selenomonadales	Selenomonadaceae	UBA7018
RGIG2729	Yes	Bacteria	Firmicutes	Negativicutes	Selenomonadales	Selenomonadaceae	UBA7018
RGIG1560	Yes	Bacteria	Firmicutes	Negativicutes	Selenomonadales	Selenomonadaceae	UBA7018
RGIG2762	Yes	Bacteria	Firmicutes	Negativicutes	Selenomonadales	Selenomonadaceae	UBA7018
RGIG2281	Yes	Bacteria	Firmicutes	Negativicutes	Selenomonadales	Selenomonadaceae	UBA7018
RGIG6124	Yes	Bacteria	Firmicutes	Negativicutes	Selenomonadales	Selenomonadaceae	UBA7018
RGIG3621	Yes	Bacteria	Firmicutes	Negativicutes	Selenomonadales	Selenomonadaceae	UBA7018
Olov.105.bin77	Yes	Bacteria	Firmicutes	Negativicutes	Selenomonadales	Selenomonadaceae	UBA7018
RGIG7910	Yes	Bacteria	Firmicutes	Negativicutes	Selenomonadales	Selenomonadaceae	UBA7018
Solden.2703719125	Yes	Bacteria	Firmicutes	Negativicutes	Selenomonadales	Selenomonadaceae	UBA7018
RGIG5097	Yes	Bacteria	Firmicutes	Negativicutes	Selenomonadales	Selenomonadaceae	UBA9786
RGIG9261	Yes	Bacteria	Firmicutes	Negativicutes	Selenomonadales	Selenomonadaceae	UBA7018
RGIG9201	Yes	Bacteria	Firmicutes	Negativicutes	Selenomonadales	Selenomonadaceae	UBA7018
RGIG3549	Yes	Bacteria	Firmicutes	Negativicutes	Selenomonadales	Selenomonadaceae	UBA3796
RUG10569	Yes	Bacteria	Firmicutes	Negativicutes	Selenomonadales	Selenomonadaceae	UBA3796
RUG14684	Yes	Bacteria	Firmicutes	Negativicutes	Selenomonadales	Selenomonadaceae	UBA3796
RUG11858	Yes	Bacteria	Firmicutes	Negativicutes	Selenomonadales	Selenomonadaceae	UBA3796
GCA_002369175.1_ASM236917v1_genomic	Yes	Bacteria	Firmicutes	Negativicutes	Selenomonadales	Selenomonadaceae	UBA3796	GCA_002369175.1
RUG14231	Yes	Bacteria	Firmicutes	Negativicutes	Selenomonadales	Selenomonadaceae
RGIG250	Yes	Bacteria	Firmicutes	Negativicutes	Selenomonadales	Selenomonadaceae	Schwartzia
RUG10531	Yes	Bacteria	Firmicutes	Negativicutes	Selenomonadales	Selenomonadaceae	Schwartzia
RUG12289	Yes	Bacteria	Firmicutes	Negativicutes	Selenomonadales	Selenomonadaceae	Schwartzia
RUG13104	Yes	Bacteria	Firmicutes	Negativicutes	Selenomonadales	Selenomonadaceae	Schwartzia
RUG12372	Yes	Bacteria	Firmicutes	Negativicutes	Selenomonadales	Selenomonadaceae	Schwartzia
RUG10809	Yes	Bacteria	Firmicutes	Negativicutes	Selenomonadales	Selenomonadaceae
RGIG179	Yes	Bacteria	Firmicutes	Negativicutes	Selenomonadales	Selenomonadaceae
RGIG917	Yes	Bacteria	Firmicutes	Negativicutes	Selenomonadales	Selenomonadaceae
Anaerovibrio_lipolyticus_DSM_3074	Yes	Bacteria	Firmicutes	Negativicutes	Selenomonadales	Selenomonadaceae	Anaerovibrio	Anaerovibrio lipolyticus_B
Seshadri.3349614-submission.assembly	Yes	Bacteria	Firmicutes	Negativicutes	Selenomonadales	Selenomonadaceae	Anaerovibrio	Anaerovibrio lipolyticus_A
RGIG5102	Yes	Bacteria	Firmicutes	Negativicutes	Selenomonadales	Selenomonadaceae	Anaerovibrio
RUG13065	Yes	Bacteria	Firmicutes	Negativicutes	Selenomonadales	Selenomonadaceae	Anaerovibrio
RUG13183	Yes	Bacteria	Firmicutes	Negativicutes	Selenomonadales	Selenomonadaceae	Anaerovibrio
RUG13041	Yes	Bacteria	Firmicutes	Negativicutes	Selenomonadales	Selenomonadaceae	Anaerovibrio
RUG13906	Yes	Bacteria	Firmicutes	Negativicutes	Acidaminococcales	Acidaminococcaceae	Acidaminococcus	Acidaminococcus fermentans
GCA_002481445.1_ASM248144v1_genomic	Yes	Bacteria	Firmicutes	Negativicutes	Acidaminococcales	Acidaminococcaceae	Acidaminococcus	Acidaminococcus fermentans
RUG14015	Yes	Bacteria	Firmicutes	Negativicutes	Acidaminococcales	Acidaminococcaceae	Acidaminococcus	Acidaminococcus fermentans
Seshadri.3619750-assembly.fasta	Yes	Bacteria	Firmicutes	Negativicutes	Acidaminococcales	Acidaminococcaceae	Acidaminococcus	Acidaminococcus fermentans
RUG14209	Yes	Bacteria	Firmicutes	Negativicutes	Acidaminococcales	Acidaminococcaceae	Acidaminococcus
RUG12137	Yes	Bacteria	Firmicutes	Negativicutes	Acidaminococcales	Acidaminococcaceae	Acidaminococcus
GCA_002353655.1_ASM235365v1_genomic	Yes	Bacteria	Firmicutes	Negativicutes	Acidaminococcales	Acidaminococcaceae	Acidaminococcus
GCA_002481865.1_ASM248186v1_genomic	Yes	Bacteria	Firmicutes	Negativicutes	Acidaminococcales	Acidaminococcaceae	Acidaminococcus
RGIG8666	Yes	Bacteria	Firmicutes	Negativicutes	Acidaminococcales	Acidaminococcaceae	Phascolarctobacterium
RGIG4568	Yes	Bacteria	Firmicutes	Negativicutes	Acidaminococcales	Acidaminococcaceae	Phascolarctobacterium
RGIG4304	Yes	Bacteria	Firmicutes	Negativicutes	Acidaminococcales	Acidaminococcaceae	Succiniclasticum
RGIG4849	Yes	Bacteria	Firmicutes	Negativicutes	Acidaminococcales	Acidaminococcaceae	Succiniclasticum	Succiniclasticum sp1
RGIG8406	Yes	Bacteria	Firmicutes	Negativicutes	Acidaminococcales	Acidaminococcaceae	Succiniclasticum	Succiniclasticum sp1
RUG10164	Yes	Bacteria	Firmicutes	Negativicutes	Acidaminococcales	Acidaminococcaceae	Succiniclasticum
RUG12243	Yes	Bacteria	Firmicutes	Negativicutes	Acidaminococcales	Acidaminococcaceae	Succiniclasticum
RUG12130	Yes	Bacteria	Firmicutes	Negativicutes	Acidaminococcales	Acidaminococcaceae	Succiniclasticum
RGIG2291	Yes	Bacteria	Firmicutes	Negativicutes	Acidaminococcales	Acidaminococcaceae	Succiniclasticum
Seshadri.4304554-submission.assembly	Yes	Bacteria	Firmicutes	Negativicutes	Acidaminococcales	Acidaminococcaceae	Succiniclasticum	Succiniclasticum ruminis_A
RUG12496	Yes	Bacteria	Firmicutes	Negativicutes	Acidaminococcales	Acidaminococcaceae	Succiniclasticum
RUG14664	Yes	Bacteria	Firmicutes	Negativicutes	Acidaminococcales	Acidaminococcaceae	Succiniclasticum
Seshadri.3962970-submission.assembly	Yes	Bacteria	Firmicutes	Negativicutes	Acidaminococcales	Acidaminococcaceae	Succiniclasticum	Succiniclasticum ruminis
RUG14430	Yes	Bacteria	Firmicutes	Negativicutes	Acidaminococcales	Acidaminococcaceae	Succiniclasticum	Succiniclasticum ruminis
RUG14817	Yes	Bacteria	Firmicutes	Negativicutes	Acidaminococcales	Acidaminococcaceae	Succiniclasticum	Succiniclasticum ruminis
RUG12756	Yes	Bacteria	Firmicutes	Negativicutes	Acidaminococcales	Acidaminococcaceae	Succiniclasticum	Succiniclasticum ruminis
RUG14606	Yes	Bacteria	Firmicutes	Negativicutes	Acidaminococcales	Acidaminococcaceae	Succiniclasticum	Succiniclasticum ruminis
RUG12121	Yes	Bacteria	Firmicutes	Negativicutes	Acidaminococcales	Acidaminococcaceae	Succiniclasticum	Succiniclasticum ruminis
RUG13439	Yes	Bacteria	Firmicutes	Negativicutes	Acidaminococcales	Acidaminococcaceae	Succiniclasticum	Succiniclasticum ruminis
RumenMGS057	Yes	Bacteria	Firmicutes	Negativicutes	Acidaminococcales	Acidaminococcaceae	Succiniclasticum	Succiniclasticum ruminis
RUG13918	Yes	Bacteria	Firmicutes	Negativicutes	Acidaminococcales	Acidaminococcaceae	Succiniclasticum	Succiniclasticum ruminis
RUG10029	Yes	Bacteria	Firmicutes	Negativicutes	Acidaminococcales	Acidaminococcaceae	Succiniclasticum
GCA_002351325.1_ASM235132v1_genomic	Yes	Bacteria	Firmicutes	Negativicutes	Acidaminococcales	Acidaminococcaceae	Succiniclasticum
GCA_002350365.1_ASM235036v1_genomic	Yes	Bacteria	Firmicutes	Negativicutes	Acidaminococcales	Acidaminococcaceae	Succiniclasticum
GCA_002351665.1_ASM235166v1_genomic	Yes	Bacteria	Firmicutes	Negativicutes	Acidaminococcales	Acidaminococcaceae	Succiniclasticum
RUG12307	Yes	Bacteria	Firmicutes	Negativicutes	Acidaminococcales	Acidaminococcaceae	Succiniclasticum
GCA_002481665.1_ASM248166v1_genomic	Yes	Bacteria	Firmicutes	Negativicutes	Acidaminococcales	Acidaminococcaceae	Succiniclasticum	GCA_002481665.1
RUG14747	Yes	Bacteria	Firmicutes	Negativicutes	Acidaminococcales	Acidaminococcaceae	Succiniclasticum	GCA_002481665.1
RGIG8816	Yes	Bacteria	Firmicutes	Bacilli	Haloplasmatales	Turicibacteraceae	Turicibacter	Turicibacter sanguinis
RGIG3211	Yes	Bacteria	Firmicutes	Bacilli	Acholeplasmatales	CAG-307	UBA7004
RUG12713	Yes	Bacteria	Firmicutes	Bacilli	Erysipelotrichales	Erysipelatoclostridiaceae	Sharpea	Sharpea azabuensis
RUG13724	Yes	Bacteria	Firmicutes	Bacilli	Erysipelotrichales	Erysipelatoclostridiaceae	Sharpea	Sharpea azabuensis
RUG10224	Yes	Bacteria	Firmicutes	Bacilli	Erysipelotrichales	Erysipelatoclostridiaceae	Sharpea	Sharpea azabuensis
GCA_002374035.1_ASM237403v1_genomic	Yes	Bacteria	Firmicutes	Bacilli	Erysipelotrichales	Erysipelatoclostridiaceae	Sharpea	Sharpea azabuensis
Seshadri.3392688-submission.assembly	Yes	Bacteria	Firmicutes	Bacilli	Erysipelotrichales	Erysipelatoclostridiaceae	Sharpea	Sharpea azabuensis
GCA_002395325.1_ASM239532v1_genomic	Yes	Bacteria	Firmicutes	Bacilli	Erysipelotrichales	Erysipelatoclostridiaceae	Sharpea	Sharpea azabuensis
RUG13916	Yes	Bacteria	Firmicutes	Bacilli	Erysipelotrichales	Erysipelatoclostridiaceae	Sharpea	Sharpea azabuensis
RUG13132	Yes	Bacteria	Firmicutes	Bacilli	Erysipelotrichales	Erysipelatoclostridiaceae	Sharpea	Sharpea azabuensis
RUG11470	Yes	Bacteria	Firmicutes	Bacilli	Erysipelotrichales	Erysipelatoclostridiaceae	Sharpea	Sharpea azabuensis
RUG13185	Yes	Bacteria	Firmicutes	Bacilli	Erysipelotrichales	Erysipelatoclostridiaceae	Sharpea	Sharpea azabuensis
RUG13588	Yes	Bacteria	Firmicutes	Bacilli	Erysipelotrichales	Erysipelatoclostridiaceae	Sharpea	Sharpea azabuensis
RUG13068	Yes	Bacteria	Firmicutes	Bacilli	Erysipelotrichales	Erysipelatoclostridiaceae	Sharpea	Sharpea azabuensis
RUG10213	Yes	Bacteria	Firmicutes	Bacilli	Erysipelotrichales	Erysipelatoclostridiaceae	Sharpea	Sharpea azabuensis
GCA_002371775.1_ASM237177v1_genomic	Yes	Bacteria	Firmicutes	Bacilli	Erysipelotrichales	Erysipelatoclostridiaceae	Sharpea	Sharpea azabuensis
RumenMGS109	Yes	Bacteria	Firmicutes	Bacilli	Erysipelotrichales	Erysipelatoclostridiaceae	Sharpea	Sharpea azabuensis
RUG10579	Yes	Bacteria	Firmicutes	Bacilli	Erysipelotrichales	Erysipelatoclostridiaceae	Sharpea	Sharpea azabuensis
Seshadri.3772106-submission.assembly	Yes	Bacteria	Firmicutes	Bacilli	Erysipelotrichales	Erysipelatoclostridiaceae	Sharpea	Sharpea azabuensis
RUG14064	Yes	Bacteria	Firmicutes	Bacilli	Erysipelotrichales	Erysipelatoclostridiaceae	Sharpea	Sharpea azabuensis
Seshadri.3769079-submission.assembly	Yes	Bacteria	Firmicutes	Bacilli	Erysipelotrichales	Erysipelatoclostridiaceae	Sharpea	Sharpea azabuensis
Seshadri.3769074-submission.assembly	Yes	Bacteria	Firmicutes	Bacilli	Erysipelotrichales	Erysipelatoclostridiaceae	Sharpea	Sharpea azabuensis
RUG10119	Yes	Bacteria	Firmicutes	Bacilli	Erysipelotrichales	Erysipelatoclostridiaceae	Sharpea	Sharpea azabuensis
RUG14671	Yes	Bacteria	Firmicutes	Bacilli	Erysipelotrichales	Erysipelatoclostridiaceae	Sharpea	Sharpea azabuensis
RGIG9160	Yes	Bacteria	Firmicutes	Bacilli	Erysipelotrichales	Erysipelatoclostridiaceae	Kandleria	Kandleria vitulina
RUG13334	Yes	Bacteria	Firmicutes	Bacilli	Erysipelotrichales	Erysipelatoclostridiaceae	Kandleria
RUG10818	Yes	Bacteria	Firmicutes	Bacilli	Erysipelotrichales	Erysipelatoclostridiaceae	Kandleria	GCA_002393785.1
GCA_002393785.1_ASM239378v1_genomic	Yes	Bacteria	Firmicutes	Bacilli	Erysipelotrichales	Erysipelatoclostridiaceae	Kandleria	GCA_002393785.1
RUG13506	Yes	Bacteria	Firmicutes	Bacilli	Erysipelotrichales	Erysipelatoclostridiaceae	Kandleria	GCA_002393785.1
RUG10840	Yes	Bacteria	Firmicutes	Bacilli	Erysipelotrichales	Erysipelatoclostridiaceae	Kandleria	GCA_002393785.1
RUG13394	Yes	Bacteria	Firmicutes	Bacilli	Erysipelotrichales	Erysipelatoclostridiaceae	Kandleria	GCA_002393785.1
RUG13352	Yes	Bacteria	Firmicutes	Bacilli	Erysipelotrichales	Erysipelatoclostridiaceae	Kandleria	GCA_002393785.1
RUG14030	Yes	Bacteria	Firmicutes	Bacilli	Erysipelotrichales	Erysipelatoclostridiaceae	Kandleria	GCA_002393785.1
RUG13920	Yes	Bacteria	Firmicutes	Bacilli	Erysipelotrichales	Erysipelatoclostridiaceae	Kandleria	GCA_002393785.1
RUG13968	Yes	Bacteria	Firmicutes	Bacilli	Erysipelotrichales	Erysipelatoclostridiaceae	Kandleria	GCA_002393785.1
RUG12674	Yes	Bacteria	Firmicutes	Bacilli	Erysipelotrichales	Erysipelatoclostridiaceae	Kandleria	GCA_002393785.1
RUG13996	Yes	Bacteria	Firmicutes	Bacilli	Erysipelotrichales	Erysipelatoclostridiaceae	Kandleria	GCA_002393785.1
GCA_002373245.1_ASM237324v1_genomic	Yes	Bacteria	Firmicutes	Bacilli	Erysipelotrichales	Erysipelatoclostridiaceae	Kandleria	GCA_002393785.1
RUG13081	Yes	Bacteria	Firmicutes	Bacilli	Erysipelotrichales	Erysipelatoclostridiaceae	Kandleria	GCA_002393785.1
RUG11644	Yes	Bacteria	Firmicutes	Bacilli	Erysipelotrichales	Erysipelatoclostridiaceae	Kandleria	GCA_002393785.1
GCA_002393645.1_ASM239364v1_genomic	Yes	Bacteria	Firmicutes	Bacilli	Erysipelotrichales	Erysipelotrichaceae	CAG-536
GCA_002371415.1_ASM237141v1_genomic	Yes	Bacteria	Firmicutes	Bacilli	Erysipelotrichales	Erysipelotrichaceae	CAG-536
GCA_002372625.1_ASM237262v1_genomic	Yes	Bacteria	Firmicutes	Bacilli	Erysipelotrichales	Erysipelotrichaceae	CAG-536
GCA_002349025.1_ASM234902v1_genomic	Yes	Bacteria	Firmicutes	Bacilli	Erysipelotrichales	Erysipelotrichaceae	CAG-536
RUG12706	Yes	Bacteria	Firmicutes	Bacilli	Erysipelotrichales	Erysipelotrichaceae	CAG-536
Seshadri.3963010-submission.assembly	Yes	Bacteria	Firmicutes	Bacilli	Erysipelotrichales	Erysipelotrichaceae	Eubacterium	Eubacterium innocuum
Seshadri.4304601-submission.assembly	Yes	Bacteria	Firmicutes	Bacilli	Erysipelotrichales	Erysipelotrichaceae	Eubacterium	Eubacterium innocuum
RGIG3955	Yes	Bacteria	Firmicutes	Bacilli	Exiguobacterales
RGIG5677	Yes	Bacteria	Firmicutes	Bacilli_A	Paenibacillales	Paenibacillaceae	Paenibacillus
RUG14100	Yes	Bacteria	Firmicutes	Bacilli_A	Thermoactinomycetales	Thermoactinomycetaceae	CDF	CDF sp1
RGIG5600	Yes	Bacteria	Firmicutes	Bacilli	Exiguobacterales	Exiguobacteraceae	Exiguobacterium	Exiguobacterium profundum
RGIG2583	Yes	Bacteria	Firmicutes	Bacilli	Exiguobacterales	Exiguobacteraceae	Exiguobacterium	Exiguobacterium profundum
Seshadri.3772101-submission.assembly	Yes	Bacteria	Firmicutes	Bacilli	Bacillales	Bacillaceae_G	Bacillus
RGIG5692	Yes	Bacteria	Firmicutes	Bacilli	Bacillales	Anoxybacillaceae	Geobacillus	GCA_001191625.1
RUG14306	Yes	Bacteria	Firmicutes	Bacilli	Bacillales	Bacillaceae	Bacillus	Bacillus licheniformis
Seshadri.3960824-submission.assembly	Yes	Bacteria	Firmicutes	Bacilli	Bacillales	Bacillaceae	Bacillus	Bacillus licheniformis
Seshadri.3394348-submission.assembly	Yes	Bacteria	Firmicutes	Bacilli	Bacillales	Bacillaceae_A	Bacillus	GCF_000701605.1
Bacillus_nealsonii_AAU1	Yes	Bacteria	Firmicutes	Bacilli	Bacillales	Bacillaceae_A	Bacillus	Bacillus nealsonii
RGIG5179	Yes	Bacteria	Firmicutes	Bacilli	Lactobacillales	Aerococcaceae	Aerococcus
Seshadri.3613090-assembly.fasta	Yes	Bacteria	Firmicutes	Bacilli	Lactobacillales	Lactobacillaceae	Lactobacillus	Lactobacillus ruminis
RUG14834	Yes	Bacteria	Firmicutes	Bacilli	Lactobacillales	Lactobacillaceae	Lactobacillus	Lactobacillus ruminis
RGIG2538	Yes	Bacteria	Firmicutes	Bacilli	Lactobacillales	Carnobacteriaceae	Carnobacterium	Carnobacterium maltaromaticum
Seshadri.3619754-assembly.fasta	Yes	Bacteria	Firmicutes	Bacilli	Lactobacillales	Streptococcaceae	Streptococcus	Streptococcus henryi
Seshadri.3768434-submission.assembly	Yes	Bacteria	Firmicutes	Bacilli	Lactobacillales	Streptococcaceae	Streptococcus
Seshadri.3768428-submission.assembly	Yes	Bacteria	Firmicutes	Bacilli	Lactobacillales	Streptococcaceae	Streptococcus
Seshadri.3613099-assembly.fasta	Yes	Bacteria	Firmicutes	Bacilli	Lactobacillales	Streptococcaceae	Streptococcus
Seshadri.3769017-submission.assembly	Yes	Bacteria	Firmicutes	Bacilli	Lactobacillales	Streptococcaceae	Streptococcus
Seshadri.3769031-submission.assembly	Yes	Bacteria	Firmicutes	Bacilli	Lactobacillales	Streptococcaceae	Streptococcus
Seshadri.3768458-submission.assembly	Yes	Bacteria	Firmicutes	Bacilli	Lactobacillales	Streptococcaceae	Streptococcus	Streptococcus gallolyticus_A
RUG12079	Yes	Bacteria	Firmicutes	Bacilli	Lactobacillales	Streptococcaceae	Streptococcus	Streptococcus equinus
RUG13080	Yes	Bacteria	Firmicutes	Bacilli	Lactobacillales	Streptococcaceae	Streptococcus	Streptococcus equinus
RUG12006	Yes	Bacteria	Firmicutes	Bacilli	Lactobacillales	Streptococcaceae	Streptococcus	Streptococcus equinus
Seshadri.2915307-submission.assembly	Yes	Bacteria	Firmicutes	Bacilli	Lactobacillales	Streptococcaceae	Streptococcus	Streptococcus equinus
Seshadri.2915302-submission.assembly	Yes	Bacteria	Firmicutes	Bacilli	Lactobacillales	Streptococcaceae	Streptococcus	Streptococcus equinus
Seshadri.3767267-submission.assembly	Yes	Bacteria	Firmicutes	Bacilli	Lactobacillales	Streptococcaceae	Streptococcus	Streptococcus equinus
Seshadri.3768422-submission.assembly	Yes	Bacteria	Firmicutes	Bacilli	Lactobacillales	Streptococcaceae	Streptococcus	Streptococcus equinus
Seshadri.4300130-submission.assembly	Yes	Bacteria	Firmicutes	Bacilli	Lactobacillales	Streptococcaceae	Streptococcus	Streptococcus equinus
Seshadri.4300133-submission.assembly	Yes	Bacteria	Firmicutes	Bacilli	Lactobacillales	Streptococcaceae	Streptococcus	Streptococcus equinus
Seshadri.4302601-submission.assembly	Yes	Bacteria	Firmicutes	Bacilli	Lactobacillales	Streptococcaceae	Streptococcus	Streptococcus equinus
Seshadri.3966829-submission.assembly	Yes	Bacteria	Firmicutes	Bacilli	Lactobacillales	Streptococcaceae	Streptococcus	Streptococcus equinus
Seshadri.3966893-submission.assembly	Yes	Bacteria	Firmicutes	Bacilli	Lactobacillales	Streptococcaceae	Streptococcus	Streptococcus equinus
Streptococcus_equinus_ATCC_33317	Yes	Bacteria	Firmicutes	Bacilli	Lactobacillales	Streptococcaceae	Streptococcus	Streptococcus equinus
Seshadri.3613105-assembly.fasta	Yes	Bacteria	Firmicutes	Bacilli	Lactobacillales	Streptococcaceae	Streptococcus	Streptococcus equinus_A
Seshadri.4304611-submission.assembly	Yes	Bacteria	Firmicutes	Bacilli	Lactobacillales	Streptococcaceae	Streptococcus
Seshadri.4302596-submission.assembly	Yes	Bacteria	Firmicutes	Bacilli	Lactobacillales	Streptococcaceae	Streptococcus	Streptococcus equinus_E
Seshadri.4300054-submission.assembly	Yes	Bacteria	Firmicutes	Bacilli	Lactobacillales	Streptococcaceae	Streptococcus	Streptococcus equinus_E
Seshadri.4300126-submission.assembly	Yes	Bacteria	Firmicutes	Bacilli	Lactobacillales	Streptococcaceae	Streptococcus	Streptococcus equinus_C
Seshadri.4300150-submission.assembly	Yes	Bacteria	Firmicutes	Bacilli	Lactobacillales	Streptococcaceae	Streptococcus	Streptococcus equinus_D
GCA_002393675.1_ASM239367v1_genomic	Yes	Bacteria	Firmicutes	Bacilli	Lactobacillales	Streptococcaceae	Streptococcus	GCA_002393675.1
Seshadri.3356413-final.assembly	Yes	Bacteria	Firmicutes	Bacilli	Lactobacillales	Enterococcaceae	Enterococcus	Enterococcus gallinarum
Seshadri.3962983-submission.assembly	Yes	Bacteria	Firmicutes	Bacilli	Lactobacillales	Enterococcaceae	Enterococcus	Enterococcus casseliflavus
Seshadri.4301058-submission.assembly	Yes	Bacteria	Firmicutes	Bacilli	Lactobacillales	Enterococcaceae	Enterococcus	Enterococcus casseliflavus
Enterococcus_hirae_strain_F0711E_118	Yes	Bacteria	Firmicutes	Bacilli	Lactobacillales	Enterococcaceae	Enterococcus	Enterococcus hirae
Enterococcus_durans_strain_F0321E_104	Yes	Bacteria	Firmicutes	Bacilli	Lactobacillales	Enterococcaceae	Enterococcus	Enterococcus durans
Seshadri.3771449-submission.assembly	Yes	Bacteria	Firmicutes	Bacilli	Lactobacillales	Enterococcaceae	Enterococcus	Enterococcus malodoratus
RGIG7443	Yes	Bacteria	Firmicutes	Bacilli	Lactobacillales	Brochotrichaceae	Brochothrix	Brochothrix thermosphacta
Seshadri.3962988-submission.assembly	Yes	Bacteria	Firmicutes	Bacilli	Staphylococcales	Staphylococcaceae	Staphylococcus	Staphylococcus epidermidis
Seshadri.3330498-final.assembly	Yes	Bacteria	Firmicutes	Bacilli	Staphylococcales	Staphylococcaceae	Staphylococcus	Staphylococcus epidermidis
Seshadri.3962906-submission.assembly	Yes	Bacteria	Firmicutes	Clostridia	Eubacteriales	Eubacteriaceae	Eubacterium
Eubacterium_limosum_strain_SA11	Yes	Bacteria	Firmicutes	Clostridia	Eubacteriales	Eubacteriaceae	Eubacterium	GCF_002441855.1
Seshadri.3623868-assembly.fasta	Yes	Bacteria	Firmicutes	Clostridia	Peptostreptococcales	Peptostreptococcaceae	Peptostreptococcus	Peptostreptococcus anaerobius
Seshadri.3623975-assembly.fasta	Yes	Bacteria	Firmicutes	Clostridia	Peptostreptococcales	Peptostreptococcaceae	Peptostreptococcus	GCF_900112955.1
Seshadri.4304597-submission.assembly	Yes	Bacteria	Firmicutes	Clostridia	Peptostreptococcales	Peptostreptococcaceae	Peptostreptococcus	Peptostreptococcus russellii
Seshadri.3342440-final.assembly	Yes	Bacteria	Firmicutes	Clostridia	Peptostreptococcales	Peptostreptococcaceae	Clostridioides	Clostridioides mangenotii
Seshadri.3614430-assembly.fasta	Yes	Bacteria	Firmicutes	Clostridia	Peptostreptococcales	Peptostreptococcaceae	Terrisporobacter	UBA8115
Seshadri.3368394-final.assembly	Yes	Bacteria	Firmicutes	Clostridia	Peptostreptococcales	Peptostreptococcaceae	Romboutsia	GCF_000686145.1
Oxobacter_pfennigii_V5-2	Yes	Bacteria	Firmicutes	Clostridia	Clostridiales	Oxobacteraceae	Oxobacter	Oxobacter pfennigii
Seshadri.3368548-submission.assembly	Yes	Bacteria	Firmicutes	Clostridia	Clostridiales	Clostridiaceae	Clostridium	Clostridium lundense
Seshadri.4304567-submission.assembly	Yes	Bacteria	Firmicutes	Clostridia	Clostridiales	Clostridiaceae	Clostridium	Clostridium cochlearium
Seshadri.2917029-submission.assembly	Yes	Bacteria	Firmicutes	Clostridia	Clostridiales	Clostridiaceae	Clostridium	Clostridium cadaveris
Seshadri.3964084-submission.assembly	Yes	Bacteria	Firmicutes	Clostridia	Clostridiales	Clostridiaceae	Clostridium	Clostridium cadaveris
Seshadri.2917039-submission.assembly	Yes	Bacteria	Firmicutes	Clostridia	Clostridiales	Clostridiaceae	Clostridium	Clostridium paraputrificum
RUG10509	Yes	Bacteria	Firmicutes	Clostridia	Clostridiales	Clostridiaceae	Clostridium
Seshadri.3977475-submission.assembly	Yes	Bacteria	Firmicutes	Clostridia	Clostridiales	Clostridiaceae	Clostridium	GCF_900116755.1
Seshadri.3379036-submission.assembly	Yes	Bacteria	Firmicutes	Clostridia	Clostridiales	Clostridiaceae	Clostridium	Clostridium beijerinckii_A
Clostridium_sartagoforme_AAU1	Yes	Bacteria	Firmicutes	Clostridia	Clostridiales	Clostridiaceae	Clostridium	Clostridium sartagoforme
Clostridium_intestinale_DSM_6191	Yes	Bacteria	Firmicutes	Clostridia	Clostridiales	Clostridiaceae	Clostridium	Clostridium intestinale
Ruminiclostridium_cellobioparum_ATCC_15832	Yes	Bacteria	Firmicutes	Clostridia	Acetivibrionales	Acetivibrionaceae	Ruminiclostridium	Ruminiclostridium cellobioparum
RGIG4831	Yes	Bacteria	Firmicutes	Clostridia	Lachnospirales	CAG-274
RGIG3509	Yes	Bacteria	Firmicutes	Clostridia	Lachnospirales	CAG-274	UBA3680
RGIG7065	Yes	Bacteria	Firmicutes	Clostridia	Lachnospirales	CAG-274
RGIG4310	Yes	Bacteria	Firmicutes	Clostridia	Lachnospirales	CAG-274
RGIG5631	Yes	Bacteria	Firmicutes	Clostridia	Lachnospirales
RGIG4617	Yes	Bacteria	Firmicutes	Clostridia	Lachnospirales	Anaerotignaceae	Anaerotignum
RGIG4385	Yes	Bacteria	Firmicutes	Clostridia	Lachnospirales	Lachnospiraceae	Eubacterium
RGIG8763	Yes	Bacteria	Firmicutes	Clostridia	Lachnospirales	Lachnospiraceae	NC2004
RUG13856	Yes	Bacteria	Firmicutes	Clostridia	Lachnospirales	Lachnospiraceae
RGIG8489	Yes	Bacteria	Firmicutes	Clostridia	Lachnospirales	Lachnospiraceae	CAG-590
RUG10817	Yes	Bacteria	Firmicutes	Clostridia	Lachnospirales	Lachnospiraceae	CAG-590	UBA9241
RGIG6919	Yes	Bacteria	Firmicutes	Clostridia	Lachnospirales	Lachnospiraceae
RUG12884	Yes	Bacteria	Firmicutes	Clostridia	Lachnospirales	Lachnospiraceae
RGIG8631	Yes	Bacteria	Firmicutes	Clostridia	Lachnospirales	Lachnospiraceae	CAG-632
RGIG4951	Yes	Bacteria	Firmicutes	Clostridia	Lachnospirales	Lachnospiraceae	Eubacterium
RGIG2622	Yes	Bacteria	Firmicutes	Clostridia	Lachnospirales	Lachnospiraceae	Eubacterium
Seshadri.3368474-submission.assembly	Yes	Bacteria	Firmicutes	Clostridia	Lachnospirales	Lachnospiraceae	Eubacterium	GCF_000702245.1
RUG14076	Yes	Bacteria	Firmicutes	Clostridia	Lachnospirales	Lachnospiraceae	Eubacterium	GCF_000702245.1
RUG13424	Yes	Bacteria	Firmicutes	Clostridia	Lachnospirales	Lachnospiraceae	Eubacterium	GCF_000702245.1
Seshadri.3619741-assembly.fasta	Yes	Bacteria	Firmicutes	Clostridia	Lachnospirales	Lachnospiraceae	Eubacterium	Eubacterium ruminantium
Seshadri.3963007-submission.assembly	Yes	Bacteria	Firmicutes	Clostridia	Lachnospirales	Lachnospiraceae	Eubacterium	Eubacterium ruminantium
RUG13076	Yes	Bacteria	Firmicutes	Clostridia	Lachnospirales	Lachnospiraceae	Eubacterium	Eubacterium ruminantium
RGIG6911	Yes	Bacteria	Firmicutes	Clostridia	Lachnospirales	Lachnospiraceae	Eubacterium	UBA10296
Seshadri.3963060-submission.assembly	Yes	Bacteria	Firmicutes	Clostridia	Lachnospirales	Lachnospiraceae	Eubacterium
RGIG4313	Yes	Bacteria	Firmicutes	Clostridia	Lachnospirales	Lachnospiraceae	Eubacterium	GCA_002350525.1
GCA_002350525.1_ASM235052v1_genomic	Yes	Bacteria	Firmicutes	Clostridia	Lachnospirales	Lachnospiraceae	Eubacterium	GCA_002350525.1
RUG11091	Yes	Bacteria	Firmicutes	Clostridia	Lachnospirales	Lachnospiraceae	Eubacterium	GCA_002350525.1
RUG10155	Yes	Bacteria	Firmicutes	Clostridia	Lachnospirales	Lachnospiraceae	Eubacterium	GCA_002349545.1
RUG10254	Yes	Bacteria	Firmicutes	Clostridia	Lachnospirales	Lachnospiraceae	Eubacterium	GCA_002349545.1
RUG13995	Yes	Bacteria	Firmicutes	Clostridia	Lachnospirales	Lachnospiraceae	Eubacterium	GCA_002349545.1
RUG10585	Yes	Bacteria	Firmicutes	Clostridia	Lachnospirales	Lachnospiraceae	Eubacterium	GCA_002349545.1
RGIG7096	Yes	Bacteria	Firmicutes	Clostridia	Lachnospirales	Lachnospiraceae	Eubacterium
RUG14112	Yes	Bacteria	Firmicutes	Clostridia	Lachnospirales	Lachnospiraceae	Eubacterium
RGIG8032	Yes	Bacteria	Firmicutes	Clostridia	Lachnospirales	Lachnospiraceae	Eubacterium
RGIG9192	Yes	Bacteria	Firmicutes	Clostridia	Lachnospirales	Lachnospiraceae	Eubacterium	UBA9797
Seshadri.3964062-submission.assembly	Yes	Bacteria	Firmicutes	Clostridia	Lachnospirales	Lachnospiraceae	Eubacterium	GCF_900199595.1
RGIG8416	Yes	Bacteria	Firmicutes	Clostridia	Lachnospirales	Lachnospiraceae	Eubacterium
RUG12023	Yes	Bacteria	Firmicutes	Clostridia	Lachnospirales	Lachnospiraceae	Eubacterium	GCA_002372755.1
Seshadri.3623110-assembly.fasta	Yes	Bacteria	Firmicutes	Clostridia	Lachnospirales	Lachnospiraceae	Eubacterium	GCF_900110635.1
RGIG8861	Yes	Bacteria	Firmicutes	Clostridia	Lachnospirales	Lachnospiraceae	Eubacterium	GCA_002349225.1
RUG10561	Yes	Bacteria	Firmicutes	Clostridia	Lachnospirales	Lachnospiraceae	Eubacterium	GCA_002349225.1
RGIG507	Yes	Bacteria	Firmicutes	Clostridia	Lachnospirales	Lachnospiraceae	Eubacterium
GCA_002371025.1_ASM237102v1_genomic	Yes	Bacteria	Firmicutes	Clostridia	Lachnospirales	Lachnospiraceae	Eubacterium	GCA_002371025.1
RUG13451	Yes	Bacteria	Firmicutes	Clostridia	Lachnospirales	Lachnospiraceae	Eubacterium
RGIG6897	Yes	Bacteria	Firmicutes	Clostridia	Lachnospirales	Lachnospiraceae	Eubacterium
RGIG2875	Yes	Bacteria	Firmicutes	Clostridia	Lachnospirales	Lachnospiraceae	Eubacterium
RUG10588	Yes	Bacteria	Firmicutes	Clostridia	Lachnospirales	Lachnospiraceae	Eubacterium
Seshadri.3352854-final.assembly	Yes	Bacteria	Firmicutes	Clostridia	Lachnospirales	Lachnospiraceae	Eubacterium	GCF_000703065.1
RUG12082	Yes	Bacteria	Firmicutes	Clostridia	Lachnospirales	Lachnospiraceae	Eubacterium
RUG12760	Yes	Bacteria	Firmicutes	Clostridia	Lachnospirales	Lachnospiraceae	CAG-127	CAG-127 sp2
RGIG8790	Yes	Bacteria	Firmicutes	Clostridia	Lachnospirales	Lachnospiraceae	CAG-127
RGIG3118	Yes	Bacteria	Firmicutes	Clostridia	Lachnospirales	Lachnospiraceae	CAG-127
RGIG6221	Yes	Bacteria	Firmicutes	Clostridia	Lachnospirales	Lachnospiraceae	CAG-127
RGIG4033	Yes	Bacteria	Firmicutes	Clostridia	Lachnospirales	Lachnospiraceae	CAG-127
RGIG8967	Yes	Bacteria	Firmicutes	Clostridia	Lachnospirales	Lachnospiraceae	CAG-127
RGIG8516	Yes	Bacteria	Firmicutes	Clostridia	Lachnospirales	Lachnospiraceae	CAG-127
RGIG5011	Yes	Bacteria	Firmicutes	Clostridia	Lachnospirales	Lachnospiraceae	CAG-127
RGIG3763	Yes	Bacteria	Firmicutes	Clostridia	Lachnospirales	Lachnospiraceae	CAG-127
RUG13380	Yes	Bacteria	Firmicutes	Clostridia	Lachnospirales	Lachnospiraceae	CAG-127
RUG14549	Yes	Bacteria	Firmicutes	Clostridia	Lachnospirales	Lachnospiraceae	CAG-127
RUG13418	Yes	Bacteria	Firmicutes	Clostridia	Lachnospirales	Lachnospiraceae	CAG-127
RUG10562	Yes	Bacteria	Firmicutes	Clostridia	Lachnospirales	Lachnospiraceae	CAG-127
RUG10816	Yes	Bacteria	Firmicutes	Clostridia	Lachnospirales	Lachnospiraceae	CAG-127
RGIG4472	Yes	Bacteria	Firmicutes	Clostridia	Lachnospirales	Lachnospiraceae	CAG-127
RUG12564	Yes	Bacteria	Firmicutes	Clostridia	Lachnospirales	Lachnospiraceae
RGIG6709	Yes	Bacteria	Firmicutes	Clostridia	Lachnospirales	Lachnospiraceae
RGIG9131	Yes	Bacteria	Firmicutes	Clostridia	Lachnospirales	Lachnospiraceae	Coprococcus
RUG11125	Yes	Bacteria	Firmicutes	Clostridia	Lachnospirales	Lachnospiraceae	Coprococcus	Coprococcus sp1
RGIG1668	Yes	Bacteria	Firmicutes	Clostridia	Lachnospirales	Lachnospiraceae
Seshadri.4301040-submission.assembly	Yes	Bacteria	Firmicutes	Clostridia	Lachnospirales	Lachnospiraceae	Lachnospira	Lachnospira multipara
Seshadri.4304095-submission.assembly	Yes	Bacteria	Firmicutes	Clostridia	Lachnospirales	Lachnospiraceae	Lachnospira	Lachnospira pectinoschiza_A
RUG12723	Yes	Bacteria	Firmicutes	Clostridia	Lachnospirales	Lachnospiraceae	Lachnospira	UBA11757
RGIG8883	Yes	Bacteria	Firmicutes	Clostridia	Lachnospirales	Lachnospiraceae	Lachnospira	Lachnospira eligens
GCA_002448355.1_ASM244835v1_genomic	Yes	Bacteria	Firmicutes	Clostridia	Lachnospirales	Lachnospiraceae	Lachnospira	GCA_002448355.1
RUG14167	Yes	Bacteria	Firmicutes	Clostridia	Lachnospirales	Lachnospiraceae	Lachnospira	GCA_000431735.1
RGIG9257	Yes	Bacteria	Firmicutes	Clostridia	Lachnospirales	Lachnospiraceae	Lachnospira	GCA_000431735.1
RUG12676	Yes	Bacteria	Firmicutes	Clostridia	Lachnospirales	Lachnospiraceae	UBA4285
RUG12934	Yes	Bacteria	Firmicutes	Clostridia	Lachnospirales	Lachnospiraceae	UBA4285
RUG12106	Yes	Bacteria	Firmicutes	Clostridia	Lachnospirales	Lachnospiraceae	UBA4285
RGIG209	Yes	Bacteria	Firmicutes	Clostridia	Lachnospirales	Lachnospiraceae
RUG14296	Yes	Bacteria	Firmicutes	Clostridia	Lachnospirales	Lachnospiraceae	CAG-303
RGIG2185	Yes	Bacteria	Firmicutes	Clostridia	Lachnospirales	Lachnospiraceae
GCA_002351535.1_ASM235153v1_genomic	Yes	Bacteria	Firmicutes	Clostridia	Lachnospirales	Lachnospiraceae	UBA2821	GCA_002351535.1
RUG11892	Yes	Bacteria	Firmicutes	Clostridia	Lachnospirales	Lachnospiraceae	UBA2821	GCA_002351535.1
RUG13174	Yes	Bacteria	Firmicutes	Clostridia	Lachnospirales	Lachnospiraceae	UBA2821
RUG10849	Yes	Bacteria	Firmicutes	Clostridia	Lachnospirales	Lachnospiraceae	UBA2821
RUG10016	Yes	Bacteria	Firmicutes	Clostridia	Lachnospirales	Lachnospiraceae	CAG-603
RUG12796	Yes	Bacteria	Firmicutes	Clostridia	Lachnospirales	Lachnospiraceae	CAG-603	GCF_900110975.1
Seshadri.3614037-assembly.fasta	Yes	Bacteria	Firmicutes	Clostridia	Lachnospirales	Lachnospiraceae	CAG-603	GCF_900110975.1
RUG10488	Yes	Bacteria	Firmicutes	Clostridia	Lachnospirales	Lachnospiraceae	CAG-603
RUG12342	Yes	Bacteria	Firmicutes	Clostridia	Lachnospirales	Lachnospiraceae	CAG-603
GCA_002351885.1_ASM235188v1_genomic	Yes	Bacteria	Firmicutes	Clostridia	Lachnospirales	Lachnospiraceae	CAG-603	GCA_002351885.1
RUG14677	Yes	Bacteria	Firmicutes	Clostridia	Lachnospirales	Lachnospiraceae	CAG-603	GCA_002351885.1
RUG11220	Yes	Bacteria	Firmicutes	Clostridia	Lachnospirales	Lachnospiraceae	CAG-603
RUG11835	Yes	Bacteria	Firmicutes	Clostridia	Lachnospirales	Lachnospiraceae	CAG-603
RUG13154	Yes	Bacteria	Firmicutes	Clostridia	Lachnospirales	Lachnospiraceae	CAG-603
RUG12910	Yes	Bacteria	Firmicutes	Clostridia	Lachnospirales	Lachnospiraceae	Eubacterium
RUG12862	Yes	Bacteria	Firmicutes	Clostridia	Lachnospirales	Lachnospiraceae	Eubacterium	GCA_000432355.1
RUG11188	Yes	Bacteria	Firmicutes	Clostridia	Lachnospirales	Lachnospiraceae	Eubacterium
Solden.2703719140	Yes	Bacteria	Firmicutes	Clostridia	Lachnospirales	Lachnospiraceae
GCA_002392595.1_ASM239259v1_genomic	Yes	Bacteria	Firmicutes	Clostridia	Lachnospirales	Lachnospiraceae	UBA3212	GCA_002363615.1
GCA_002363615.1_ASM236361v1_genomic	Yes	Bacteria	Firmicutes	Clostridia	Lachnospirales	Lachnospiraceae	UBA3212	GCA_002363615.1
RUG13438	Yes	Bacteria	Firmicutes	Clostridia	Lachnospirales	Lachnospiraceae	CAG-791	GCA_002371555.1
RUG12263	Yes	Bacteria	Firmicutes	Clostridia	Lachnospirales	Lachnospiraceae	CAG-791
RGIG5640	Yes	Bacteria	Firmicutes	Clostridia	Lachnospirales	Lachnospiraceae	CAG-791
Seshadri.3776358-submission.assembly	Yes	Bacteria	Firmicutes	Clostridia	Lachnospirales	Lachnospiraceae	CAG-791	GCF_900101015.1
RUG13806	Yes	Bacteria	Firmicutes	Clostridia	Lachnospirales	Lachnospiraceae	CAG-791	GCF_900101015.1
RUG14486	Yes	Bacteria	Firmicutes	Clostridia	Lachnospirales	Lachnospiraceae	CAG-791	GCF_900101015.1
RUG14334	Yes	Bacteria	Firmicutes	Clostridia	Lachnospirales	Lachnospiraceae	CAG-791	GCF_900101015.1
RUG10842	Yes	Bacteria	Firmicutes	Clostridia	Lachnospirales	Lachnospiraceae	CAG-791	GCF_900101015.1
RUG10889	Yes	Bacteria	Firmicutes	Clostridia	Lachnospirales	Lachnospiraceae	CAG-791	GCF_900101015.1
RUG14386	Yes	Bacteria	Firmicutes	Clostridia	Lachnospirales	Lachnospiraceae	CAG-791	GCF_900101015.1
RUG14467	Yes	Bacteria	Firmicutes	Clostridia	Lachnospirales	Lachnospiraceae	CAG-791	GCF_900101015.1
RUG11374	Yes	Bacteria	Firmicutes	Clostridia	Lachnospirales	Lachnospiraceae	CAG-791	GCF_900101015.1
RUG12648	Yes	Bacteria	Firmicutes	Clostridia	Lachnospirales	Lachnospiraceae	CAG-791
RUG14843	Yes	Bacteria	Firmicutes	Clostridia	Lachnospirales	Lachnospiraceae	Butyrivibrio	GCF_000424545.1
Seshadri.3964179-submission.assembly	Yes	Bacteria	Firmicutes	Clostridia	Lachnospirales	Lachnospiraceae	Butyrivibrio	Butyrivibrio fibrisolvens_A
Seshadri.3620782-assembly.fasta	Yes	Bacteria	Firmicutes	Clostridia	Lachnospirales	Lachnospiraceae	Butyrivibrio	Butyrivibrio fibrisolvens_B
Seshadri.2916099-submission.assembly	Yes	Bacteria	Firmicutes	Clostridia	Lachnospirales	Lachnospiraceae	Butyrivibrio	GCF_000423925.1
Seshadri.3635483-assembly.fasta	Yes	Bacteria	Firmicutes	Clostridia	Lachnospirales	Lachnospiraceae	Butyrivibrio	GCF_900112195.1
Seshadri.3620086-assembly.fasta	Yes	Bacteria	Firmicutes	Clostridia	Lachnospirales	Lachnospiraceae	Butyrivibrio	Butyrivibrio sp6
Seshadri.3620786-assembly.fasta	Yes	Bacteria	Firmicutes	Clostridia	Lachnospirales	Lachnospiraceae	Butyrivibrio	GCF_900116875.1
RGIG8012	Yes	Bacteria	Firmicutes	Clostridia	Lachnospirales	Lachnospiraceae	Butyrivibrio
Seshadri.3634609-assembly.fasta	Yes	Bacteria	Firmicutes	Clostridia	Lachnospirales	Lachnospiraceae	Butyrivibrio	Butyrivibrio hungatei_B
RGIG6848	Yes	Bacteria	Firmicutes	Clostridia	Lachnospirales	Lachnospiraceae	Butyrivibrio	Butyrivibrio hungatei_B
RUG10548	Yes	Bacteria	Firmicutes	Clostridia	Lachnospirales	Lachnospiraceae	Butyrivibrio	Butyrivibrio hungatei_B
Seshadri.4304533-submission.assembly	Yes	Bacteria	Firmicutes	Clostridia	Lachnospirales	Lachnospiraceae	Butyrivibrio	GCF_900116865.1
Seshadri.2917024-submission.assembly	Yes	Bacteria	Firmicutes	Clostridia	Lachnospirales	Lachnospiraceae	Butyrivibrio	Butyrivibrio hungatei_A
Seshadri.3356402-final.assembly	Yes	Bacteria	Firmicutes	Clostridia	Lachnospirales	Lachnospiraceae	Butyrivibrio	Butyrivibrio hungatei_A
RUG12474	Yes	Bacteria	Firmicutes	Clostridia	Lachnospirales	Lachnospiraceae	NK4A144
Seshadri.3762197-submission.assembly	Yes	Bacteria	Firmicutes	Clostridia	Lachnospirales	Lachnospiraceae	NK4A144	GCF_900168235.1
Seshadri.3394387-submission.assembly	Yes	Bacteria	Firmicutes	Clostridia	Lachnospirales	Lachnospiraceae	NK4A144	GCF_000701625.1
Seshadri.3369817-submission.assembly	Yes	Bacteria	Firmicutes	Clostridia	Lachnospirales	Lachnospiraceae	NK4A136	NK4A136 sp3
RumenMGS056	Yes	Bacteria	Firmicutes	Clostridia	Lachnospirales	Lachnospiraceae	NK4A136	NK4A136 sp3
RGIG8011	Yes	Bacteria	Firmicutes	Clostridia	Lachnospirales	Lachnospiraceae	AC2028
RGIG8894	Yes	Bacteria	Firmicutes	Clostridia	Lachnospirales	Lachnospiraceae	AC2028
Solden.2703719145	Yes	Bacteria	Firmicutes	Clostridia	Lachnospirales	Lachnospiraceae	AC2028
RGIG8717	Yes	Bacteria	Firmicutes	Clostridia	Lachnospirales	Lachnospiraceae
RGIG3002	Yes	Bacteria	Firmicutes	Clostridia	Lachnospirales	Lachnospiraceae
RGIG9047	Yes	Bacteria	Firmicutes	Clostridia	Lachnospirales	Lachnospiraceae
RGIG8486	Yes	Bacteria	Firmicutes	Clostridia	Lachnospirales	Lachnospiraceae
RGIG7671	Yes	Bacteria	Firmicutes	Clostridia	Lachnospirales	Lachnospiraceae	CAG-95
RGIG8731	Yes	Bacteria	Firmicutes	Clostridia	Lachnospirales	Lachnospiraceae	CAG-95
Seshadri.4304098-submission.assembly	Yes	Bacteria	Firmicutes	Clostridia	Lachnospirales	Lachnospiraceae	Eisenbergiella	Eisenbergiella tayi
RGIG4638	Yes	Bacteria	Firmicutes	Clostridia	Lachnospirales	Lachnospiraceae	CAG-24
RGIG4182	Yes	Bacteria	Firmicutes	Clostridia	Lachnospirales	Lachnospiraceae	CAG-65
Solden.2703719134	Yes	Bacteria	Firmicutes	Clostridia	Lachnospirales	Lachnospiraceae
RGIG406	Yes	Bacteria	Firmicutes	Clostridia	Lachnospirales	Lachnospiraceae	UBA2882
GCA_002350185.1_ASM235018v1_genomic	Yes	Bacteria	Firmicutes	Clostridia	Lachnospirales	Lachnospiraceae	UBA2882	GCA_002350185.1
RUG12122	Yes	Bacteria	Firmicutes	Clostridia	Lachnospirales	Lachnospiraceae	UBA2882	GCA_002350185.1
RUG11237	Yes	Bacteria	Firmicutes	Clostridia	Lachnospirales	Lachnospiraceae
RGIG2151	Yes	Bacteria	Firmicutes	Clostridia	Lachnospirales	Lachnospiraceae
RGIG1694	Yes	Bacteria	Firmicutes	Clostridia	Lachnospirales	Lachnospiraceae
Seshadri.3620051-assembly.fasta	Yes	Bacteria	Firmicutes	Clostridia	Lachnospirales	Lachnospiraceae	Eubacterium	Eubacterium oxidoreducens
RUG14243	Yes	Bacteria	Firmicutes	Clostridia	Lachnospirales	Lachnospiraceae
RUG14082	Yes	Bacteria	Firmicutes	Clostridia	Lachnospirales	Lachnospiraceae	Eubacterium	GCF_000270305.1
Seshadri.3613221-assembly.fasta	Yes	Bacteria	Firmicutes	Clostridia	Lachnospirales	Lachnospiraceae	XBB1006	GCF_900115795.1
RGIG8673	Yes	Bacteria	Firmicutes	Clostridia	Lachnospirales	Lachnospiraceae	Eubacterium
Seshadri.3776383-submission.assembly	Yes	Bacteria	Firmicutes	Clostridia	Lachnospirales	Lachnospiraceae	Lachnobacterium	GCF_900113385.1
Seshadri.2917497-submission.assembly	Yes	Bacteria	Firmicutes	Clostridia	Lachnospirales	Lachnospiraceae	Lachnobacterium	Lachnobacterium bovis_A
Seshadri.3613242-assembly.fasta	Yes	Bacteria	Firmicutes	Clostridia	Lachnospirales	Lachnospiraceae	Lachnobacterium	Lachnobacterium bovis_A
Seshadri.3368456-submission.assembly	Yes	Bacteria	Firmicutes	Clostridia	Lachnospirales	Lachnospiraceae	Lachnobacterium	Lachnobacterium bovis_A
Seshadri.3613237-assembly.fasta	Yes	Bacteria	Firmicutes	Clostridia	Lachnospirales	Lachnospiraceae	Lachnobacterium	Lachnobacterium bovis
RUG11184	Yes	Bacteria	Firmicutes	Clostridia	Lachnospirales	Lachnospiraceae	Lachnobacterium	Lachnobacterium bovis
RGIG8619	Yes	Bacteria	Firmicutes	Clostridia	Lachnospirales	Lachnospiraceae	Agathobacter
RUG13149	Yes	Bacteria	Firmicutes	Clostridia	Lachnospirales	Lachnospiraceae	Agathobacter	GCA_002351275.1
GCA_002472415.1_ASM247241v1_genomic	Yes	Bacteria	Firmicutes	Clostridia	Lachnospirales	Lachnospiraceae	Agathobacter	Agathobacter faecis
RUG13686	Yes	Bacteria	Firmicutes	Clostridia	Lachnospirales	Lachnospiraceae	Agathobacter	Agathobacter faecis
RUG10801	Yes	Bacteria	Firmicutes	Clostridia	Lachnospirales	Lachnospiraceae	Agathobacter	Agathobacter faecis
RUG10730	Yes	Bacteria	Firmicutes	Clostridia	Lachnospirales	Lachnospiraceae	Agathobacter
RUG12022	Yes	Bacteria	Firmicutes	Clostridia	Lachnospirales	Lachnospiraceae	Agathobacter
RUG14689	Yes	Bacteria	Firmicutes	Clostridia	Lachnospirales	Lachnospiraceae	Agathobacter
RUG13084	Yes	Bacteria	Firmicutes	Clostridia	Lachnospirales	Lachnospiraceae	Agathobacter
GCA_002349805.1_ASM234980v1_genomic	Yes	Bacteria	Firmicutes	Clostridia	Lachnospirales	Lachnospiraceae	Agathobacter
RUG13138	Yes	Bacteria	Firmicutes	Clostridia	Lachnospirales	Lachnospiraceae	Agathobacter
Seshadri.3368468-submission.assembly	Yes	Bacteria	Firmicutes	Clostridia	Lachnospirales	Lachnospiraceae	Agathobacter	Agathobacter ruminis
RGIG725	Yes	Bacteria	Firmicutes	Clostridia	Lachnospirales	Lachnospiraceae	Agathobacter	Agathobacter ruminis
RUG12830	Yes	Bacteria	Firmicutes	Clostridia	Lachnospirales	Lachnospiraceae	CAG-45
RUG12649	Yes	Bacteria	Firmicutes	Clostridia	Lachnospirales	Lachnospiraceae	Roseburia	Roseburia hominis
RGIG9039	Yes	Bacteria	Firmicutes	Clostridia	Lachnospirales	Lachnospiraceae	Roseburia
RGIG2665	Yes	Bacteria	Firmicutes	Clostridia	Lachnospirales	Lachnospiraceae	XBD2001	GCF_900116395.1
RUG14452	Yes	Bacteria	Firmicutes	Clostridia	Lachnospirales	Lachnospiraceae	UBA629	UBA629 sp1
RUG12113	Yes	Bacteria	Firmicutes	Clostridia	Lachnospirales	Lachnospiraceae	UBA629	UBA629 sp1
RUG13651	Yes	Bacteria	Firmicutes	Clostridia	Lachnospirales	Lachnospiraceae	UBA629	GCA_002300065.1
RGIG781	Yes	Bacteria	Firmicutes	Clostridia	Lachnospirales	Lachnospiraceae	UBA629	GCA_002300065.1
RUG13130	Yes	Bacteria	Firmicutes	Clostridia	Lachnospirales	Lachnospiraceae	UBA629
Seshadri.4302843-submission.assembly	Yes	Bacteria	Firmicutes	Clostridia	Lachnospirales	Lachnospiraceae	UBA2727	GCF_900100095.1
Seshadri.3619801-assembly.fasta	Yes	Bacteria	Firmicutes	Clostridia	Lachnospirales	Lachnospiraceae	UBA2727	GCF_900100095.1
RUG11920	Yes	Bacteria	Firmicutes	Clostridia	Lachnospirales	Lachnospiraceae	UBA2727	UBA7906
RUG13597	Yes	Bacteria	Firmicutes	Clostridia	Lachnospirales	Lachnospiraceae	UBA2727	UBA7906
GCA_002353765.1_ASM235376v1_genomic	Yes	Bacteria	Firmicutes	Clostridia	Lachnospirales	Lachnospiraceae	UBA2727
GCA_002472125.1_ASM247212v1_genomic	Yes	Bacteria	Firmicutes	Clostridia	Lachnospirales	Lachnospiraceae	UBA2727
GCA_002481215.1_ASM248121v1_genomic	Yes	Bacteria	Firmicutes	Clostridia	Lachnospirales	Lachnospiraceae	UBA2727
GCA_002481975.1_ASM248197v1_genomic	Yes	Bacteria	Firmicutes	Clostridia	Lachnospirales	Lachnospiraceae	UBA2727
RUG12655	Yes	Bacteria	Firmicutes	Clostridia	Lachnospirales	Lachnospiraceae	UBA2727
RUG13141	Yes	Bacteria	Firmicutes	Clostridia	Lachnospirales	Lachnospiraceae	UBA2727
RUG14026	Yes	Bacteria	Firmicutes	Clostridia	Lachnospirales	Lachnospiraceae	UBA2727	GCA_002480925.1
GCA_002472245.1_ASM247224v1_genomic	Yes	Bacteria	Firmicutes	Clostridia	Lachnospirales	Lachnospiraceae	UBA2727	GCA_002480925.1
GCA_002481745.1_ASM248174v1_genomic	Yes	Bacteria	Firmicutes	Clostridia	Lachnospirales	Lachnospiraceae	UBA2727	GCA_002480925.1
GCA_002472585.1_ASM247258v1_genomic	Yes	Bacteria	Firmicutes	Clostridia	Lachnospirales	Lachnospiraceae	UBA2727	GCA_002480925.1
GCA_002472805.1_ASM247280v1_genomic	Yes	Bacteria	Firmicutes	Clostridia	Lachnospirales	Lachnospiraceae	UBA2727	GCA_002480925.1
GCA_002482065.1_ASM248206v1_genomic	Yes	Bacteria	Firmicutes	Clostridia	Lachnospirales	Lachnospiraceae	UBA2727	GCA_002480925.1
GCA_002480925.1_ASM248092v1_genomic	Yes	Bacteria	Firmicutes	Clostridia	Lachnospirales	Lachnospiraceae	UBA2727	GCA_002480925.1
RUG10034	Yes	Bacteria	Firmicutes	Clostridia	Lachnospirales	Lachnospiraceae	UBA2727	GCA_002474355.1
GCA_002474355.1_ASM247435v1_genomic	Yes	Bacteria	Firmicutes	Clostridia	Lachnospirales	Lachnospiraceae	UBA2727	GCA_002474355.1
GCA_002481705.1_ASM248170v1_genomic	Yes	Bacteria	Firmicutes	Clostridia	Lachnospirales	Lachnospiraceae	UBA2727	GCA_002474355.1
GCA_002481305.1_ASM248130v1_genomic	Yes	Bacteria	Firmicutes	Clostridia	Lachnospirales	Lachnospiraceae	UBA2727	GCA_002474355.1
RUG13670	Yes	Bacteria	Firmicutes	Clostridia	Lachnospirales	Lachnospiraceae	UBA2887
RUG14929	Yes	Bacteria	Firmicutes	Clostridia	Lachnospirales	Lachnospiraceae	UBA2887
RUG10203	Yes	Bacteria	Firmicutes	Clostridia	Lachnospirales	Lachnospiraceae	UBA2887	GCA_002349765.1
RUG10059	Yes	Bacteria	Firmicutes	Clostridia	Lachnospirales	Lachnospiraceae	UBA2887	GCA_002349765.1
RUG12249	Yes	Bacteria	Firmicutes	Clostridia	Lachnospirales	Lachnospiraceae	UBA2887	GCA_002349765.1
RUG13030	Yes	Bacteria	Firmicutes	Clostridia	Lachnospirales	Lachnospiraceae	UBA2887	GCA_002349765.1
RUG10807	Yes	Bacteria	Firmicutes	Clostridia	Lachnospirales	Lachnospiraceae	UBA2887	GCA_002349765.1
RUG13355	Yes	Bacteria	Firmicutes	Clostridia	Lachnospirales	Lachnospiraceae	UBA2887	GCA_002349765.1
RUG11030	Yes	Bacteria	Firmicutes	Clostridia	Lachnospirales	Lachnospiraceae	UBA2887	GCA_002349765.1
RUG12164	Yes	Bacteria	Firmicutes	Clostridia	Lachnospirales	Lachnospiraceae	UBA2887	GCA_002349765.1
GCA_002349765.1_ASM234976v1_genomic	Yes	Bacteria	Firmicutes	Clostridia	Lachnospirales	Lachnospiraceae	UBA2887	GCA_002349765.1
RGIG827	Yes	Bacteria	Firmicutes	Clostridia	Lachnospirales	Lachnospiraceae	FD2005
Seshadri.3873085-assembly.fasta	Yes	Bacteria	Firmicutes	Clostridia	Lachnospirales	Lachnospiraceae	FD2005	FD2005 sp1
Seshadri.3368951-submission.assembly	Yes	Bacteria	Firmicutes	Clostridia	Lachnospirales	Lachnospiraceae	FD2005	FD2005 sp1
Seshadri.3366527-final.assembly	Yes	Bacteria	Firmicutes	Clostridia	Lachnospirales	Lachnospiraceae	FD2005	FD2005 sp1
RGIG4903	Yes	Bacteria	Firmicutes	Clostridia	Lachnospirales	Lachnospiraceae
RGIG9274	Yes	Bacteria	Firmicutes	Clostridia	Lachnospirales	Lachnospiraceae
Olov.105.bin64	Yes	Bacteria	Firmicutes	Clostridia	Lachnospirales	Lachnospiraceae	Pseudobutyrivibrio
Seshadri.3643350-assembly.fasta	Yes	Bacteria	Firmicutes	Clostridia	Lachnospirales	Lachnospiraceae	Pseudobutyrivibrio	GCF_900112855.1
RGIG7542	Yes	Bacteria	Firmicutes	Clostridia	Lachnospirales	Lachnospiraceae	Pseudobutyrivibrio
GCA_002309345.1_ASM230934v1_genomic	Yes	Bacteria	Firmicutes	Clostridia	Lachnospirales	Lachnospiraceae	Pseudobutyrivibrio	GCA_002309345.1
Seshadri.3620766-assembly.fasta	Yes	Bacteria	Firmicutes	Clostridia	Lachnospirales	Lachnospiraceae	Pseudobutyrivibrio	GCF_900107545.1
Seshadri.3620909-assembly.fasta	Yes	Bacteria	Firmicutes	Clostridia	Lachnospirales	Lachnospiraceae	Pseudobutyrivibrio	GCF_900104335.1
Pseudobutyrivibrio_xylanivorans_MA3014	Yes	Bacteria	Firmicutes	Clostridia	Lachnospirales	Lachnospiraceae	Pseudobutyrivibrio
Seshadri.3761347-submission.assembly	Yes	Bacteria	Firmicutes	Clostridia	Lachnospirales	Lachnospiraceae	Pseudobutyrivibrio	GCF_900100545.1
Seshadri.4301069-submission.assembly	Yes	Bacteria	Firmicutes	Clostridia	Lachnospirales	Lachnospiraceae	Pseudobutyrivibrio	GCF_900100545.1
Pseudobutyrivibrio_xylanivorans_DSM_14809	Yes	Bacteria	Firmicutes	Clostridia	Lachnospirales	Lachnospiraceae	Pseudobutyrivibrio	Pseudobutyrivibrio xylanivorans
Seshadri.2915481-submission.assembly	Yes	Bacteria	Firmicutes	Clostridia	Lachnospirales	Lachnospiraceae	Pseudobutyrivibrio	Pseudobutyrivibrio sp1
Seshadri.3620055-assembly.fasta	Yes	Bacteria	Firmicutes	Clostridia	Lachnospirales	Lachnospiraceae	Pseudobutyrivibrio	Pseudobutyrivibrio sp1
Seshadri.3368616-submission.assembly	Yes	Bacteria	Firmicutes	Clostridia	Lachnospirales	Lachnospiraceae	Pseudobutyrivibrio	Pseudobutyrivibrio ruminis
Seshadri.3634897-assembly.fasta	Yes	Bacteria	Firmicutes	Clostridia	Lachnospirales	Lachnospiraceae	Pseudobutyrivibrio	Pseudobutyrivibrio ruminis
Seshadri.3634612-assembly.fasta	Yes	Bacteria	Firmicutes	Clostridia	Lachnospirales	Lachnospiraceae	Pseudobutyrivibrio	Pseudobutyrivibrio ruminis
Seshadri.3613247-assembly.fasta	Yes	Bacteria	Firmicutes	Clostridia	Lachnospirales	Lachnospiraceae	Pseudobutyrivibrio	Pseudobutyrivibrio ruminis
Seshadri.3963043-submission.assembly	Yes	Bacteria	Firmicutes	Clostridia	Lachnospirales	Lachnospiraceae	Pseudobutyrivibrio	Pseudobutyrivibrio ruminis
Seshadri.3379082-submission.assembly	Yes	Bacteria	Firmicutes	Clostridia	Lachnospirales	Lachnospiraceae	Pseudobutyrivibrio	GCF_000621865.1
RGIG4783	Yes	Bacteria	Firmicutes	Clostridia	Lachnospirales	Lachnospiraceae	Pseudobutyrivibrio
RGIG9167	Yes	Bacteria	Firmicutes	Clostridia	Lachnospirales	Lachnospiraceae	Pseudobutyrivibrio
Seshadri.3769451-submission.assembly	Yes	Bacteria	Firmicutes	Clostridia	Lachnospirales	Lachnospiraceae	Pseudobutyrivibrio	GCF_900113655.1
Seshadri.2915476-submission.assembly	Yes	Bacteria	Firmicutes	Clostridia	Lachnospirales	Lachnospiraceae	Pseudobutyrivibrio	Pseudobutyrivibrio ruminis_B
RUG12053	Yes	Bacteria	Firmicutes	Clostridia	Lachnospirales	Lachnospiraceae	Pseudobutyrivibrio
RUG14305	Yes	Bacteria	Firmicutes	Clostridia	Lachnospirales	Lachnospiraceae
Seshadri.4302589-submission.assembly	Yes	Bacteria	Firmicutes	Clostridia	Lachnospirales	Lachnospiraceae	Acetitomaculum	Acetitomaculum ruminis
RGIG3798	Yes	Bacteria	Firmicutes	Clostridia	Lachnospirales	Lachnospiraceae	UBA2942
RUG11893	Yes	Bacteria	Firmicutes	Clostridia	Lachnospirales	Lachnospiraceae	UBA2942	GCA_002349005.1
RUG11064	Yes	Bacteria	Firmicutes	Clostridia	Lachnospirales	Lachnospiraceae	UBA2942	GCA_002349005.1
Seshadri.3368538-submission.assembly	Yes	Bacteria	Firmicutes	Clostridia	Lachnospirales	Lachnospiraceae	Hungatella	Hungatella aerotolerans
Seshadri.3962916-submission.assembly	Yes	Bacteria	Firmicutes	Clostridia	Lachnospirales	Lachnospiraceae	Clostridium	Clostridium citroniae
Seshadri.2917034-submission.assembly	Yes	Bacteria	Firmicutes	Clostridia	Lachnospirales	Lachnospiraceae	Clostridium	Clostridium clostridioforme
Seshadri.3612324-assembly.fasta	Yes	Bacteria	Firmicutes	Clostridia	Lachnospirales	Lachnospiraceae	Clostridium	Clostridium clostridioformis
Seshadri.4305551-submission.assembly	Yes	Bacteria	Firmicutes	Clostridia	Lachnospirales	Lachnospiraceae	Clostridium	Clostridium clostridioformis
RUG13900	Yes	Bacteria	Firmicutes	Clostridia	Lachnospirales	Lachnospiraceae	Stomatobaculum
Seshadri.3394356-submission.assembly	Yes	Bacteria	Firmicutes	Clostridia	Lachnospirales	Lachnospiraceae	Oribacterium	GCF_900107835.1
Seshadri.4319812-submission.assembly	Yes	Bacteria	Firmicutes	Clostridia	Lachnospirales	Lachnospiraceae	Oribacterium	GCF_900107835.1
Seshadri.3393325-submission.assembly	Yes	Bacteria	Firmicutes	Clostridia	Lachnospirales	Lachnospiraceae	Oribacterium	GCF_000702885.1
Seshadri.4302436-submission.assembly	Yes	Bacteria	Firmicutes	Clostridia	Lachnospirales	Lachnospiraceae	Oribacterium	GCF_900113415.1
RUG11900	Yes	Bacteria	Firmicutes	Clostridia	Lachnospirales	Lachnospiraceae	Clostridium	UBA10301
RGIG9200	Yes	Bacteria	Firmicutes	Clostridia	Lachnospirales	Lachnospiraceae	Clostridium	UBA10301
RGIG9207	Yes	Bacteria	Firmicutes	Clostridia	Lachnospirales	Lachnospiraceae	Clostridium	UBA10301
Seshadri.3769464-submission.assembly	Yes	Bacteria	Firmicutes	Clostridia	Lachnospirales	Lachnospiraceae	Clostridium	Clostridium aminophilum_A
Seshadri.3623065-assembly.fasta	Yes	Bacteria	Firmicutes	Clostridia	Lachnospirales	Lachnospiraceae	Clostridium	Clostridium aminophilum
RUG11151	Yes	Bacteria	Firmicutes	Clostridia	Lachnospirales	Lachnospiraceae	Clostridium
RUG12870	Yes	Bacteria	Firmicutes	Clostridia	Lachnospirales	Lachnospiraceae	Clostridium
RUG11509	Yes	Bacteria	Firmicutes	Clostridia	Lachnospirales	Lachnospiraceae	UBA1066
RUG13603	Yes	Bacteria	Firmicutes	Clostridia	Lachnospirales	Lachnospiraceae	UBA1066
RUG12004	Yes	Bacteria	Firmicutes	Clostridia	Lachnospirales	Lachnospiraceae	UBA1066
RUG10734	Yes	Bacteria	Firmicutes	Clostridia	Lachnospirales	Lachnospiraceae	UBA1066
RUG10464	Yes	Bacteria	Firmicutes	Clostridia	Lachnospirales	Lachnospiraceae	UBA1066
RUG11021	Yes	Bacteria	Firmicutes	Clostridia	Lachnospirales	Lachnospiraceae	UBA1066
Eubacterium_cellulosolvens_6	Yes	Bacteria	Firmicutes	Clostridia	Lachnospirales	Lachnospiraceae	Eubacterium	Eubacterium cellulosolvens
GCA_002371335.1_ASM237133v1_genomic	Yes	Bacteria	Firmicutes	Clostridia	Lachnospirales	Lachnospiraceae	Eubacterium	GCA_002371335.1
RUG14119	Yes	Bacteria	Firmicutes	Clostridia	Lachnospirales	Lachnospiraceae	Eubacterium
RUG14235	Yes	Bacteria	Firmicutes	Clostridia	Lachnospirales	Lachnospiraceae	Eubacterium
Seshadri.3397161-submission.assembly	Yes	Bacteria	Firmicutes	Clostridia	Lachnospirales	Lachnospiraceae	Eubacterium	GCF_000702845.1
RGIG4369	Yes	Bacteria	Firmicutes	Clostridia	Lachnospirales	Lachnospiraceae	Eubacterium
GCA_002472045.1_ASM247204v1_genomic	Yes	Bacteria	Firmicutes	Clostridia	Lachnospirales	Lachnospiraceae	Catonella	GCA_002472045.1
RUG13360	Yes	Bacteria	Firmicutes	Clostridia	Lachnospirales	Lachnospiraceae	Catonella	GCA_002472045.1
RUG13406	Yes	Bacteria	Firmicutes	Clostridia	Lachnospirales	Lachnospiraceae	UBA2912	GCA_002349455.1
RUG12845	Yes	Bacteria	Firmicutes	Clostridia	Lachnospirales	Lachnospiraceae
RUG11143	Yes	Bacteria	Firmicutes	Clostridia	Lachnospirales	Lachnospiraceae
Seshadri.3623083-assembly.fasta	Yes	Bacteria	Firmicutes	Clostridia	Lachnospirales	Lachnospiraceae	Blautia	Blautia massiliensis
GCA_002348945.1_ASM234894v1_genomic	Yes	Bacteria	Firmicutes	Clostridia	Lachnospirales	Lachnospiraceae	Blautia	GCA_002348945.1
Seshadri.3394949-submission.assembly	Yes	Bacteria	Firmicutes	Clostridia	Lachnospirales	Lachnospiraceae	Blautia	Blautia schinkii
RUG10071	Yes	Bacteria	Firmicutes	Clostridia	Lachnospirales	Lachnospiraceae	Tyzzerella
GCA_002372715.1_ASM237271v1_genomic	Yes	Bacteria	Firmicutes	Clostridia	Lachnospirales	Lachnospiraceae	Dorea	Dorea longicatena
Seshadri.4301065-submission.assembly	Yes	Bacteria	Firmicutes	Clostridia	Lachnospirales	Lachnospiraceae	Ruminococcus
Seshadri.4304452-submission.assembly	Yes	Bacteria	Firmicutes	Clostridia	Lachnospirales	Lachnospiraceae	Ruminococcus
Seshadri.3769427-submission.assembly	Yes	Bacteria	Firmicutes	Clostridia	Lachnospirales	Lachnospiraceae	Clostridium	Clostridium polysaccharolyticum
RUG13148	Yes	Bacteria	Firmicutes	Clostridia	Lachnospirales	Lachnospiraceae	CAG-411
RGIG731	Yes	Bacteria	Firmicutes	Clostridia	Lachnospirales	Lachnospiraceae	CAG-411
RUG14116	Yes	Bacteria	Firmicutes	Clostridia	Lachnospirales	Lachnospiraceae	CAG-411
RGIG10172	Yes	Bacteria	Firmicutes	Clostridia	Lachnospirales	Lachnospiraceae	ISDg
AIa-2526058-22-577-29	Yes	Bacteria	Firmicutes	Clostridia	Lachnospirales	Lachnospiraceae	ISDg	GCA_002311665.1
GCA_002311665.1_ASM231166v1_genomic	Yes	Bacteria	Firmicutes	Clostridia	Lachnospirales	Lachnospiraceae	ISDg	GCA_002311665.1
GCA_002367035.1_ASM236703v1_genomic	Yes	Bacteria	Firmicutes	Clostridia	Lachnospirales	Lachnospiraceae	ISDg	GCA_002311665.1
RGIG8148	Yes	Bacteria	Firmicutes	Clostridia	Lachnospirales	Lachnospiraceae	ISDg
RGIG6063	Yes	Bacteria	Firmicutes	Clostridia	Lachnospirales	Lachnospiraceae	ISDg
RGIG5355	Yes	Bacteria	Firmicutes	Clostridia	Lachnospirales	Lachnospiraceae
RGIG4203	Yes	Bacteria	Firmicutes	Clostridia	Lachnospirales	Lachnospiraceae
RGIG7215	Yes	Bacteria	Firmicutes	Clostridia	Lachnospirales	Lachnospiraceae
RGIG8970	Yes	Bacteria	Firmicutes	Clostridia	Lachnospirales	Lachnospiraceae
RGIG8657	Yes	Bacteria	Firmicutes	Clostridia	Lachnospirales	Lachnospiraceae
RUG12922	Yes	Bacteria	Firmicutes	Clostridia	Lachnospirales	Lachnospiraceae
RUG11200	Yes	Bacteria	Firmicutes	Clostridia	Lachnospirales	Lachnospiraceae
Seshadri.3368432-submission.assembly	Yes	Bacteria	Firmicutes	Clostridia	Lachnospirales	Lachnospiraceae	V9D3004	GCF_000621985.1
GCA_002349525.1_ASM234952v1_genomic	Yes	Bacteria	Firmicutes	Clostridia	Lachnospirales	Lachnospiraceae	V9D3004	GCA_002349525.1
RUG11226	Yes	Bacteria	Firmicutes	Clostridia	Lachnospirales	Lachnospiraceae	V9D3004	GCA_002349525.1
RUG14201	Yes	Bacteria	Firmicutes	Clostridia	Lachnospirales	Lachnospiraceae	TF01-11	GCA_000436755.1
RUG14099	Yes	Bacteria	Firmicutes	Clostridia	Lachnospirales	Lachnospiraceae	TF01-11
RUG11140	Yes	Bacteria	Firmicutes	Clostridia	Lachnospirales	Lachnospiraceae	Eubacterium	Eubacterium sp1
RUG13368	Yes	Bacteria	Firmicutes	Clostridia	Lachnospirales	Lachnospiraceae	Eubacterium
RGIG8668	Yes	Bacteria	Firmicutes	Clostridia	Lachnospirales	Lachnospiraceae	Eubacterium
Eubacterium_xylanophilum_ATCC_35991	Yes	Bacteria	Firmicutes	Clostridia	Lachnospirales	Lachnospiraceae	Eubacterium	Eubacterium xylanophilum
Cellulosilyticum_ruminicola_JCM_14822	Yes	Bacteria	Firmicutes	Clostridia	Lachnospirales	Cellulosilyticaceae	Cellulosilyticum	Cellulosilyticum ruminicola
RGIG577	Yes	Bacteria	Firmicutes	Clostridia
RGIG4134	Yes	Bacteria	Firmicutes	Clostridia	Oscillospirales
RGIG1951	Yes	Bacteria	Firmicutes	Clostridia	Oscillospirales
RUG10011	Yes	Bacteria	Firmicutes	Clostridia	Oscillospirales	Oscillospiraceae	CAG-110
RGIG4651	Yes	Bacteria	Firmicutes	Clostridia	Oscillospirales	Oscillospiraceae	CAG-110
RGIG6248	Yes	Bacteria	Firmicutes	Clostridia	Oscillospirales	Oscillospiraceae
RGIG2142	Yes	Bacteria	Firmicutes	Clostridia	Oscillospirales	Oscillospiraceae	CAG-83
RGIG3329	Yes	Bacteria	Firmicutes	Clostridia	Oscillospirales	Oscillospiraceae	Oscillibacter
RGIG6644	Yes	Bacteria	Firmicutes	Clostridia	Oscillospirales	Oscillospiraceae	Oscillibacter
RGIG3402	Yes	Bacteria	Firmicutes	Clostridia	Oscillospirales	Oscillospiraceae	Oscillibacter
RGIG6662	Yes	Bacteria	Firmicutes	Clostridia	Oscillospirales	Oscillospiraceae	Oscillibacter
RGIG5644	Yes	Bacteria	Firmicutes	Clostridia	Oscillospirales	Oscillospiraceae
RGIG3085	Yes	Bacteria	Firmicutes	Clostridia	Oscillospirales	Oscillospiraceae	Ruminiclostridium
RUG14012	Yes	Bacteria	Firmicutes	Clostridia	Oscillospirales	Oscillospiraceae	Ruminiclostridium
RUG10824	Yes	Bacteria	Firmicutes	Clostridia	Oscillospirales	Oscillospiraceae	Ruminiclostridium
RGIG6145	Yes	Bacteria	Firmicutes	Clostridia	Oscillospirales	CAG-382
RGIG2161	Yes	Bacteria	Firmicutes	Clostridia	Oscillospirales	CAG-272
RGIG1736	Yes	Bacteria	Firmicutes	Clostridia	Oscillospirales	CAG-272	Firm-07
RGIG5254	Yes	Bacteria	Firmicutes	Clostridia	Oscillospirales	CAG-272	Firm-07
RGIG4028	Yes	Bacteria	Firmicutes	Clostridia	Oscillospirales	CAG-272	Firm-07
RGIG5423	Yes	Bacteria	Firmicutes	Clostridia	Oscillospirales	CAG-272	Firm-07
RGIG5376	Yes	Bacteria	Firmicutes	Clostridia	Oscillospirales	CAG-272
RGIG8947	Yes	Bacteria	Firmicutes	Clostridia	Oscillospirales	CAG-272
RGIG8736	Yes	Bacteria	Firmicutes	Clostridia	Oscillospirales	CAG-272	CAG-448
RGIG3995	Yes	Bacteria	Firmicutes	Clostridia	Oscillospirales	CAG-272
RUG11171	Yes	Bacteria	Firmicutes	Clostridia	Oscillospirales	CAG-272
RGIG4737	Yes	Bacteria	Firmicutes	Clostridia	Oscillospirales	CAG-272	CAG-724
RGIG3902	Yes	Bacteria	Firmicutes	Clostridia	Oscillospirales	CAG-272
RGIG8981	Yes	Bacteria	Firmicutes	Clostridia	Oscillospirales	CAG-272	UBA1740
RGIG3919	Yes	Bacteria	Firmicutes	Clostridia	Oscillospirales	CAG-272
RGIG4156	Yes	Bacteria	Firmicutes	Clostridia	Oscillospirales	CAG-272
RGIG3925	Yes	Bacteria	Firmicutes	Clostridia	Oscillospirales	CAG-272
RUG14213	Yes	Bacteria	Firmicutes	Clostridia	Oscillospirales	DTU089
RGIG5552	Yes	Bacteria	Firmicutes	Clostridia	Oscillospirales	DTU089	UBA737
RUG14200	Yes	Bacteria	Firmicutes	Clostridia	Oscillospirales	DTU089	UBA1227
GCA_002350695.1_ASM235069v1_genomic	Yes	Bacteria	Firmicutes	Clostridia	Oscillospirales	DTU089	UBA1227
GCA_002350205.1_ASM235020v1_genomic	Yes	Bacteria	Firmicutes	Clostridia	Oscillospirales	DTU089	UBA1227
RUG14472	Yes	Bacteria	Firmicutes	Clostridia	Oscillospirales	DTU089	UBA1227
GCA_002349645.1_ASM234964v1_genomic	Yes	Bacteria	Firmicutes	Clostridia	Oscillospirales	DTU089	UBA1227
RGIG2096	Yes	Bacteria	Firmicutes	Clostridia	Oscillospirales	DTU089	CAG-177
RGIG2077	Yes	Bacteria	Firmicutes	Clostridia	Oscillospirales	DTU089	CAG-177
RUG12801	Yes	Bacteria	Firmicutes	Clostridia	Oscillospirales	DTU089	CAG-177
RGIG2708	Yes	Bacteria	Firmicutes	Clostridia	Oscillospirales	DTU089	CAG-177
RUG13156	Yes	Bacteria	Firmicutes	Clostridia	Oscillospirales	DTU089	CAG-177
RGIG374	Yes	Bacteria	Firmicutes	Clostridia	Oscillospirales	DTU089	CAG-488
RGIG8555	Yes	Bacteria	Firmicutes	Clostridia	Oscillospirales	DTU089	UBA8612
RUG11193	Yes	Bacteria	Firmicutes	Clostridia	Oscillospirales	Ruminococcaceae
RUG12519	Yes	Bacteria	Firmicutes	Clostridia	Oscillospirales	Ruminococcaceae
RUG13599	Yes	Bacteria	Firmicutes	Clostridia	Oscillospirales	Ruminococcaceae
RUG14389	Yes	Bacteria	Firmicutes	Clostridia	Oscillospirales	Ruminococcaceae
RGIG8664	Yes	Bacteria	Firmicutes	Clostridia	Oscillospirales	Ruminococcaceae	CAG-115
RGIG8728	Yes	Bacteria	Firmicutes	Clostridia	Oscillospirales	Ruminococcaceae	CAG-115
RGIG9130	Yes	Bacteria	Firmicutes	Clostridia	Oscillospirales	Ruminococcaceae	Ruminiclostridium
RUG12593	Yes	Bacteria	Firmicutes	Clostridia	Oscillospirales	Ruminococcaceae	Ruminiclostridium
RGIG8500	Yes	Bacteria	Firmicutes	Clostridia	Oscillospirales	Ruminococcaceae
RGIG8773	Yes	Bacteria	Firmicutes	Clostridia	Oscillospirales	Ruminococcaceae	UBA946
RGIG8492	Yes	Bacteria	Firmicutes	Clostridia	Oscillospirales	Ruminococcaceae	CAG-353
RGIG8511	Yes	Bacteria	Firmicutes	Clostridia	Oscillospirales	Ruminococcaceae	CAG-353
GCA_002395525.1_ASM239552v1_genomic	Yes	Bacteria	Firmicutes	Clostridia	Oscillospirales	Ruminococcaceae	CAG-353	GCA_002395525.1
RGIG8564	Yes	Bacteria	Firmicutes	Clostridia	Oscillospirales	Ruminococcaceae	UBA7477
Seshadri.3356387-final.assembly	Yes	Bacteria	Firmicutes	Clostridia	Oscillospirales	Ruminococcaceae	Ruminococcus	GCF_000686125.1
RUG12579	Yes	Bacteria	Firmicutes	Clostridia	Oscillospirales	Ruminococcaceae	Ruminococcus
RUG13463	Yes	Bacteria	Firmicutes	Clostridia	Oscillospirales	Ruminococcaceae	Ruminococcus
RUG13311	Yes	Bacteria	Firmicutes	Clostridia	Oscillospirales	Ruminococcaceae	Ruminococcus
RGIG8431	Yes	Bacteria	Firmicutes	Clostridia	Oscillospirales	Ruminococcaceae	Ruminococcus	Ruminococcus sp1
RUG13640	Yes	Bacteria	Firmicutes	Clostridia	Oscillospirales	Ruminococcaceae	Ruminococcus	GCA_002351065.1
RUG10077	Yes	Bacteria	Firmicutes	Clostridia	Oscillospirales	Ruminococcaceae	Ruminococcus	GCA_002351065.1
RUG10232	Yes	Bacteria	Firmicutes	Clostridia	Oscillospirales	Ruminococcaceae	Ruminococcus	GCA_002351065.1
RUG14607	Yes	Bacteria	Firmicutes	Clostridia	Oscillospirales	Ruminococcaceae	Ruminococcus
RUG13399	Yes	Bacteria	Firmicutes	Clostridia	Oscillospirales	Ruminococcaceae	Ruminococcus
RGIG8847	Yes	Bacteria	Firmicutes	Clostridia	Oscillospirales	Ruminococcaceae	Ruminococcus
RUG13404	Yes	Bacteria	Firmicutes	Clostridia	Oscillospirales	Ruminococcaceae	Ruminococcus
RGIG8868	Yes	Bacteria	Firmicutes	Clostridia	Oscillospirales	Ruminococcaceae	Ruminococcus
Ruminococcus_albus_7	Yes	Bacteria	Firmicutes	Clostridia	Oscillospirales	Ruminococcaceae	Ruminococcus	Ruminococcus albus
RUG10686	Yes	Bacteria	Firmicutes	Clostridia	Oscillospirales	Ruminococcaceae	Ruminococcus	Ruminococcus albus_A
Seshadri.3612963-assembly.fasta	Yes	Bacteria	Firmicutes	Clostridia	Oscillospirales	Ruminococcaceae	Ruminococcus	Ruminococcus albus_D
RGIG8030	Yes	Bacteria	Firmicutes	Clostridia	Oscillospirales	Ruminococcaceae	Ruminococcus	Ruminococcus albus_B
Seshadri.4302430-submission.assembly	Yes	Bacteria	Firmicutes	Clostridia	Oscillospirales	Ruminococcaceae	Ruminococcus	Ruminococcus albus_B
RGIG4311	Yes	Bacteria	Firmicutes	Clostridia	Oscillospirales	Ruminococcaceae	Ruminococcus
Ruminococcus_albus_8	Yes	Bacteria	Firmicutes	Clostridia	Oscillospirales	Ruminococcaceae	Ruminococcus	Ruminococcus albus_C
RGIG8444	Yes	Bacteria	Firmicutes	Clostridia	Oscillospirales	Ruminococcaceae	Ruminococcus	Ruminococcus albus_C
RGIG3736	Yes	Bacteria	Firmicutes	Clostridia	Oscillospirales	Ruminococcaceae	Ruminococcus	Ruminococcus albus_C
RGIG2624	Yes	Bacteria	Firmicutes	Clostridia	Oscillospirales	Ruminococcaceae	Ruminococcus	Ruminococcus albus_C
RUG10798	Yes	Bacteria	Firmicutes	Clostridia	Oscillospirales	Ruminococcaceae	Ruminococcus	UBA9242
RUG13205	Yes	Bacteria	Firmicutes	Clostridia	Oscillospirales	Ruminococcaceae	Ruminococcus	UBA9242
Seshadri.3612960-assembly.fasta	Yes	Bacteria	Firmicutes	Clostridia	Oscillospirales	Ruminococcaceae	Ruminococcus	GCF_900119155.1
Seshadri.3612336-assembly.fasta	Yes	Bacteria	Firmicutes	Clostridia	Oscillospirales	Ruminococcaceae	Ruminococcus	GCF_900119155.1
RUG12221	Yes	Bacteria	Firmicutes	Clostridia	Oscillospirales	Ruminococcaceae	Ruminococcus
RUG12685	Yes	Bacteria	Firmicutes	Clostridia	Oscillospirales	Ruminococcaceae	Ruminococcus
RGIG6843	Yes	Bacteria	Firmicutes	Clostridia	Oscillospirales	Ruminococcaceae	Ruminococcus
RGIG6565	Yes	Bacteria	Firmicutes	Clostridia	Oscillospirales	Ruminococcaceae	Ruminococcus
RUG14281	Yes	Bacteria	Firmicutes	Clostridia	Oscillospirales	Ruminococcaceae	Ruminococcus
RGIG3652	Yes	Bacteria	Firmicutes	Clostridia	Oscillospirales	Ruminococcaceae	Ruminococcus
RGIG4212	Yes	Bacteria	Firmicutes	Clostridia	Oscillospirales	Ruminococcaceae	Ruminococcus
RGIG4744	Yes	Bacteria	Firmicutes	Clostridia	Oscillospirales	Ruminococcaceae	Ruminococcus
RGIG6142	Yes	Bacteria	Firmicutes	Clostridia	Oscillospirales	Ruminococcaceae	Ruminococcus
RGIG2953	Yes	Bacteria	Firmicutes	Clostridia	Oscillospirales	Ruminococcaceae	Ruminococcus
RUG10533	Yes	Bacteria	Firmicutes	Clostridia	Oscillospirales	Ruminococcaceae	Ruminococcus
RGIG4319	Yes	Bacteria	Firmicutes	Clostridia	Oscillospirales	Ruminococcaceae	Ruminococcus
RGIG9180	Yes	Bacteria	Firmicutes	Clostridia	Oscillospirales	Ruminococcaceae	Ruminococcus	GCA_002394695.1
GCA_002394695.1_ASM239469v1_genomic	Yes	Bacteria	Firmicutes	Clostridia	Oscillospirales	Ruminococcaceae	Ruminococcus	GCA_002394695.1
RUG10602	Yes	Bacteria	Firmicutes	Clostridia	Oscillospirales	Ruminococcaceae	Ruminococcus	GCA_002394695.1
RGIG4418	Yes	Bacteria	Firmicutes	Clostridia	Oscillospirales	Ruminococcaceae	Ruminococcus	GCA_002394695.1
RGIG5122	Yes	Bacteria	Firmicutes	Clostridia	Oscillospirales	Ruminococcaceae	Ruminococcus
RGIG8671	Yes	Bacteria	Firmicutes	Clostridia	Oscillospirales	Ruminococcaceae	Ruminococcus
RGIG6314	Yes	Bacteria	Firmicutes	Clostridia	Oscillospirales	Ruminococcaceae	Ruminococcus
RGIG1826	Yes	Bacteria	Firmicutes	Clostridia	Oscillospirales	Ruminococcaceae	Ruminococcus
RGIG2991	Yes	Bacteria	Firmicutes	Clostridia	Oscillospirales	Ruminococcaceae	Ruminococcus
RGIG7433	Yes	Bacteria	Firmicutes	Clostridia	Oscillospirales	Ruminococcaceae	Ruminococcus
RGIG8889	Yes	Bacteria	Firmicutes	Clostridia	Oscillospirales	Ruminococcaceae	Ruminococcus	Ruminococcus sp1
RGIG7051	Yes	Bacteria	Firmicutes	Clostridia	Oscillospirales	Ruminococcaceae	Ruminococcus
RUG10976	Yes	Bacteria	Firmicutes	Clostridia	Oscillospirales	Ruminococcaceae	Ruminococcus	Ruminococcus flavefaciens_O
RUG10205	Yes	Bacteria	Firmicutes	Clostridia	Oscillospirales	Ruminococcaceae	Ruminococcus
RUG13124	Yes	Bacteria	Firmicutes	Clostridia	Oscillospirales	Ruminococcaceae	Ruminococcus	Ruminococcus flavefaciens_N
RUG10576	Yes	Bacteria	Firmicutes	Clostridia	Oscillospirales	Ruminococcaceae	Ruminococcus	Ruminococcus flavefaciens_N
RGIG6790	Yes	Bacteria	Firmicutes	Clostridia	Oscillospirales	Ruminococcaceae	Ruminococcus
RGIG6826	Yes	Bacteria	Firmicutes	Clostridia	Oscillospirales	Ruminococcaceae	Ruminococcus
RGIG9784	Yes	Bacteria	Firmicutes	Clostridia	Oscillospirales	Ruminococcaceae	Ruminococcus
RUG10728	Yes	Bacteria	Firmicutes	Clostridia	Oscillospirales	Ruminococcaceae	Ruminococcus	Ruminococcus flavefaciens_B
RUG10718	Yes	Bacteria	Firmicutes	Clostridia	Oscillospirales	Ruminococcaceae	Ruminococcus	Ruminococcus flavefaciens_B
RUG13886	Yes	Bacteria	Firmicutes	Clostridia	Oscillospirales	Ruminococcaceae	Ruminococcus	Ruminococcus flavefaciens_B
RUG12734	Yes	Bacteria	Firmicutes	Clostridia	Oscillospirales	Ruminococcaceae	Ruminococcus	Ruminococcus flavefaciens_B
Seshadri.3379055-submission.assembly	Yes	Bacteria	Firmicutes	Clostridia	Oscillospirales	Ruminococcaceae	Ruminococcus	Ruminococcus flavefaciens_B
RUG13317	Yes	Bacteria	Firmicutes	Clostridia	Oscillospirales	Ruminococcaceae	Ruminococcus	Ruminococcus flavefaciens_B
RUG13229	Yes	Bacteria	Firmicutes	Clostridia	Oscillospirales	Ruminococcaceae	Ruminococcus	Ruminococcus flavefaciens_B
RGIG5946	Yes	Bacteria	Firmicutes	Clostridia	Oscillospirales	Ruminococcaceae	Ruminococcus	Ruminococcus flavefaciens_B
RGIG7535	Yes	Bacteria	Firmicutes	Clostridia	Oscillospirales	Ruminococcaceae	Ruminococcus	Ruminococcus flavefaciens_B
RUG14135	Yes	Bacteria	Firmicutes	Clostridia	Oscillospirales	Ruminococcaceae	Ruminococcus
Seshadri.3769067-submission.assembly	Yes	Bacteria	Firmicutes	Clostridia	Oscillospirales	Ruminococcaceae	Ruminococcus	Ruminococcus flavefaciens_H
RGIG6023	Yes	Bacteria	Firmicutes	Clostridia	Oscillospirales	Ruminococcaceae	Ruminococcus	Ruminococcus flavefaciens_H
RUG12238	Yes	Bacteria	Firmicutes	Clostridia	Oscillospirales	Ruminococcaceae	Ruminococcus
RGIG6695	Yes	Bacteria	Firmicutes	Clostridia	Oscillospirales	Ruminococcaceae	Ruminococcus
RUG10184	Yes	Bacteria	Firmicutes	Clostridia	Oscillospirales	Ruminococcaceae	Ruminococcus
RUG10792	Yes	Bacteria	Firmicutes	Clostridia	Oscillospirales	Ruminococcaceae	Ruminococcus
RGIG8898	Yes	Bacteria	Firmicutes	Clostridia	Oscillospirales	Ruminococcaceae	Ruminococcus
RUG10149	Yes	Bacteria	Firmicutes	Clostridia	Oscillospirales	Ruminococcaceae	Ruminococcus
RUG11186	Yes	Bacteria	Firmicutes	Clostridia	Oscillospirales	Ruminococcaceae	Ruminococcus
Ruminococcus_flavefaciens_FD-1	Yes	Bacteria	Firmicutes	Clostridia	Oscillospirales	Ruminococcaceae	Ruminococcus	Ruminococcus flavefaciens_A
Ruminococcus_flavefaciens_ATCC_19208	Yes	Bacteria	Firmicutes	Clostridia	Oscillospirales	Ruminococcaceae	Ruminococcus	Ruminococcus flavefaciens
Seshadri.3962993-submission.assembly	Yes	Bacteria	Firmicutes	Clostridia	Oscillospirales	Ruminococcaceae	Ruminococcus	Ruminococcus flavefaciens_I
Ruminococcus_flavefaciens_17	Yes	Bacteria	Firmicutes	Clostridia	Oscillospirales	Ruminococcaceae	Ruminococcus	Ruminococcus flavefaciens_F
Ruminococcus_flavefaciens_007c	Yes	Bacteria	Firmicutes	Clostridia	Oscillospirales	Ruminococcaceae	Ruminococcus	Ruminococcus flavefaciens_F
RUG10210	Yes	Bacteria	Firmicutes	Clostridia	Oscillospirales	Ruminococcaceae	Ruminococcus
RGIG2705	Yes	Bacteria	Firmicutes	Clostridia	Oscillospirales	Ruminococcaceae	Ruminococcus
RGIG6044	Yes	Bacteria	Firmicutes	Clostridia	Oscillospirales	Ruminococcaceae	Ruminococcus
RGIG10198	Yes	Bacteria	Firmicutes	Clostridia	Oscillospirales	Ruminococcaceae	Ruminococcus
RGIG9739	Yes	Bacteria	Firmicutes	Clostridia	Oscillospirales	Ruminococcaceae	Ruminococcus
RGIG7544	Yes	Bacteria	Firmicutes	Clostridia	Oscillospirales	Ruminococcaceae	Ruminococcus
RUG10068	Yes	Bacteria	Firmicutes	Clostridia	Oscillospirales	Ruminococcaceae	Ruminococcus	Ruminococcus flavefaciens_E
GCA_002371825.1_ASM237182v1_genomic	Yes	Bacteria	Firmicutes	Clostridia	Oscillospirales	Ruminococcaceae	Ruminococcus	Ruminococcus flavefaciens_L
RUG10802	Yes	Bacteria	Firmicutes	Clostridia	Oscillospirales	Ruminococcaceae	Ruminococcus
RGIG6295	Yes	Bacteria	Firmicutes	Clostridia	Oscillospirales	Ruminococcaceae	Ruminococcus
RGIG6339	Yes	Bacteria	Firmicutes	Clostridia	Oscillospirales	Ruminococcaceae	Ruminococcus
RGIG4067	Yes	Bacteria	Firmicutes	Clostridia	Oscillospirales	Ruminococcaceae	Ruminococcus
RGIG2959	Yes	Bacteria	Firmicutes	Clostridia	Oscillospirales	Ruminococcaceae
RGIG3005	Yes	Bacteria	Firmicutes	Clostridia	Oscillospirales	Ruminococcaceae
RGIG6299	Yes	Bacteria	Firmicutes	Clostridia	Oscillospirales	Ruminococcaceae
RGIG6348	Yes	Bacteria	Firmicutes	Clostridia	Oscillospirales	Ruminococcaceae
RGIG4513	Yes	Bacteria	Firmicutes	Clostridia	Oscillospirales	Ruminococcaceae
RGIG4054	Yes	Bacteria	Firmicutes	Clostridia	Oscillospirales	Ruminococcaceae
GCA_002449585.1_ASM244958v1_genomic	Yes	Bacteria	Firmicutes	Clostridia	Oscillospirales	Ruminococcaceae	UBA3855	GCA_002449585.1
RGIG2617	Yes	Bacteria	Firmicutes	Clostridia	Oscillospirales	Ruminococcaceae	UBA3855
RGIG4890	Yes	Bacteria	Firmicutes	Clostridia	Oscillospirales	Ruminococcaceae	UBA3855
GCA_002373165.1_ASM237316v1_genomic	Yes	Bacteria	Firmicutes	Clostridia	Oscillospirales	Ruminococcaceae	UBA3855	GCA_002373165.1
RGIG4303	Yes	Bacteria	Firmicutes	Clostridia	Oscillospirales	Ruminococcaceae
RUG13063	Yes	Bacteria	Firmicutes	Clostridia	Oscillospirales	Ruminococcaceae	UBA3855
RUG11230	Yes	Bacteria	Firmicutes	Clostridia	Oscillospirales	Ruminococcaceae	UBA3855
RUG12829	Yes	Bacteria	Firmicutes	Clostridia	Oscillospirales	Ruminococcaceae	UBA3855
RUG10795	Yes	Bacteria	Firmicutes	Clostridia	Oscillospirales	Ruminococcaceae	UBA3855
RGIG6069	Yes	Bacteria	Firmicutes	Clostridia	Oscillospirales	Ruminococcaceae	UBA3855
RGIG2815	Yes	Bacteria	Firmicutes	Clostridia	Oscillospirales	Ruminococcaceae	HUN007
RGIG4133	Yes	Bacteria	Firmicutes	Clostridia	Oscillospirales	Ruminococcaceae	Ruminococcus
RGIG6435	Yes	Bacteria	Firmicutes	Clostridia	Oscillospirales	Ruminococcaceae	Firm-04
GCA_002395085.1_ASM239508v1_genomic	Yes	Bacteria	Firmicutes	Clostridia	Oscillospirales	Ruminococcaceae	Firm-04	GCA_002395085.1
RGIG6106	Yes	Bacteria	Firmicutes	Clostridia	Oscillospirales	Ruminococcaceae	Firm-04
RGIG4308	Yes	Bacteria	Firmicutes	Clostridia	Oscillospirales	Ruminococcaceae	Firm-04
RGIG2780	Yes	Bacteria	Firmicutes	Clostridia	Oscillospirales	Ruminococcaceae	Firm-04
RGIG6093	Yes	Bacteria	Firmicutes	Clostridia	Oscillospirales	Ruminococcaceae	Firm-04
RGIG2894	Yes	Bacteria	Firmicutes	Clostridia	Oscillospirales	Ruminococcaceae	Firm-04
RGIG7982	Yes	Bacteria	Firmicutes	Clostridia	Oscillospirales	Ruminococcaceae	Firm-04
RUG11832	Yes	Bacteria	Firmicutes	Clostridia	Oscillospirales	DTU089
RUG10904	Yes	Bacteria	Firmicutes	Clostridia	Oscillospirales	DTU089
RUG12292	Yes	Bacteria	Firmicutes	Clostridia	Oscillospirales	DTU089
RUG12384	Yes	Bacteria	Firmicutes	Clostridia	Oscillospirales	DTU089
RUG14662	Yes	Bacteria	Firmicutes	Clostridia	Oscillospirales	DTU089
RGIG1247	Yes	Bacteria	Firmicutes	Clostridia	Oscillospirales	DTU089
RUG10536	Yes	Bacteria	Firmicutes	Clostridia	Oscillospirales	DTU089
RUG10175	Yes	Bacteria	Firmicutes	Clostridia	Oscillospirales	DTU089
RUG14234	Yes	Bacteria	Firmicutes	Clostridia	Oscillospirales	DTU089
RUG11255	Yes	Bacteria	Firmicutes	Clostridia	Oscillospirales	DTU089
RUG12488	Yes	Bacteria	Firmicutes	Clostridia	Oscillospirales	DTU089
RUG13733	Yes	Bacteria	Firmicutes	Clostridia	Oscillospirales	DTU089
RUG14065	Yes	Bacteria	Firmicutes	Clostridia	Oscillospirales	DTU089
RUG13064	Yes	Bacteria	Firmicutes	Clostridia	Oscillospirales	DTU089
RUG10481	Yes	Bacteria	Firmicutes	Clostridia	Oscillospirales	DTU089
RUG11102	Yes	Bacteria	Firmicutes	Clostridia	Oscillospirales	DTU089	GCA-900066995
RUG11851	Yes	Bacteria	Firmicutes	Clostridia	Oscillospirales	DTU089	UBA1213
RUG12476	Yes	Bacteria	Firmicutes	Clostridia	Oscillospirales	DTU089	UBA1213
RUG13152	Yes	Bacteria	Firmicutes	Clostridia	Oscillospirales	DTU089	UBA1213
RUG13762	Yes	Bacteria	Firmicutes	Clostridia	Oscillospirales	DTU089	UBA1213
RUG13965	Yes	Bacteria	Firmicutes	Clostridia	Oscillospirales	DTU089	UBA1213
RUG14880	Yes	Bacteria	Firmicutes	Clostridia	Oscillospirales	DTU089	UBA1213
RUG12226	Yes	Bacteria	Firmicutes	Clostridia	Oscillospirales	DTU089	UBA1213	UBA9224
RUG12188	Yes	Bacteria	Firmicutes	Clostridia	Oscillospirales	DTU089	UBA1213	UBA9224
RUG12775	Yes	Bacteria	Firmicutes	Clostridia	Oscillospirales	DTU089	UBA1213	UBA9224
RUG11388	Yes	Bacteria	Firmicutes	Clostridia	Oscillospirales	DTU089	UBA1213	UBA9224
RUG11824	Yes	Bacteria	Firmicutes	Clostridia	Oscillospirales	DTU089	UBA1213
GCA_002350705.1_ASM235070v1_genomic	Yes	Bacteria	Firmicutes	Clostridia	Oscillospirales	DTU089	UBA1213	GCA_002350705.1
RUG11202	Yes	Bacteria	Firmicutes	Clostridia	Oscillospirales	DTU089	UBA1213	GCA_002350705.1
RUG14529	Yes	Bacteria	Firmicutes	Clostridia	Oscillospirales	DTU089	UBA1213
RUG13073	Yes	Bacteria	Firmicutes	Clostridia	Oscillospirales	DTU089	UBA1213
RUG14527	Yes	Bacteria	Firmicutes	Clostridia	Oscillospirales	DTU089	UBA1213
RUG13186	Yes	Bacteria	Firmicutes	Clostridia	Oscillospirales	DTU089	UBA1213
RUG13101	Yes	Bacteria	Firmicutes	Clostridia	Oscillospirales	DTU089	UBA1213
RUG13763	Yes	Bacteria	Firmicutes	Clostridia	Oscillospirales	DTU089	UBA1213
RUG14822	Yes	Bacteria	Firmicutes	Clostridia	Oscillospirales	DTU089	UBA1213
RUG11845	Yes	Bacteria	Firmicutes	Clostridia	Oscillospirales	DTU089	UBA1213
RUG14906	Yes	Bacteria	Firmicutes	Clostridia	Oscillospirales	DTU089	UBA1213
RGIG5109	Yes	Bacteria	Firmicutes	Clostridia	Oscillospirales	DTU089	UBA1213
RUG13058	Yes	Bacteria	Firmicutes	Clostridia	Oscillospirales	DTU089	UBA1213
RUG12914	Yes	Bacteria	Firmicutes	Clostridia	Oscillospirales	DTU089	UBA1213
RUG10851	Yes	Bacteria	Firmicutes	Clostridia	Oscillospirales	DTU089	UBA1213
GCA_002351795.1_ASM235179v1_genomic	Yes	Bacteria	Firmicutes	Clostridia	Oscillospirales	DTU089	UBA1213	GCA_002351795.1
RUG13819	Yes	Bacteria	Firmicutes	Clostridia	Oscillospirales	DTU089	UBA1213	GCA_002351795.1
RUG10944	Yes	Bacteria	Firmicutes	Clostridia	Oscillospirales	DTU089	UBA1213
RUG11054	Yes	Bacteria	Firmicutes	Clostridia	Oscillospirales	DTU089	UBA1213
RUG12036	Yes	Bacteria	Firmicutes	Clostridia	Oscillospirales	DTU089	UBA1213
RUG12907	Yes	Bacteria	Firmicutes	Clostridia	Oscillospirales	DTU089	UBA1213
RUG11816	Yes	Bacteria	Firmicutes	Clostridia	Oscillospirales	DTU089	UBA1213
RUG14310	Yes	Bacteria	Firmicutes	Clostridia	Oscillospirales	DTU089	UBA1213
RUG11228	Yes	Bacteria	Firmicutes	Clostridia	Oscillospirales	DTU089	UBA1213
RUG13459	Yes	Bacteria	Firmicutes	Clostridia	Oscillospirales	DTU089	CAG-964
RUG10751	Yes	Bacteria	Firmicutes	Clostridia	Oscillospirales	DTU089	CAG-964
RUG14610	Yes	Bacteria	Firmicutes	Clostridia	Oscillospirales	DTU089	CAG-964
RUG11586	Yes	Bacteria	Firmicutes	Clostridia	Oscillospirales	DTU089	CAG-964
RUG10373	Yes	Bacteria	Firmicutes	Clostridia	Oscillospirales	DTU089	CAG-964
RUG14420	Yes	Bacteria	Firmicutes	Clostridia	Oscillospirales	DTU089	Ruminococcus
RGIG2355	Yes	Bacteria	Firmicutes	Clostridia	Oscillospirales	DTU089	Ruminococcus
RUG14402	Yes	Bacteria	Firmicutes	Clostridia	Oscillospirales	DTU089	Ruminococcus
RUG10088	Yes	Bacteria	Firmicutes	Clostridia	Oscillospirales	DTU089	Ruminococcus
RUG10236	Yes	Bacteria	Firmicutes	Clostridia	Oscillospirales	DTU089	Ruminococcus
RUG10845	Yes	Bacteria	Firmicutes	Clostridia	Oscillospirales	DTU089	Ruminococcus
RGIG4681	Yes	Bacteria	Firmicutes	Clostridia	Oscillospirales	DTU089	Ruminococcus
RGIG4579	Yes	Bacteria	Firmicutes	Clostridia	Oscillospirales	DTU089	Ruminococcus
RGIG4202	Yes	Bacteria	Firmicutes	Clostridia	Oscillospirales	DTU089
RGIG1720	Yes	Bacteria	Firmicutes	Clostridia	Oscillospirales	DTU089	Ruminococcus
RUG11320	Yes	Bacteria	Firmicutes	Clostridia	Oscillospirales	DTU089	Ruminococcus	GCA_000437975.1
RUG11207	Yes	Bacteria	Firmicutes	Clostridia	Oscillospirales	DTU089	Ruminococcus
Seshadri.3620096-assembly.fasta	Yes	Bacteria	Firmicutes	Clostridia	Oscillospirales	DTU089	Ruminococcus	Ruminococcus bromii_A
RUG11468	Yes	Bacteria	Firmicutes	Clostridia	Oscillospirales	DTU089	Ruminococcus	Ruminococcus bromii_A
RUG13211	Yes	Bacteria	Firmicutes	Clostridia	Oscillospirales	DTU089	Ruminococcus
RUG13197	Yes	Bacteria	Firmicutes	Clostridia	Oscillospirales	DTU089	Ruminococcus
RUG11603	Yes	Bacteria	Firmicutes	Clostridia	Oscillospirales	DTU089	Ruminococcus
RUG10180	Yes	Bacteria	Firmicutes	Clostridia	Oscillospirales	DTU089	Ruminococcus
RUG10017	Yes	Bacteria	Firmicutes	Clostridia	Oscillospirales	DTU089	Ruminococcus
RUG13579	Yes	Bacteria	Firmicutes	Clostridia	Oscillospirales	DTU089	Ruminococcus
RUG10291	Yes	Bacteria	Firmicutes	Clostridia	Oscillospirales	DTU089	Ruminococcus
RUG11736	Yes	Bacteria	Firmicutes	Clostridia	Oscillospirales	DTU089	Ruminococcus
RUG10264	Yes	Bacteria	Firmicutes	Clostridia	Oscillospirales	DTU089	Ruminococcus
RUG14650	Yes	Bacteria	Firmicutes	Clostridia	Oscillospirales	DTU089	Ruminococcus
RGIG3633	Yes	Bacteria	Firmicutes	Clostridia	Oscillospirales	DTU089	Ruminococcus	GCA_002368625.1
RUG13832	Yes	Bacteria	Firmicutes	Clostridia	Oscillospirales	DTU089	Ruminococcus	GCA_002368625.1
RUG13971	Yes	Bacteria	Firmicutes	Clostridia	Oscillospirales	DTU089	Ruminococcus	GCA_002368625.1
RUG11355	Yes	Bacteria	Firmicutes	Clostridia	Oscillospirales	DTU089	Ruminococcus	GCA_002368625.1
RUG12961	Yes	Bacteria	Firmicutes	Clostridia	Oscillospirales	DTU089	Ruminococcus	GCA_002368625.1
RUG13267	Yes	Bacteria	Firmicutes	Clostridia	Oscillospirales	DTU089	Ruminococcus	GCA_002368625.1
RUG11888	Yes	Bacteria	Firmicutes	Clostridia	Oscillospirales	DTU089	Ruminococcus	GCA_002368625.1
GCA_002492975.1_ASM249297v1_genomic	Yes	Bacteria	Firmicutes	Clostridia	Oscillospirales	DTU089	Ruminococcus	GCA_002368625.1
GCA_002448435.1_ASM244843v1_genomic	Yes	Bacteria	Firmicutes	Clostridia	Oscillospirales	DTU089	Ruminococcus	GCA_002368625.1
RUG11757	Yes	Bacteria	Firmicutes	Clostridia	Oscillospirales	DTU089	Ruminococcus	GCA_002350785.1
RUG11010	Yes	Bacteria	Firmicutes	Clostridia	Oscillospirales	DTU089	Ruminococcus	GCA_002350785.1
RGIG904	Yes	Bacteria	Firmicutes	Clostridia	Oscillospirales	DTU089	Ruminococcus	GCA_002350785.1
RUG10174	Yes	Bacteria	Firmicutes	Clostridia	Oscillospirales	DTU089	Ruminococcus	GCA_002350785.1
RUG11076	Yes	Bacteria	Firmicutes	Clostridia	Oscillospirales	DTU089	Ruminococcus	GCA_002350785.1
RUG10268	Yes	Bacteria	Firmicutes	Clostridia	Oscillospirales	DTU089	Ruminococcus	GCA_002350785.1
RUG11408	Yes	Bacteria	Firmicutes	Clostridia	Oscillospirales	DTU089	Ruminococcus	GCF_900100595.1
RUG11577	Yes	Bacteria	Firmicutes	Clostridia	Oscillospirales	DTU089	Ruminococcus	GCF_900100595.1
RUG12431	Yes	Bacteria	Firmicutes	Clostridia	Oscillospirales	DTU089	Ruminococcus	GCF_900100595.1
Seshadri.3619812-assembly.fasta	Yes	Bacteria	Firmicutes	Clostridia	Oscillospirales	DTU089	Ruminococcus	GCF_900100595.1
RUG11959	Yes	Bacteria	Firmicutes	Clostridia	Oscillospirales	DTU089	Ruminococcus
RUG14363	Yes	Bacteria	Firmicutes	Clostridia	Oscillospirales	DTU089	Ruminococcus
RUG12044	Yes	Bacteria	Firmicutes	Clostridia	Oscillospirales	DTU089	Ruminococcus
RUG12166	Yes	Bacteria	Firmicutes	Clostridia	Oscillospirales	DTU089	Ruminococcus
RUG12412	Yes	Bacteria	Firmicutes	Clostridia	Oscillospirales	DTU089	Ruminococcus
RUG10296	Yes	Bacteria	Firmicutes	Clostridia	Oscillospirales	DTU089	Ruminococcus
RUG10784	Yes	Bacteria	Firmicutes	Clostridia	Oscillospirales	DTU089
RUG14461	Yes	Bacteria	Firmicutes	Clostridia	Oscillospirales	DTU089
RUG10304	Yes	Bacteria	Firmicutes	Clostridia	Oscillospirales	DTU089
RUG11370	Yes	Bacteria	Firmicutes	Clostridia	Oscillospirales	DTU089
RGIG2899	Yes	Bacteria	Firmicutes	Clostridia	Oscillospirales	DTU089
RGIG566	Yes	Bacteria	Firmicutes	Clostridia	Oscillospirales	DTU089
RUG11545	Yes	Bacteria	Firmicutes	Clostridia	Oscillospirales	DTU089
RUG10008	Yes	Bacteria	Firmicutes	Clostridia	Oscillospirales	DTU089
RUG11516	Yes	Bacteria	Firmicutes	Clostridia	Oscillospirales	DTU089
RUG14799	Yes	Bacteria	Firmicutes	Clostridia	Oscillospirales	DTU089
RGIG1486	Yes	Bacteria	Firmicutes	Clostridia	Oscillospirales	DTU089
RGIG551	Yes	Bacteria	Firmicutes	Clostridia	Oscillospirales	DTU089
RGIG7067	Yes	Bacteria	Firmicutes	Clostridia	Oscillospirales	DTU089
RUG13004	Yes	Bacteria	Firmicutes	Clostridia
RGIG7512	Yes	Bacteria	Firmicutes	Clostridia	CAG-41
RUG13671	Yes	Bacteria	Firmicutes	Clostridia	CAG-41
RUG11189	Yes	Bacteria	Firmicutes	Clostridia	CAG-41
RGIG9115	Yes	Bacteria	Firmicutes	Clostridia	CAG-41	UBA1381
RGIG2385	Yes	Bacteria	Firmicutes	Clostridia	CAG-41	UBA1381	UBA4716
RGIG1867	Yes	Bacteria	Firmicutes	Clostridia	CAG-41	UBA1381
RUG14178	Yes	Bacteria	Firmicutes	Clostridia	CAG-41	UBA1381
RGIG3022	Yes	Bacteria	Firmicutes	Clostridia
RGIG3058	Yes	Bacteria	Firmicutes	Clostridia	Christensenellales	CAG-138	UBA1685
RGIG8722	Yes	Bacteria	Firmicutes	Clostridia	4C28d-15	CAG-727
RGIG5591	Yes	Bacteria	Firmicutes	Clostridia	4C28d-15	CAG-727
RGIG10301	Yes	Bacteria	Firmicutes	Clostridia	UBA1212	UBA1212
RGIG7274	Yes	Bacteria	Firmicutes	Clostridia	UBA1212	UBA1255
RGIG7689	Yes	Bacteria	Firmicutes	Clostridia	UBA1212	UBA11534	UBA11534
RUG14762	Yes	Bacteria	Firmicutes	Clostridia	Saccharofermentanales	Saccharofermentanaceae	Firm-16
RUG13936	Yes	Bacteria	Firmicutes	Clostridia	Saccharofermentanales	Saccharofermentanaceae	Firm-16
RGIG2713	Yes	Bacteria	Firmicutes	Clostridia	Saccharofermentanales	Saccharofermentanaceae	Firm-16
RGIG10216	Yes	Bacteria	Firmicutes	Clostridia	Saccharofermentanales	Saccharofermentanaceae	Firm-16
GCA_002368805.1_ASM236880v1_genomic	Yes	Bacteria	Firmicutes	Clostridia	Saccharofermentanales	Saccharofermentanaceae	Firm-16	GCA_002368805.1
RUG10162	Yes	Bacteria	Firmicutes	Clostridia	Saccharofermentanales	Saccharofermentanaceae	Firm-16
RUG14033	Yes	Bacteria	Firmicutes	Clostridia	Saccharofermentanales	Saccharofermentanaceae	Firm-16
RUG14226	Yes	Bacteria	Firmicutes	Clostridia	Peptostreptococcales	Anaerovoracaceae
RUG11112	Yes	Bacteria	Firmicutes	Clostridia	Peptostreptococcales	Anaerovoracaceae	UBA3738
Seshadri.3619771-assembly.fasta	Yes	Bacteria	Firmicutes	Clostridia	Peptostreptococcales	Anaerovoracaceae	S5-A14a	GCF_900112915.1
RUG13131	Yes	Bacteria	Firmicutes	Clostridia	Peptostreptococcales	Anaerovoracaceae	Eubacterium
RUG10822	Yes	Bacteria	Firmicutes	Clostridia	Peptostreptococcales	Anaerovoracaceae	Eubacterium
RUG14933	Yes	Bacteria	Firmicutes	Clostridia	Peptostreptococcales	Anaerovoracaceae	Eubacterium
RUG12926	Yes	Bacteria	Firmicutes	Clostridia	Peptostreptococcales	Anaerovoracaceae	Eubacterium
RUG10065	Yes	Bacteria	Firmicutes	Clostridia	Peptostreptococcales	Anaerovoracaceae	Eubacterium	Eubacterium pyruvativorans
Seshadri.3964103-submission.assembly	Yes	Bacteria	Firmicutes	Clostridia	Peptostreptococcales	Anaerovoracaceae	Eubacterium	Eubacterium pyruvativorans
RUG10814	Yes	Bacteria	Firmicutes	Clostridia	Peptostreptococcales	Anaerovoracaceae	Eubacterium	Eubacterium pyruvativorans
Seshadri.4315083-submission.assembly	Yes	Bacteria	Firmicutes	Clostridia	Peptostreptococcales	Anaerovoracaceae	Eubacterium	Eubacterium pyruvativorans
RGIG6874	Yes	Bacteria	Cyanobacteria	Vampirovibrionia	Gastranaerophilales	Gastranaerophilaceae
Methanosarcina_barkeri_CM1	Yes	Archaea	Euryarchaeota	Methanosarcinia	Methanosarcinales	Methanosarcinaceae	Methanosarcina	GCF_000970025.1
Seshadri.3637178-assembly.fasta	Yes	Archaea	Euryarchaeota	Methanosarcinia	Methanosarcinales	Methanosarcinaceae	Methanosarcina	GCF_000969885.1
RGIG5541	Yes	Archaea	Euryarchaeota	Thermoplasmata_A	Methanomassiliicoccales	Methanomethylophilaceae
RGIG2195	Yes	Archaea	Euryarchaeota	Thermoplasmata_A	Methanomassiliicoccales	Methanomethylophilaceae
RUG10898	Yes	Archaea	Euryarchaeota	Thermoplasmata_A	Methanomassiliicoccales	Methanomethylophilaceae	Methanomethylophilus
Thermoplasmatales_archaeon_BRNA1	Yes	Archaea	Euryarchaeota	Thermoplasmata_A	Methanomassiliicoccales	Methanomethylophilaceae	Methanomethylophilus	GCF_000350305.1
RUG13687	Yes	Archaea	Euryarchaeota	Thermoplasmata_A	Methanomassiliicoccales	Methanomethylophilaceae	Methanomethylophilus	GCF_001481295.1
RUG12248	Yes	Archaea	Euryarchaeota	Thermoplasmata_A	Methanomassiliicoccales	Methanomethylophilaceae	Methanomethylophilus	GCF_001481295.1
RUG12136	Yes	Archaea	Euryarchaeota	Thermoplasmata_A	Methanomassiliicoccales	Methanomethylophilaceae	Methanomethylophilus	GCF_001481295.1
RUG14913	Yes	Archaea	Euryarchaeota	Thermoplasmata_A	Methanomassiliicoccales	Methanomethylophilaceae	Methanomethylophilus	GCF_001481295.1
RUG13374	Yes	Archaea	Euryarchaeota	Thermoplasmata_A	Methanomassiliicoccales	Methanomethylophilaceae	Methanomethylophilus	GCF_001481295.1
RUG10606	Yes	Archaea	Euryarchaeota	Thermoplasmata_A	Methanomassiliicoccales	Methanomethylophilaceae	Methanomethylophilus	GCF_001481295.1
RUG14889	Yes	Archaea	Euryarchaeota	Thermoplasmata_A	Methanomassiliicoccales	Methanomethylophilaceae	Methanomethylophilus	GCF_001481295.1
RUG12650	Yes	Archaea	Euryarchaeota	Thermoplasmata_A	Methanomassiliicoccales	Methanomethylophilaceae	Methanomethylophilus	GCF_001481295.1
RUG12670	Yes	Archaea	Euryarchaeota	Thermoplasmata_A	Methanomassiliicoccales	Methanomethylophilaceae	Methanomethylophilus	GCF_001481295.1
RGIG4274	Yes	Archaea	Euryarchaeota	Thermoplasmata_A	Methanomassiliicoccales	Methanomethylophilaceae
RGIG9098	Yes	Archaea	Euryarchaeota	Thermoplasmata_A	Methanomassiliicoccales	Methanomethylophilaceae
RGIG5314	Yes	Archaea	Euryarchaeota	Thermoplasmata_A	Methanomassiliicoccales	Methanomethylophilaceae
RGIG6046	Yes	Archaea	Euryarchaeota	Thermoplasmata_A	Methanomassiliicoccales	Methanomethylophilaceae
RGIG6768	Yes	Archaea	Euryarchaeota	Thermoplasmata_A	Methanomassiliicoccales	Methanomethylophilaceae
RUG12825	Yes	Archaea	Euryarchaeota	Methanobacteria	Methanobacteriales	Methanobacteriaceae	Methanosphaera	GCA_002509095.1
RUG14110	Yes	Archaea	Euryarchaeota	Methanobacteria	Methanobacteriales	Methanobacteriaceae
Seshadri.3368440-submission.assembly	Yes	Archaea	Euryarchaeota	Methanobacteria	Methanobacteriales	Methanobacteriaceae	Methanobrevibacter	GCF_000621965.1
RUG10244	Yes	Archaea	Euryarchaeota	Methanobacteria	Methanobacteriales	Methanobacteriaceae	Methanobrevibacter	GCF_000320505.1
Methanobrevibacter_boviskoreani_JH1	Yes	Archaea	Euryarchaeota	Methanobacteria	Methanobacteriales	Methanobacteriaceae	Methanobrevibacter	GCF_000320505.1
RUG13139	Yes	Archaea	Euryarchaeota	Methanobacteria	Methanobacteriales	Methanobacteriaceae	Methanobrevibacter	GCF_000320505.1
RUG11657	Yes	Archaea	Euryarchaeota	Methanobacteria	Methanobacteriales	Methanobacteriaceae	Methanobrevibacter
RGIG3316	Yes	Archaea	Euryarchaeota	Methanobacteria	Methanobacteriales	Methanobacteriaceae	Methanobrevibacter
RGIG8680	Yes	Archaea	Euryarchaeota	Methanobacteria	Methanobacteriales	Methanobacteriaceae	Methanobrevibacter
Seshadri.3614300-assembly.fasta	Yes	Archaea	Euryarchaeota	Methanobacteria	Methanobacteriales	Methanobacteriaceae	Methanobrevibacter
RUG10188	Yes	Archaea	Euryarchaeota	Methanobacteria	Methanobacteriales	Methanobacteriaceae	Methanobrevibacter	GCA_002509015.1
RUG12982	Yes	Archaea	Euryarchaeota	Methanobacteria	Methanobacteriales	Methanobacteriaceae	Methanobrevibacter	GCA_002509015.1
RUG12086	Yes	Archaea	Euryarchaeota	Methanobacteria	Methanobacteriales	Methanobacteriaceae	Methanobrevibacter	GCA_002509015.1
RUG10738	Yes	Archaea	Euryarchaeota	Methanobacteria	Methanobacteriales	Methanobacteriaceae	Methanobrevibacter	GCA_002509015.1
RUG14349	Yes	Archaea	Euryarchaeota	Methanobacteria	Methanobacteriales	Methanobacteriaceae	Methanobrevibacter	GCA_002509015.1
RUG10830	Yes	Archaea	Euryarchaeota	Methanobacteria	Methanobacteriales	Methanobacteriaceae	Methanobrevibacter	GCA_002509015.1
GCA_002509015.1_ASM250901v1_genomic	Yes	Archaea	Euryarchaeota	Methanobacteria	Methanobacteriales	Methanobacteriaceae	Methanobrevibacter	GCA_002509015.1
RUG12954	Yes	Archaea	Euryarchaeota	Methanobacteria	Methanobacteriales	Methanobacteriaceae	Methanobrevibacter	GCA_002509015.1
RUG10238	Yes	Archaea	Euryarchaeota	Methanobacteria	Methanobacteriales	Methanobacteriaceae	Methanobrevibacter	GCA_002509015.1
Seshadri.4300137-submission.assembly	Yes	Archaea	Euryarchaeota	Methanobacteria	Methanobacteriales	Methanobacteriaceae	Methanobrevibacter	GCF_900109595.1
Methanobrevibacter_gottschalkii_DSM11977_	Yes	Archaea	Euryarchaeota	Methanobacteria	Methanobacteriales	Methanobacteriaceae	Methanobrevibacter	GCF_900109595.1
RUG11588	Yes	Archaea	Euryarchaeota	Methanobacteria	Methanobacteriales	Methanobacteriaceae	Methanobrevibacter
RUG13354	Yes	Archaea	Euryarchaeota	Methanobacteria	Methanobacteriales	Methanobacteriaceae	Methanobrevibacter
RGIG4506	Yes	Archaea	Euryarchaeota	Methanobacteria	Methanobacteriales	Methanobacteriaceae	Methanobrevibacter
RGIG8874	Yes	Archaea	Euryarchaeota	Methanobacteria	Methanobacteriales	Methanobacteriaceae	Methanobrevibacter
RUG10414	Yes	Archaea	Euryarchaeota	Methanobacteria	Methanobacteriales	Methanobacteriaceae	Methanobrevibacter
RGIG4535	Yes	Archaea	Euryarchaeota	Methanobacteria	Methanobacteriales	Methanobacteriaceae	Methanobrevibacter
RUG14729	Yes	Archaea	Euryarchaeota	Methanobacteria	Methanobacteriales	Methanobacteriaceae	Methanobrevibacter	GCA_002505605.1
RUG12275	Yes	Archaea	Euryarchaeota	Methanobacteria	Methanobacteriales	Methanobacteriaceae	Methanobrevibacter	GCA_002505605.1
RUG11103	Yes	Archaea	Euryarchaeota	Methanobacteria	Methanobacteriales	Methanobacteriaceae	Methanobrevibacter	GCA_002505605.1
RUG13330	Yes	Archaea	Euryarchaeota	Methanobacteria	Methanobacteriales	Methanobacteriaceae	Methanobrevibacter	GCA_002505605.1
Methanobrevibacter_ruminantium_M1	Yes	Archaea	Euryarchaeota	Methanobacteria	Methanobacteriales	Methanobacteriaceae	Methanobrevibacter	GCF_000024185.1
Seshadri.3612914-assembly.fasta	Yes	Archaea	Euryarchaeota	Methanobacteria	Methanobacteriales	Methanobacteriaceae	Methanobrevibacter	GCF_900114585.1
Methanobrevibacter_olleyae_YLM1	Yes	Archaea	Euryarchaeota	Methanobacteria	Methanobacteriales	Methanobacteriaceae	Methanobrevibacter	GCF_900114585.1
RUG11990	Yes	Archaea	Euryarchaeota	Methanobacteria	Methanobacteriales	Methanobacteriaceae	Methanobrevibacter
RGIG2528	Yes	Archaea	Euryarchaeota	Methanobacteria	Methanobacteriales	Methanobacteriaceae	Methanobrevibacter
RUG12025	Yes	Archaea	Euryarchaeota	Methanobacteria	Methanobacteriales	Methanobacteriaceae	Methanobrevibacter
RUG12946	Yes	Archaea	Euryarchaeota	Methanobacteria	Methanobacteriales	Methanobacteriaceae	Methanobrevibacter
Synergistetes_sp.Syn_Fa1	Yes	Bacteria	Synergistetes	Synergistia	Synergistales	Synergistaceae	Cloacibacillus	Cloacibacillus porcorum
GCA_002391315.1_ASM239131v1_genomic	Yes	Bacteria	Actinobacteria	Coriobacteriia	Coriobacteriales	Coriobacteriaceae	Collinsella	GCA_002391315.1
GCA_002396135.1_ASM239613v1_genomic	Yes	Bacteria	Actinobacteria	Coriobacteriia	Coriobacteriales	Coriobacteriaceae	Collinsella	GCA_002391315.1
RUG14646	Yes	Bacteria	Actinobacteria	Coriobacteriia	Coriobacteriales	Atopobiaceae	UBA1367
RUG13446	Yes	Bacteria	Actinobacteria	Coriobacteriia	Coriobacteriales	Atopobiaceae	UBA1367
RUG13607	Yes	Bacteria	Actinobacteria	Coriobacteriia	Coriobacteriales	Atopobiaceae	UBA1367
RUG13541	Yes	Bacteria	Actinobacteria	Coriobacteriia	Coriobacteriales	Atopobiaceae	UBA1367
RUG12252	Yes	Bacteria	Actinobacteria	Coriobacteriia	Coriobacteriales	Atopobiaceae	UBA1367
RUG12117	Yes	Bacteria	Actinobacteria	Coriobacteriia	Coriobacteriales	Atopobiaceae	UBA1367
RUG12495	Yes	Bacteria	Actinobacteria	Coriobacteriia	Coriobacteriales	Atopobiaceae	UBA1367
RGIG8822	Yes	Bacteria	Actinobacteria	Coriobacteriia	Coriobacteriales	Atopobiaceae	UBA1367
RUG12043	Yes	Bacteria	Actinobacteria	Coriobacteriia	Coriobacteriales	Atopobiaceae	UBA1367
RUG12341	Yes	Bacteria	Actinobacteria	Coriobacteriia	Coriobacteriales	Atopobiaceae	UBA1367
RUG13125	Yes	Bacteria	Actinobacteria	Coriobacteriia	Coriobacteriales	Atopobiaceae	UBA7741
RGIG5869	Yes	Bacteria	Actinobacteria	Coriobacteriia	Coriobacteriales	Atopobiaceae
RUG14419	Yes	Bacteria	Actinobacteria	Coriobacteriia	Coriobacteriales	Atopobiaceae
RGIG5762	Yes	Bacteria	Actinobacteria	Coriobacteriia	Coriobacteriales	Atopobiaceae
RGIG5866	Yes	Bacteria	Actinobacteria	Coriobacteriia	Coriobacteriales	Atopobiaceae
RUG12678	Yes	Bacteria	Actinobacteria	Coriobacteriia	Coriobacteriales	Atopobiaceae	Olegusella	GCA_002472065.1
RUG12306	Yes	Bacteria	Actinobacteria	Coriobacteriia	Coriobacteriales	Atopobiaceae	Olegusella	GCA_002472065.1
RUG12274	Yes	Bacteria	Actinobacteria	Coriobacteriia	Coriobacteriales	Atopobiaceae	Olegusella	GCA_002472065.1
RUG10983	Yes	Bacteria	Actinobacteria	Coriobacteriia	Coriobacteriales	Atopobiaceae	Olegusella	GCA_002472065.1
RUG10729	Yes	Bacteria	Actinobacteria	Coriobacteriia	Coriobacteriales	Atopobiaceae	Olegusella	GCA_002472065.1
GCA_002472065.1_ASM247206v1_genomic	Yes	Bacteria	Actinobacteria	Coriobacteriia	Coriobacteriales	Atopobiaceae	Olegusella	GCA_002472065.1
RUG10811	Yes	Bacteria	Actinobacteria	Coriobacteriia	Coriobacteriales	Atopobiaceae	Olsenella	GCA_002350085.1
GCA_002350085.1_ASM235008v1_genomic	Yes	Bacteria	Actinobacteria	Coriobacteriia	Coriobacteriales	Atopobiaceae	Olsenella	GCA_002350085.1
Seshadri.3770813-submission.assembly	Yes	Bacteria	Actinobacteria	Coriobacteriia	Coriobacteriales	Atopobiaceae	Olsenella	Olsenella umbonata
GCA_002394825.1_ASM239482v1_genomic	Yes	Bacteria	Actinobacteria	Coriobacteriia	Coriobacteriales	Atopobiaceae	Olsenella	GCA_002373915.1
RUG12256	Yes	Bacteria	Actinobacteria	Coriobacteriia	Coriobacteriales	Atopobiaceae	Olsenella	GCA_002373915.1
RUG11912	Yes	Bacteria	Actinobacteria	Coriobacteriia	Coriobacteriales	Atopobiaceae	Olsenella	GCA_002373915.1
RUG14442	Yes	Bacteria	Actinobacteria	Coriobacteriia	Coriobacteriales	Atopobiaceae	Olsenella
RUG14471	Yes	Bacteria	Actinobacteria	Coriobacteriia	Coriobacteriales	Atopobiaceae	Olsenella	GCA_002373915.1
RUG10717	Yes	Bacteria	Actinobacteria	Coriobacteriia	Coriobacteriales	Atopobiaceae	Olsenella	GCA_002373915.1
RUG10560	Yes	Bacteria	Actinobacteria	Coriobacteriia	Coriobacteriales	Atopobiaceae	Olsenella
Seshadri.4319682-submission.assembly	Yes	Bacteria	Actinobacteria	Coriobacteriia	Coriobacteriales	Atopobiaceae	Olsenella	Olsenella umbonata_A
RUG10887	Yes	Bacteria	Actinobacteria	Coriobacteriia	Coriobacteriales	Atopobiaceae	Olsenella
RUG12560	Yes	Bacteria	Actinobacteria	Coriobacteriia	Coriobacteriales	Atopobiaceae	Olsenella
RUG10146	Yes	Bacteria	Actinobacteria	Coriobacteriia	Coriobacteriales	Atopobiaceae	UBA7741
RUG10246	Yes	Bacteria	Actinobacteria	Coriobacteriia	Coriobacteriales	Atopobiaceae	UBA7741	GCA_002481765.1
RUG13688	Yes	Bacteria	Actinobacteria	Coriobacteriia	Coriobacteriales	Atopobiaceae	UBA7741	GCA_002481765.1
GCA_002480845.1_ASM248084v1_genomic	Yes	Bacteria	Actinobacteria	Coriobacteriia	Coriobacteriales	Atopobiaceae	UBA7741	GCA_002481765.1
GCA_002481765.1_ASM248176v1_genomic	Yes	Bacteria	Actinobacteria	Coriobacteriia	Coriobacteriales	Atopobiaceae	UBA7741	GCA_002481765.1
GCA_002472645.1_ASM247264v1_genomic	Yes	Bacteria	Actinobacteria	Coriobacteriia	Coriobacteriales	Atopobiaceae	UBA7741	GCA_002481765.1
RUG13628	Yes	Bacteria	Actinobacteria	Coriobacteriia	Coriobacteriales	Atopobiaceae	Olsenella
RUG12651	Yes	Bacteria	Actinobacteria	Coriobacteriia	Coriobacteriales	Atopobiaceae	Olsenella
RUG12126	Yes	Bacteria	Actinobacteria	Coriobacteriia	Coriobacteriales	Atopobiaceae	Olsenella
RUG12328	Yes	Bacteria	Actinobacteria	Coriobacteriia	Coriobacteriales	Atopobiaceae	Olsenella
Seshadri.3769024-submission.assembly	Yes	Bacteria	Actinobacteria	Coriobacteriia	Coriobacteriales	Atopobiaceae	Olsenella	GCF_900119625.1
RUG12096	Yes	Bacteria	Actinobacteria	Coriobacteriia	Coriobacteriales	Atopobiaceae	Olsenella
RUG11916	Yes	Bacteria	Actinobacteria	Coriobacteriia	Coriobacteriales	Atopobiaceae	Olsenella
RUG13893	Yes	Bacteria	Actinobacteria	Coriobacteriia	Coriobacteriales	Atopobiaceae	Olsenella
GCA_002481605.1_ASM248160v1_genomic	Yes	Bacteria	Actinobacteria	Coriobacteriia	Coriobacteriales	Atopobiaceae	UBA7748	GCA_002481605.1
RUG14921	Yes	Bacteria	Actinobacteria	Coriobacteriia	Coriobacteriales	Atopobiaceae	UBA7748	GCA_002481605.1
GCA_002394775.1_ASM239477v1_genomic	Yes	Bacteria	Actinobacteria	Coriobacteriia	Coriobacteriales	Atopobiaceae	UBA7748
GCA_002373195.1_ASM237319v1_genomic	Yes	Bacteria	Actinobacteria	Coriobacteriia	Coriobacteriales	Atopobiaceae	UBA7748
RUG14007	Yes	Bacteria	Actinobacteria	Coriobacteriia	Coriobacteriales	Atopobiaceae	UBA7748
RUG13997	Yes	Bacteria	Actinobacteria	Coriobacteriia	Coriobacteriales	Atopobiaceae	UBA7748
RUG12146	Yes	Bacteria	Actinobacteria	Coriobacteriia	Coriobacteriales	Atopobiaceae	UBA7748
GCA_002481455.1_ASM248145v1_genomic	Yes	Bacteria	Actinobacteria	Coriobacteriia	Coriobacteriales	Atopobiaceae	UBA7748
RUG12200	Yes	Bacteria	Actinobacteria	Coriobacteriia	Coriobacteriales	Atopobiaceae	UBA7748
RUG11043	Yes	Bacteria	Actinobacteria	Coriobacteriia	Coriobacteriales	Atopobiaceae	UBA7748
RUG10732	Yes	Bacteria	Actinobacteria	Coriobacteriia	Coriobacteriales	Atopobiaceae	UBA7748
GCA_002372795.1_ASM237279v1_genomic	Yes	Bacteria	Actinobacteria	Coriobacteriia	Coriobacteriales	Atopobiaceae	UBA7748
GCA_002395035.1_ASM239503v1_genomic	Yes	Bacteria	Actinobacteria	Coriobacteriia	Coriobacteriales	Atopobiaceae	UBA7748
RUG10249	Yes	Bacteria	Actinobacteria	Coriobacteriia	Coriobacteriales	Atopobiaceae	UBA7748
RUG13681	Yes	Bacteria	Actinobacteria	Coriobacteriia	Coriobacteriales	Atopobiaceae	UBA7748
RUG10206	Yes	Bacteria	Actinobacteria	Coriobacteriia	Coriobacteriales	Atopobiaceae	UBA7748
RUG13340	Yes	Bacteria	Actinobacteria	Coriobacteriia	Coriobacteriales	Atopobiaceae	UBA7748
RUG13396	Yes	Bacteria	Actinobacteria	Coriobacteriia	Coriobacteriales	Atopobiaceae	UBA7748
Seshadri.3620061-assembly.fasta	Yes	Bacteria	Actinobacteria	Coriobacteriia	Coriobacteriales	Eggerthellaceae	Denitrobacterium	Denitrobacterium detoxificans
RUG10042	Yes	Bacteria	Actinobacteria	Coriobacteriia	Coriobacteriales	Eggerthellaceae	Cryptobacterium	GCF_001486445.1
RUG13100	Yes	Bacteria	Actinobacteria	Coriobacteriia	Coriobacteriales	Eggerthellaceae	Cryptobacterium	GCF_001486445.1
RUG13029	Yes	Bacteria	Actinobacteria	Coriobacteriia	Coriobacteriales	Eggerthellaceae	Cryptobacterium	GCF_001486445.1
RUG14249	Yes	Bacteria	Actinobacteria	Coriobacteriia	Coriobacteriales
RUG14907	Yes	Bacteria	Actinobacteria	Coriobacteriia
Seshadri.3963049-submission.assembly	Yes	Bacteria	Actinobacteria	Actinobacteria	Actinomycetales	Micrococcaceae	Micrococcus	Micrococcus luteus
RGIG571	Yes	Bacteria	Actinobacteria	Actinobacteria	Actinomycetales	Micrococcaceae	Renibacterium
RGIG2295	Yes	Bacteria	Actinobacteria	Actinobacteria	Actinomycetales	Microbacteriaceae	Microbacterium
RGIG9191	Yes	Bacteria	Actinobacteria	Actinobacteria	Actinomycetales	Actinomycetaceae
GCA_002353815.1_ASM235381v1_genomic	Yes	Bacteria	Actinobacteria	Actinobacteria	Actinomycetales	Bifidobacteriaceae	Pseudoscardovia	GCA_002353815.1
RUG11469	Yes	Bacteria	Actinobacteria	Actinobacteria	Actinomycetales	Bifidobacteriaceae	Pseudoscardovia	Pseudoscardovia suis
RUG12935	Yes	Bacteria	Actinobacteria	Actinobacteria	Actinomycetales	Bifidobacteriaceae	Pseudoscardovia	Pseudoscardovia suis
RUG14764	Yes	Bacteria	Actinobacteria	Actinobacteria	Actinomycetales	Bifidobacteriaceae	Pseudoscardovia	Pseudoscardovia suis
RUG14198	Yes	Bacteria	Actinobacteria	Actinobacteria	Actinomycetales	Bifidobacteriaceae	Pseudoscardovia	Pseudoscardovia suis
Seshadri.3368416-submission.assembly	Yes	Bacteria	Actinobacteria	Actinobacteria	Actinomycetales	Bifidobacteriaceae	Bifidobacterium	Bifidobacterium boum
RUG10825	Yes	Bacteria	Actinobacteria	Actinobacteria	Actinomycetales	Bifidobacteriaceae	Bifidobacterium	Bifidobacterium boum
RUG10593	Yes	Bacteria	Actinobacteria	Actinobacteria	Actinomycetales	Bifidobacteriaceae	Bifidobacterium	Bifidobacterium boum
RUG11914	Yes	Bacteria	Actinobacteria	Actinobacteria	Actinomycetales	Bifidobacteriaceae	Bifidobacterium	Bifidobacterium boum
RUG13422	Yes	Bacteria	Actinobacteria	Actinobacteria	Actinomycetales	Bifidobacteriaceae	Bifidobacterium	Bifidobacterium boum
Seshadri.2915466-submission.assembly	Yes	Bacteria	Actinobacteria	Actinobacteria	Actinomycetales	Bifidobacteriaceae	Bifidobacterium	Bifidobacterium pseudolongum_A
Seshadri.3368404-submission.assembly	Yes	Bacteria	Actinobacteria	Actinobacteria	Actinomycetales	Bifidobacteriaceae	Bifidobacterium	Bifidobacterium pseudolongum_A
Seshadri.2915471-submission.assembly	Yes	Bacteria	Actinobacteria	Actinobacteria	Actinomycetales	Bifidobacteriaceae	Bifidobacterium	GCF_000424225.1
RUG13504	Yes	Bacteria	Actinobacteria	Actinobacteria	Actinomycetales	Bifidobacteriaceae	Bifidobacterium	GCF_002286935.1
RGIG608	Yes	Bacteria	Actinobacteria	Actinobacteria	Actinomycetales	Bifidobacteriaceae	Bifidobacterium	Bifidobacterium merycicum
Seshadri.3368390-submission.assembly	Yes	Bacteria	Actinobacteria	Actinobacteria	Actinomycetales	Bifidobacteriaceae	Bifidobacterium	Bifidobacterium merycicum
RUG13721	Yes	Bacteria	Actinobacteria	Actinobacteria	Actinomycetales	Bifidobacteriaceae	Bifidobacterium	Bifidobacterium merycicum
Seshadri.3368408-submission.assembly	Yes	Bacteria	Actinobacteria	Actinobacteria	Actinomycetales	Bifidobacteriaceae	Bifidobacterium
Seshadri.3368424-submission.assembly	Yes	Bacteria	Actinobacteria	Actinobacteria	Actinomycetales	Bifidobacteriaceae	Bifidobacterium	Bifidobacterium ruminantium
RUG12664	Yes	Bacteria	Actinobacteria	Actinobacteria	Actinomycetales	Bifidobacteriaceae	Bifidobacterium	Bifidobacterium ruminantium
Seshadri.4300118-submission.assembly	Yes	Bacteria	Actinobacteria	Actinobacteria	Actinomycetales	Bifidobacteriaceae	Bifidobacterium	Bifidobacterium bifidum
Seshadri.4300968-submission.assembly	Yes	Bacteria	Actinobacteria	Actinobacteria	Actinomycetales	Bifidobacteriaceae	Bifidobacterium	Bifidobacterium breve
Seshadri.2915461-submission.assembly	Yes	Bacteria	Actinobacteria	Actinobacteria	Actinomycetales	Bifidobacteriaceae	Bifidobacterium	Bifidobacterium longum_C
Seshadri.4301034-submission.assembly	Yes	Bacteria	Actinobacteria	Actinobacteria	Actinomycetales	Actinomycetaceae	Actinomyces	Actinomyces denticolens
Seshadri.3769059-submission.assembly	Yes	Bacteria	Actinobacteria	Actinobacteria	Actinomycetales	Actinomycetaceae	Actinomyces	Actinomyces ruminicola
Seshadri.3613079-assembly.fasta	Yes	Bacteria	Actinobacteria	Actinobacteria	Actinomycetales	Actinomycetaceae	Actinomyces	Actinomyces nasicola
Seshadri.3964118-submission.assembly	Yes	Bacteria	Actinobacteria	Actinobacteria	Actinomycetales	Actinomycetaceae	KH17	GCF_900199505.1
Seshadri.4300123-submission.assembly	Yes	Bacteria	Actinobacteria	Actinobacteria	Actinomycetales	Cellulomonadaceae	Cellulomonas	GCF_900114185.1
RUG14297	Yes	Bacteria	Actinobacteria	Actinobacteria	Streptosporangiales	Streptosporangiaceae	Thermobifida	Thermobifida fusca
Prauserella_rugosa_DSM_43194	Yes	Bacteria	Actinobacteria	Actinobacteria	Corynebacteriales	Pseudonocardiaceae	Prauserella	Prauserella rugosa
RGIG2432	Yes	Bacteria	Actinobacteria	Actinobacteria	Corynebacteriales	Pseudonocardiaceae	Saccharopolyspora
RGIG4364	Yes	Bacteria	Actinobacteria	Actinobacteria	Corynebacteriales	Corynebacteriaceae	Rhodococcus	Rhodococcus qingshengii
RGIG4620	Yes	Bacteria	Actinobacteria	Actinobacteria	Corynebacteriales	Corynebacteriaceae	Rhodococcus
Seshadri.3393462-submission.assembly	Yes	Bacteria	Actinobacteria	Actinobacteria	Corynebacteriales	Corynebacteriaceae	Corynebacterium	Corynebacterium vitaeruminis
RUG12810	Yes	Bacteria	Actinobacteria	Actinobacteria	Corynebacteriales	Corynebacteriaceae	Corynebacterium
Seshadri.3379067-submission.assembly	Yes	Bacteria	Actinobacteria	Actinobacteria	Propionibacteriales	Propionibacteriaceae	Cutibacterium	Cutibacterium acnes
RGIG6597	Yes	Bacteria	Elusimicrobia	Elusimicrobia	Elusimicrobiales	Elusimicrobiaceae
RGIG7511	Yes	Bacteria	Elusimicrobia	Elusimicrobia	Elusimicrobiales	Elusimicrobiaceae
RGIG6396	Yes	Bacteria	Elusimicrobia	Elusimicrobia	Elusimicrobiales	Elusimicrobiaceae
RUG10714	Yes	Bacteria	Elusimicrobia	Elusimicrobia	Elusimicrobiales	Elusimicrobiaceae	UBA1436
RGIG5124	Yes	Bacteria	Elusimicrobia	Elusimicrobia	Elusimicrobiales	Elusimicrobiaceae	UBA1436
RGIG10197	Yes	Bacteria	Elusimicrobia	Elusimicrobia	Elusimicrobiales	Elusimicrobiaceae	UBA1436
RUG14410	Yes	Bacteria	Elusimicrobia	Elusimicrobia	Elusimicrobiales	Elusimicrobiaceae	UBA1436
RUG11014	Yes	Bacteria	Elusimicrobia	Elusimicrobia	Elusimicrobiales	Elusimicrobiaceae	UBA1436	GCA_002349385.1
RGIG6844	Yes	Bacteria	Elusimicrobia	Elusimicrobia	Elusimicrobiales	Elusimicrobiaceae	UBA1436
RUG11046	Yes	Bacteria	Elusimicrobia	Elusimicrobia	Elusimicrobiales	Elusimicrobiaceae	UBA1436
RGIG9917	Yes	Bacteria	Elusimicrobia	Elusimicrobia	Elusimicrobiales	Elusimicrobiaceae	UBA1436
GCA_002309715.1_ASM230971v1_genomic	Yes	Bacteria	Elusimicrobia	Elusimicrobia	Elusimicrobiales	Elusimicrobiaceae	UBA1436	GCA_002309715.1
RUG13843	Yes	Bacteria	Elusimicrobia	Elusimicrobia	Elusimicrobiales	Elusimicrobiaceae	UBA1436
RUG10157	Yes	Bacteria	Elusimicrobia	Elusimicrobia	Elusimicrobiales	Elusimicrobiaceae	UBA1436
RUG10222	Yes	Bacteria	Elusimicrobia	Elusimicrobia	Elusimicrobiales	Elusimicrobiaceae	UBA1436
RUG14017	Yes	Bacteria	Elusimicrobia	Elusimicrobia	Elusimicrobiales	Elusimicrobiaceae	UBA1436
RUG13940	Yes	Bacteria	Elusimicrobia	Elusimicrobia	Elusimicrobiales	Elusimicrobiaceae	UBA1436
RGIG5275	Yes	Bacteria	Elusimicrobia	Elusimicrobia	Elusimicrobiales	Elusimicrobiaceae	UBA1174
GCA_002366975.1_ASM236697v1_genomic	Yes	Bacteria	Elusimicrobia	Elusimicrobia	Elusimicrobiales	Elusimicrobiaceae	UBA1174	GCA_002311025.1
GCA_002311025.1_ASM231102v1_genomic	Yes	Bacteria	Elusimicrobia	Elusimicrobia	Elusimicrobiales	Elusimicrobiaceae	UBA1174	GCA_002311025.1
RGIG1630	Yes	Bacteria	Elusimicrobia	Elusimicrobia	Elusimicrobiales	Elusimicrobiaceae	UBA1174
RGIG6771	Yes	Bacteria	Elusimicrobia	Elusimicrobia	Elusimicrobiales	Elusimicrobiaceae	UBA1174
RUG11865	Yes	Bacteria	UBA6262
RUG13817	Yes	Bacteria	Elusimicrobia	Endomicrobia	Endomicrobiales	Endomicrobiaceae
GCA_002392975.1_ASM239297v1_genomic	Yes	Bacteria	Elusimicrobia	Endomicrobia	Endomicrobiales	Endomicrobiaceae
GCA_002369095.1_ASM236909v1_genomic	Yes	Bacteria	Elusimicrobia	Endomicrobia	Endomicrobiales	Endomicrobiaceae
RGIG10195	Yes	Bacteria	UBP6	UBA1177	UBA1177	UBA1177	UBA1177	GCA_002309575.1
RGIG10212	Yes	Bacteria	UBP6	UBA1177	UBA1177	UBA1177	UBA1177
RGIG7134	Yes	Bacteria	UBP6	UBA1177	UBA1177	UBA1177	UBA1177
RGIG2292	Yes	Bacteria	UBP6	UBA1177	UBA1177	UBA1177	UBA1177
RGIG1556	Yes	Bacteria	UBP6	UBA1177	UBA1177	UBA1177	UBA1177
RGIG6718	Yes	Bacteria	UBP6	UBA1177	UBA1177	UBA1177	UBA1177
RGIG9961	Yes	Bacteria	UBP6	UBA1177	UBA1177	UBA1177	UBA1177
RUG10526	Yes	Bacteria	Planctomycetes	Planctomycetes	Pirellulales	Thermoguttaceae
RUG11551	Yes	Bacteria	Planctomycetes	Planctomycetes	Pirellulales	Thermoguttaceae
RGIG3279	Yes	Bacteria	Planctomycetes	Planctomycetes	Pirellulales	Thermoguttaceae
RGIG2165	Yes	Bacteria	Planctomycetes	Planctomycetes	Pirellulales	Thermoguttaceae
RGIG2001	Yes	Bacteria	Planctomycetes	Planctomycetes	Pirellulales	Thermoguttaceae
RGIG8929	Yes	Bacteria	Planctomycetes	Planctomycetes	Pirellulales	Thermoguttaceae
RGIG1601	Yes	Bacteria	Verrucomicrobia	Lentisphaeria	Victivallales	UBA1407	UBA1724
RUG12541	Yes	Bacteria	Verrucomicrobia	Lentisphaeria	UBA1784	UBA1829	UBA1732
RUG13946	Yes	Bacteria	Verrucomicrobia	Lentisphaeria	UBA1784	UBA1829	UBA1732
RUG11954	Yes	Bacteria	Verrucomicrobia	Lentisphaeria	UBA1784	UBA1829	UBA1732
RUG10770	Yes	Bacteria	Verrucomicrobia	Lentisphaeria	UBA1784	UBA1829	UBA1732
RUG12414	Yes	Bacteria	Verrucomicrobia	Lentisphaeria	UBA1784	UBA1829	UBA1732
RGIG8244	Yes	Bacteria	Verrucomicrobia	Lentisphaeria	UBA1784	UBA1829	UBA1732
RGIG5364	Yes	Bacteria	Verrucomicrobia	Lentisphaeria	UBA1784	UBA1829	UBA1732
RGIG9525	Yes	Bacteria	Verrucomicrobia	Lentisphaeria	UBA1784	UBA1829
RUG10831	Yes	Bacteria	Verrucomicrobia	Lentisphaeria	UBA1784	UBA1829	UBA1829
RUG14295	Yes	Bacteria	Verrucomicrobia	Lentisphaeria	UBA1784	UBA1829	UBA1829
RGIG5373	Yes	Bacteria	Verrucomicrobia	Lentisphaeria	UBA1784	UBA1829
RGIG3871	Yes	Bacteria	Verrucomicrobia	Lentisphaeria	UBA1784	UBA1829
RGIG4167	Yes	Bacteria	Verrucomicrobia	Lentisphaeria	UBA1784	UBA1784	UBA11493
RGIG3449	Yes	Bacteria	Verrucomicrobia	Lentisphaeria	UBA1784	UBA1784	UBA1784
RGIG5319	Yes	Bacteria	Verrucomicrobia	Lentisphaeria	UBA1784	UBA1784	UBA1784
RGIG3856	Yes	Bacteria	Verrucomicrobia	Lentisphaeria	UBA1784	UBA1784	UBA1784
RGIG3837	Yes	Bacteria	Verrucomicrobia	Lentisphaeria	UBA1784	UBA1784	UBA1776
RGIG1931	Yes	Bacteria	Verrucomicrobia	Lentisphaeria	UBA1784	UBA1784
RGIG6649	Yes	Bacteria	Verrucomicrobia	Kiritimatiellae	LD1-PB3	Lenti-01
GCA_002309765.1_ASM230976v1_genomic	Yes	Bacteria	Verrucomicrobia	Kiritimatiellae	RFP12	UBA1067	UBA1200	GCA_002309765.1
RGIG3692	Yes	Bacteria	Verrucomicrobia	Kiritimatiellae	RFP12	UBA1067	UBA1200
RGIG2502	Yes	Bacteria	Verrucomicrobia	Kiritimatiellae	RFP12	UBA1067	UBA1067
RGIG6720	Yes	Bacteria	Verrucomicrobia	Kiritimatiellae	RFP12	UBA1067	UBA3624
RUG14565	Yes	Bacteria	Verrucomicrobia	Kiritimatiellae	RFP12	UBA1067	UBA3624
RUG12514	Yes	Bacteria	Verrucomicrobia	Kiritimatiellae	RFP12	UBA1067	UBA3624
RGIG2977	Yes	Bacteria	Verrucomicrobia	Verrucomicrobiae	Verrucomicrobiales	Akkermansiaceae	Akkermansia
RGIG6206	Yes	Bacteria	Verrucomicrobia	Verrucomicrobiae	Verrucomicrobiales	Akkermansiaceae	Akkermansia
RGIG1721	Yes	Bacteria	Verrucomicrobia	Verrucomicrobiae	Verrucomicrobiales	Akkermansiaceae	Akkermansia
RGIG1822	Yes	Bacteria	Verrucomicrobia	Verrucomicrobiae	Verrucomicrobiales	Akkermansiaceae	Akkermansia
RGIG1739	Yes	Bacteria	Verrucomicrobia	Verrucomicrobiae	Verrucomicrobiales	Akkermansiaceae	Akkermansia
RGIG1789	Yes	Bacteria	Verrucomicrobia	Verrucomicrobiae	Verrucomicrobiales	Akkermansiaceae	Akkermansia
RGIG3082	Yes	Bacteria	Verrucomicrobia	Verrucomicrobiae	Verrucomicrobiales	Akkermansiaceae	Akkermansia
RGIG6293	Yes	Bacteria	Verrucomicrobia	Verrucomicrobiae	Verrucomicrobiales	Akkermansiaceae	Akkermansia
RGIG7496	Yes	Bacteria	Verrucomicrobia	Verrucomicrobiae	Verrucomicrobiales	Akkermansiaceae	Akkermansia
RGIG3086	Yes	Bacteria	Verrucomicrobia	Verrucomicrobiae	Verrucomicrobiales	Akkermansiaceae	Akkermansia
RGIG3981	Yes	Bacteria	Verrucomicrobia	Verrucomicrobiae	Verrucomicrobiales	Akkermansiaceae	Akkermansia
RGIG9032	Yes	Bacteria	Verrucomicrobia	Verrucomicrobiae	Verrucomicrobiales	Akkermansiaceae	Akkermansia
RGIG7497	Yes	Bacteria	Verrucomicrobia	Verrucomicrobiae	Opitutales	UBA953
RGIG9148	Yes	Bacteria	Verrucomicrobia	Verrucomicrobiae	Opitutales	UBA953
RGIG2967	Yes	Bacteria	Verrucomicrobia	Verrucomicrobiae	Opitutales	UBA953
RGIG8454	Yes	Bacteria	Fibrobacteres	Fibrobacteria	Fibrobacterales	Fibrobacteraceae	Fibrobacter
RUG10039	Yes	Bacteria	Fibrobacteres	Fibrobacteria	Fibrobacterales	Fibrobacteraceae	Fibrobacter
RUG10152	Yes	Bacteria	Fibrobacteres	Fibrobacteria	Fibrobacterales	Fibrobacteraceae	Fibrobacter	GCF_900142495.1
RGIG5926	Yes	Bacteria	Fibrobacteres	Fibrobacteria	Fibrobacterales	Fibrobacteraceae	Fibrobacter
RUG12518	Yes	Bacteria	Fibrobacteres	Fibrobacteria	Fibrobacterales	Fibrobacteraceae	Fibrobacter
RUG13122	Yes	Bacteria	Fibrobacteres	Fibrobacteria	Fibrobacterales	Fibrobacteraceae	Fibrobacter
RUG14683	Yes	Bacteria	Fibrobacteres	Fibrobacteria	Fibrobacterales	Fibrobacteraceae	Fibrobacter
RUG10364	Yes	Bacteria	Fibrobacteres	Fibrobacteria	Fibrobacterales	Fibrobacteraceae	Fibrobacter
RUG13203	Yes	Bacteria	Fibrobacteres	Fibrobacteria	Fibrobacterales	Fibrobacteraceae	Fibrobacter
RGIG8049	Yes	Bacteria	Fibrobacteres	Fibrobacteria	Fibrobacterales	Fibrobacteraceae	Fibrobacter
RUG12625	Yes	Bacteria	Fibrobacteres	Fibrobacteria	Fibrobacterales	Fibrobacteraceae	Fibrobacter
RUG12439	Yes	Bacteria	Fibrobacteres	Fibrobacteria	Fibrobacterales	Fibrobacteraceae	Fibrobacter
RUG10790	Yes	Bacteria	Fibrobacteres	Fibrobacteria	Fibrobacterales	Fibrobacteraceae	Fibrobacter
Fibrobacter_succinogenes_subsp._succinogenes_S85	Yes	Bacteria	Fibrobacteres	Fibrobacteria	Fibrobacterales	Fibrobacteraceae	Fibrobacter	Fibrobacter succinogenes
Seshadri.3642917-assembly.fasta	Yes	Bacteria	Fibrobacteres	Fibrobacteria	Fibrobacterales	Fibrobacteraceae	Fibrobacter	GCF_002210425.1
GCA_002394865.1_ASM239486v1_genomic	Yes	Bacteria	Fibrobacteres	Fibrobacteria	Fibrobacterales	Fibrobacteraceae	Fibrobacter	GCA_002394865.1
GCA_002372655.1_ASM237265v1_genomic	Yes	Bacteria	Fibrobacteres	Fibrobacteria	Fibrobacterales	Fibrobacteraceae	Fibrobacter	GCA_002394865.1
RGIG9997	Yes	Bacteria	Fibrobacteres	Fibrobacteria	Fibrobacterales	Fibrobacteraceae	Fibrobacter
RGIG5391	Yes	Bacteria	Fibrobacteres	Fibrobacteria	Fibrobacterales	Fibrobacteraceae	Fibrobacter
RGIG5471	Yes	Bacteria	Fibrobacteres	Fibrobacteria	Fibrobacterales	Fibrobacteraceae	Fibrobacter
RGIG1477	Yes	Bacteria	Fibrobacteres	Fibrobacteria	Fibrobacterales	Fibrobacteraceae	Fibrobacter
RUG11489	Yes	Bacteria	Fibrobacteres	Fibrobacteria	Fibrobacterales	Fibrobacteraceae	Fibrobacter
RUG11387	Yes	Bacteria	Fibrobacteres	Fibrobacteria	Fibrobacterales	Fibrobacteraceae	Fibrobacter
RGIG7590	Yes	Bacteria	Fibrobacteres	Fibrobacteria	Fibrobacterales	Fibrobacteraceae	Fibrobacter
GCA_002395745.1_ASM239574v1_genomic	Yes	Bacteria	Fibrobacteres	Fibrobacteria	Fibrobacterales	Fibrobacteraceae	Fibrobacter	GCA_002395745.1
RUG11683	Yes	Bacteria	Fibrobacteres	Fibrobacteria	Fibrobacterales	Fibrobacteraceae	Fibrobacter
GCA_002449765.1_ASM244976v1_genomic	Yes	Bacteria	Fibrobacteres	Fibrobacteria	Fibrobacterales	Fibrobacteraceae	Fibrobacter
GCA_002369375.1_ASM236937v1_genomic	Yes	Bacteria	Fibrobacteres	Fibrobacteria	Fibrobacterales	Fibrobacteraceae	Fibrobacter
GCA_002342555.1_ASM234255v1_genomic	Yes	Bacteria	Fibrobacteres	Fibrobacteria	Fibrobacterales	Fibrobacteraceae	Fibrobacter
GCA_002371935.1_ASM237193v1_genomic	Yes	Bacteria	Fibrobacteres	Fibrobacteria	Fibrobacterales	Fibrobacteraceae	Fibrobacter
RGIG4425	Yes	Bacteria	Fibrobacteres	Fibrobacteria	Fibrobacterales	Fibrobacteraceae	Fibrobacter	Fibrobacter sp6
RGIG1508	Yes	Bacteria	Fibrobacteres	Fibrobacteria	Fibrobacterales	Fibrobacteraceae	Fibrobacter	Fibrobacter sp6
RGIG6144	Yes	Bacteria	Fibrobacteres	Fibrobacteria	Fibrobacterales	Fibrobacteraceae	Fibrobacter	Fibrobacter sp6
Olov.104.bin102	Yes	Bacteria	Fibrobacteres	Fibrobacteria	Fibrobacterales	Fibrobacteraceae	Fibrobacter	Fibrobacter sp6
RUG11173	Yes	Bacteria	Fibrobacteres	Fibrobacteria	Fibrobacterales	Fibrobacteraceae	Fibrobacter
RUG13678	Yes	Bacteria	Fibrobacteres	Fibrobacteria	Fibrobacterales	Fibrobacteraceae	Fibrobacter	GCA_002390045.1
RGIG6076	Yes	Bacteria	Bacteroidetes	Bacteroidia	Bacteroidales	BBW3
RGIG3720	Yes	Bacteria	Bacteroidetes	Bacteroidia	Bacteroidales	BBW3
RUG13502	Yes	Bacteria	Bacteroidetes	Bacteroidia	Bacteroidales	UBA932	RC9
RUG10247	Yes	Bacteria	Bacteroidetes	Bacteroidia	Bacteroidales	UBA932	RC9
RUG10233	Yes	Bacteria	Bacteroidetes	Bacteroidia	Bacteroidales	UBA932	RC9
GCA_002472455.1_ASM247245v1_genomic	Yes	Bacteria	Bacteroidetes	Bacteroidia	Bacteroidales	UBA932	RC9
GCA_002349815.1_ASM234981v1_genomic	Yes	Bacteria	Bacteroidetes	Bacteroidia	Bacteroidales	UBA932	RC9
RUG12294	Yes	Bacteria	Bacteroidetes	Bacteroidia	Bacteroidales	UBA932	RC9
RUG14039	Yes	Bacteria	Bacteroidetes	Bacteroidia	Bacteroidales	UBA932	RC9
RGIG9194	Yes	Bacteria	Bacteroidetes	Bacteroidia	Bacteroidales	UBA932	RC9
RUG14728	Yes	Bacteria	Bacteroidetes	Bacteroidia	Bacteroidales	UBA932	RC9
RUG13596	Yes	Bacteria	Bacteroidetes	Bacteroidia	Bacteroidales	UBA932	RC9
RUG13719	Yes	Bacteria	Bacteroidetes	Bacteroidia	Bacteroidales	UBA932	RC9
RUG12646	Yes	Bacteria	Bacteroidetes	Bacteroidia	Bacteroidales	UBA932	RC9
RUG14796	Yes	Bacteria	Bacteroidetes	Bacteroidia	Bacteroidales	UBA932	RC9
RUG11028	Yes	Bacteria	Bacteroidetes	Bacteroidia	Bacteroidales	UBA932	RC9
RGIG328	Yes	Bacteria	Bacteroidetes	Bacteroidia	Bacteroidales	UBA932	CAG-831
RGIG3071	Yes	Bacteria	Bacteroidetes	Bacteroidia	Bacteroidales	UBA932	UBA1232
RGIG6271	Yes	Bacteria	Bacteroidetes	Bacteroidia	Bacteroidales	UBA932	UBA1232
RGIG9123	Yes	Bacteria	Bacteroidetes	Bacteroidia	Bacteroidales	UBA932	UBA1232
RGIG4515	Yes	Bacteria	Bacteroidetes	Bacteroidia	Bacteroidales	UBA932	UBA1232
RGIG399	Yes	Bacteria	Bacteroidetes	Bacteroidia	Bacteroidales	UBA932
RGIG5262	Yes	Bacteria	Bacteroidetes	Bacteroidia	Bacteroidales	UBA932
RGIG1874	Yes	Bacteria	Bacteroidetes	Bacteroidia	Bacteroidales	Rikenellaceae
RGIG9113	Yes	Bacteria	Bacteroidetes	Bacteroidia	Bacteroidales	Rikenellaceae
RGIG4262	Yes	Bacteria	Bacteroidetes	Bacteroidia	Bacteroidales	Rikenellaceae
RGIG9075	Yes	Bacteria	Bacteroidetes	Bacteroidia	Bacteroidales	Rikenellaceae
RGIG9430	Yes	Bacteria	Bacteroidetes	Bacteroidia	Bacteroidales	Rikenellaceae	Tidjanibacter
RGIG7713	Yes	Bacteria	Bacteroidetes	Bacteroidia	Bacteroidales	Rikenellaceae
RGIG973	Yes	Bacteria	Bacteroidetes	Bacteroidia	Bacteroidales	Rikenellaceae
RGIG889	Yes	Bacteria	Bacteroidetes	Bacteroidia	Bacteroidales	Rikenellaceae
RGIG202	Yes	Bacteria	Bacteroidetes	Bacteroidia	Bacteroidales	Rikenellaceae
RGIG4016	Yes	Bacteria	Bacteroidetes	Bacteroidia	Bacteroidales	Rikenellaceae
RGIG5478	Yes	Bacteria	Bacteroidetes	Bacteroidia	Bacteroidales	Rikenellaceae
RGIG2949	Yes	Bacteria	Bacteroidetes	Bacteroidia	Bacteroidales	Rikenellaceae
RGIG9008	Yes	Bacteria	Bacteroidetes	Bacteroidia	Bacteroidales	Rikenellaceae
RGIG4153	Yes	Bacteria	Bacteroidetes	Bacteroidia	Bacteroidales	Rikenellaceae
RGIG6160	Yes	Bacteria	Bacteroidetes	Bacteroidia	Bacteroidales	Rikenellaceae
RGIG5416	Yes	Bacteria	Bacteroidetes	Bacteroidia	Bacteroidales	Rikenellaceae
RGIG1722	Yes	Bacteria	Bacteroidetes	Bacteroidia	Bacteroidales	Rikenellaceae
RGIG8936	Yes	Bacteria	Bacteroidetes	Bacteroidia	Bacteroidales	Rikenellaceae
RGIG8973	Yes	Bacteria	Bacteroidetes	Bacteroidia	Bacteroidales	Rikenellaceae
RGIG9016	Yes	Bacteria	Bacteroidetes	Bacteroidia	Bacteroidales	Rikenellaceae	Alistipes	Alistipes shahii
RGIG4569	Yes	Bacteria	Bacteroidetes	Bacteroidia	Bacteroidales	Rikenellaceae	Alistipes	Alistipes senegalensis
RGIG5098	Yes	Bacteria	Bacteroidetes	Bacteroidia	Bacteroidales	Rikenellaceae	Alistipes	Alistipes senegalensis
RGIG7325	Yes	Bacteria	Bacteroidetes	Bacteroidia	Bacteroidales	Rikenellaceae	Alistipes
RGIG1820	Yes	Bacteria	Bacteroidetes	Bacteroidia	Bacteroidales	Rikenellaceae	Alistipes
RGIG6334	Yes	Bacteria	Bacteroidetes	Bacteroidia	Bacteroidales	Rikenellaceae	Alistipes
RGIG4725	Yes	Bacteria	Bacteroidetes	Bacteroidia	Bacteroidales	Rikenellaceae	Alistipes
RGIG8565	Yes	Bacteria	Bacteroidetes	Bacteroidia	Bacteroidales	Rikenellaceae	Alistipes
RGIG6244	Yes	Bacteria	Bacteroidetes	Bacteroidia	Bacteroidales	Rikenellaceae	Alistipes
RGIG2117	Yes	Bacteria	Bacteroidetes	Bacteroidia	Bacteroidales	Rikenellaceae	Alistipes
RGIG7760	Yes	Bacteria	Bacteroidetes	Bacteroidia	Bacteroidales	Rikenellaceae	Alistipes
RGIG8662	Yes	Bacteria	Bacteroidetes	Bacteroidia	Bacteroidales	Rikenellaceae	Alistipes
RGIG3003	Yes	Bacteria	Bacteroidetes	Bacteroidia	Bacteroidales	Rikenellaceae	Alistipes
RGIG9040	Yes	Bacteria	Bacteroidetes	Bacteroidia	Bacteroidales	Rikenellaceae	Alistipes
RGIG1724	Yes	Bacteria	Bacteroidetes	Bacteroidia	Bacteroidales	Rikenellaceae	Alistipes
RGIG1766	Yes	Bacteria	Bacteroidetes	Bacteroidia	Bacteroidales	Rikenellaceae	Alistipes
RGIG5318	Yes	Bacteria	Bacteroidetes	Bacteroidia	Bacteroidales	Rikenellaceae	Alistipes
RGIG6368	Yes	Bacteria	Bacteroidetes	Bacteroidia	Bacteroidales	Rikenellaceae	Alistipes
RGIG7705	Yes	Bacteria	Bacteroidetes	Bacteroidia	Bacteroidales	Rikenellaceae	Alistipes
RGIG9899	Yes	Bacteria	Bacteroidetes	Bacteroidia	Bacteroidales	Rikenellaceae	Alistipes
RGIG5255	Yes	Bacteria	Bacteroidetes	Bacteroidia	Bacteroidales	Rikenellaceae	Alistipes
RGIG5274	Yes	Bacteria	Bacteroidetes	Bacteroidia	Bacteroidales	Rikenellaceae	Alistipes
RGIG2079	Yes	Bacteria	Bacteroidetes	Bacteroidia	Bacteroidales	Rikenellaceae	Alistipes
RGIG310	Yes	Bacteria	Bacteroidetes	Bacteroidia	Bacteroidales	Rikenellaceae	Alistipes
RGIG1781	Yes	Bacteria	Bacteroidetes	Bacteroidia	Bacteroidales	Rikenellaceae	Alistipes
RGIG3065	Yes	Bacteria	Bacteroidetes	Bacteroidia	Bacteroidales	Rikenellaceae	Alistipes
RGIG1644	Yes	Bacteria	Bacteroidetes	Bacteroidia	Bacteroidales	Rikenellaceae	Alistipes
RGIG5190	Yes	Bacteria	Bacteroidetes	Bacteroidia	Bacteroidales	Rikenellaceae	Alistipes
RGIG4013	Yes	Bacteria	Bacteroidetes	Bacteroidia	Bacteroidales	Rikenellaceae	Alistipes
RGIG3936	Yes	Bacteria	Bacteroidetes	Bacteroidia	Bacteroidales	Rikenellaceae	Alistipes
RGIG8952	Yes	Bacteria	Bacteroidetes	Bacteroidia	Bacteroidales	Rikenellaceae	Alistipes
RGIG1797	Yes	Bacteria	Bacteroidetes	Bacteroidia	Bacteroidales	Rikenellaceae	Alistipes
RGIG6517	Yes	Bacteria	Bacteroidetes	Bacteroidia	Bacteroidales	Rikenellaceae	Alistipes
RGIG161	Yes	Bacteria	Bacteroidetes	Bacteroidia	Bacteroidales	Rikenellaceae	Alistipes
RGIG941	Yes	Bacteria	Bacteroidetes	Bacteroidia	Bacteroidales	Rikenellaceae	Alistipes
RGIG1845	Yes	Bacteria	Bacteroidetes	Bacteroidia	Bacteroidales	Rikenellaceae	Alistipes
RGIG5286	Yes	Bacteria	Bacteroidetes	Bacteroidia	Bacteroidales	Rikenellaceae	Alistipes
RGIG4197	Yes	Bacteria	Bacteroidetes	Bacteroidia	Bacteroidales	Rikenellaceae	Alistipes
RGIG8493	Yes	Bacteria	Bacteroidetes	Bacteroidia	Bacteroidales	Rikenellaceae	Alistipes
RGIG7730	Yes	Bacteria	Bacteroidetes	Bacteroidia	Bacteroidales	Rikenellaceae	Alistipes
RGIG7366	Yes	Bacteria	Bacteroidetes	Bacteroidia	Bacteroidales	Rikenellaceae	Alistipes
RGIG5249	Yes	Bacteria	Bacteroidetes	Bacteroidia	Bacteroidales	Rikenellaceae	Alistipes
RGIG1682	Yes	Bacteria	Bacteroidetes	Bacteroidia	Bacteroidales	Rikenellaceae	Alistipes
RGIG2993	Yes	Bacteria	Bacteroidetes	Bacteroidia	Bacteroidales	Rikenellaceae	Alistipes
RGIG1821	Yes	Bacteria	Bacteroidetes	Bacteroidia	Bacteroidales	Rikenellaceae	Alistipes
RGIG8998	Yes	Bacteria	Bacteroidetes	Bacteroidia	Bacteroidales	Rikenellaceae	Alistipes
RGIG1715	Yes	Bacteria	Bacteroidetes	Bacteroidia	Bacteroidales	Rikenellaceae	Alistipes
RGIG4682	Yes	Bacteria	Bacteroidetes	Bacteroidia	Bacteroidales	Rikenellaceae	Alistipes
RGIG4679	Yes	Bacteria	Bacteroidetes	Bacteroidia	Bacteroidales	Rikenellaceae	Alistipes
RGIG8573	Yes	Bacteria	Bacteroidetes	Bacteroidia	Bacteroidales	Rikenellaceae	Alistipes
RGIG8737	Yes	Bacteria	Bacteroidetes	Bacteroidia	Bacteroidales	Rikenellaceae	Alistipes
RGIG2011	Yes	Bacteria	Bacteroidetes	Bacteroidia	Bacteroidales	Rikenellaceae	Alistipes
RGIG1814	Yes	Bacteria	Bacteroidetes	Bacteroidia	Bacteroidales	Rikenellaceae	Alistipes
RGIG6186	Yes	Bacteria	Bacteroidetes	Bacteroidia	Bacteroidales	Rikenellaceae	Alistipes
RGIG7668	Yes	Bacteria	Bacteroidetes	Bacteroidia	Bacteroidales	Rikenellaceae	Alistipes
RGIG6253	Yes	Bacteria	Bacteroidetes	Bacteroidia	Bacteroidales	Rikenellaceae	Alistipes
RGIG9501	Yes	Bacteria	Bacteroidetes	Bacteroidia	Bacteroidales	Rikenellaceae	Alistipes
RGIG4198	Yes	Bacteria	Bacteroidetes	Bacteroidia	Bacteroidales	Rikenellaceae	Alistipes
RGIG5372	Yes	Bacteria	Bacteroidetes	Bacteroidia	Bacteroidales	Rikenellaceae	Alistipes
RGIG1754	Yes	Bacteria	Bacteroidetes	Bacteroidia	Bacteroidales	Rikenellaceae	Alistipes
RGIG6391	Yes	Bacteria	Bacteroidetes	Bacteroidia	Bacteroidales	Rikenellaceae	Alistipes
RGIG6168	Yes	Bacteria	Bacteroidetes	Bacteroidia	Bacteroidales	Rikenellaceae	Alistipes
RGIG9870	Yes	Bacteria	Bacteroidetes	Bacteroidia	Bacteroidales	Rikenellaceae	Alistipes
RGIG2147	Yes	Bacteria	Bacteroidetes	Bacteroidia	Bacteroidales	Rikenellaceae	Alistipes
RGIG6458	Yes	Bacteria	Bacteroidetes	Bacteroidia	Bacteroidales	Barnesiellaceae
RGIG4690	Yes	Bacteria	Bacteroidetes	Bacteroidia	Bacteroidales	Barnesiellaceae
RGIG2076	Yes	Bacteria	Bacteroidetes	Bacteroidia	Bacteroidales	Barnesiellaceae
RGIG7661	Yes	Bacteria	Bacteroidetes	Bacteroidia	Bacteroidales	Barnesiellaceae
RGIG7723	Yes	Bacteria	Bacteroidetes	Bacteroidia	Bacteroidales	Barnesiellaceae
RGIG6227	Yes	Bacteria	Bacteroidetes	Bacteroidia	Bacteroidales	Barnesiellaceae
RGIG9116	Yes	Bacteria	Bacteroidetes	Bacteroidia	Bacteroidales	Barnesiellaceae
RUG13202	Yes	Bacteria	Bacteroidetes	Bacteroidia	Bacteroidales	Muribaculaceae
RGIG5967	Yes	Bacteria	Bacteroidetes	Bacteroidia	Bacteroidales	Muribaculaceae	C941
RGIG9228	Yes	Bacteria	Bacteroidetes	Bacteroidia	Bacteroidales	Muribaculaceae	C941	C941 sp2
RUG13290	Yes	Bacteria	Bacteroidetes	Bacteroidia	Bacteroidales	Muribaculaceae	C941	C941 sp2
RUG10912	Yes	Bacteria	Bacteroidetes	Bacteroidia	Bacteroidales	Muribaculaceae	C941	GCA_002396085.1
RUG14406	Yes	Bacteria	Bacteroidetes	Bacteroidia	Bacteroidales	Muribaculaceae	C941	GCA_002396085.1
RUG12632	Yes	Bacteria	Bacteroidetes	Bacteroidia	Bacteroidales	Muribaculaceae	C941
RUG12766	Yes	Bacteria	Bacteroidetes	Bacteroidia	Bacteroidales	Muribaculaceae	C941
RUG13937	Yes	Bacteria	Bacteroidetes	Bacteroidia	Bacteroidales	Muribaculaceae	C941	GCA_002353885.1
RUG12091	Yes	Bacteria	Bacteroidetes	Bacteroidia	Bacteroidales	Muribaculaceae	C941	GCA_002353885.1
RUG12371	Yes	Bacteria	Bacteroidetes	Bacteroidia	Bacteroidales	Muribaculaceae	C941	GCA_002353885.1
RGIG2741	Yes	Bacteria	Bacteroidetes	Bacteroidia	Bacteroidales	Muribaculaceae	C941
RUG12010	Yes	Bacteria	Bacteroidetes	Bacteroidia	Bacteroidales	Muribaculaceae	C941
Solden.2703719131	Yes	Bacteria	Bacteroidetes	Bacteroidia	Bacteroidales	Muribaculaceae	C941
RGIG2689	Yes	Bacteria	Bacteroidetes	Bacteroidia	Bacteroidales	Muribaculaceae	C941
[truncated: 3,321 more rows]

## Sheet: S7
Table S7. Genomic statistics and vitamin synthesis capabilities of 2,366 VPGs
Genome name	Taxonomy	Completeness	Contamination	Quality score1	Quality assessment	Total length (bp)	Estimated genome size2	GC content (%)	# of ORFs	Retrieved from	Vitamin biosynthetic capability3									# of vitamin types4
											Thiamine	Riboflavin	Niacin	Pantothenate	Pyridoxine	Biotin	Folate	Cobalamin	Menaquinone
RUG10346	d__Bacteria;p__Bacteroidetes;c__Bacteroidia;o__Bacteroidales;f__Bacteroidaceae;g__Prevotella;s__	95.2	1.88	85.8	high	4041420	4169210	49.96	3491	Rumen	0	1	1	0	1	0	0	0	0	3
RUG13853	d__Bacteria;p__Bacteroidetes;c__Bacteroidia;o__Bacteroidales;f__Bacteroidaceae;g__Prevotella;s__	97.26	0.93	92.61	high	3800786	3872514	50.33	3147	Rumen	0	1	1	0	1	0	0	0	0	3
RUG13524	d__Bacteria;p__Bacteroidetes;c__Bacteroidia;o__Bacteroidales;f__Bacteroidaceae;g__Prevotella;s__	97.71	2.35	85.96	high	3620351	3620122	50.73	2977	Rumen	0	1	1	0	1	0	0	0	0	3
RUG14579	d__Bacteria;p__Bacteroidetes;c__Bacteroidia;o__Bacteroidales;f__Bacteroidaceae;g__Prevotella;s__	90.48	0.86	86.18	high	3291720	3609755	51.22	2746	Rumen	0	1	1	0	1	0	0	0	0	3
RUG10527	d__Bacteria;p__Bacteroidetes;c__Bacteroidia;o__Bacteroidales;f__Bacteroidaceae;g__Prevotella;s__	91.38	1.23	85.23	high	3124929	3381271	53.02	2447	Rumen	0	1	1	0	0	0	0	0	0	2
RUG13967	d__Bacteria;p__Bacteroidetes;c__Bacteroidia;o__Bacteroidales;f__Bacteroidaceae;g__Prevotella;s__	95.53	0.86	91.23	high	3820823	3966746	50.26	3217	Rumen	0	0	1	0	0	0	0	0	0	1
RUG13448	d__Bacteria;p__Bacteroidetes;c__Bacteroidia;o__Bacteroidales;f__Bacteroidaceae;g__Prevotella;s__	97.69	0.12	97.09	high	3427463	3504397	52.66	2891	Rumen	0	1	1	0	1	0	0	0	0	3
RUG12303	d__Bacteria;p__Bacteroidetes;c__Bacteroidia;o__Bacteroidales;f__Bacteroidaceae;g__Prevotella;s__	95.09	0.43	92.94	high	3403170	3564260	52.31	2830	Rumen	0	1	1	0	1	0	0	0	0	3
RUG11701	d__Bacteria;p__Bacteroidetes;c__Bacteroidia;o__Bacteroidales;f__Bacteroidaceae;g__Prevotella;s__	96.56	0.74	92.86	high	3288509	3381329	54.54	2617	Rumen	0	1	0	1	1	0	0	0	0	3
RUG14743	d__Bacteria;p__Bacteroidetes;c__Bacteroidia;o__Bacteroidales;f__Bacteroidaceae;g__Prevotella;s__	91.13	1.67	82.78	high	3196529	3454276	54.7	2568	Rumen	0	1	0	1	1	0	0	0	0	3
RUG10368	d__Bacteria;p__Bacteroidetes;c__Bacteroidia;o__Bacteroidales;f__Bacteroidaceae;g__Prevotella;s__	91.11	3.64	72.91	high	4119111	4371095	52.36	3282	Rumen	0	1	1	0	1	0	0	0	0	3
RUG12472	d__Bacteria;p__Bacteroidetes;c__Bacteroidia;o__Bacteroidales;f__Bacteroidaceae;g__Prevotella;s__	97.28	0.33	95.63	high	3699507	3790739	57.9	2579	Rumen	0	1	1	0	1	0	0	0	0	3
Olov.105.bin38	d__Bacteria;p__Bacteroidetes;c__Bacteroidia;o__Bacteroidales;f__Bacteroidaceae;g__Prevotella;s__	97.27	0.19	96.32	high	3065141	3145344	54.97	2342	Rumen	0	1	1	0	0	0	0	0	0	2
RGIG5135	d__Bacteria;p__Bacteroidetes;c__Bacteroidia;o__Bacteroidales;f__Bacteroidaceae;g__Prevotella;s__	94.44	0.91	89.89	high	4750954	4987425	51.95	3694	Abomasum	0	1	1	0	1	0	0	0	0	3
RUG13180	d__Bacteria;p__Bacteroidetes;c__Bacteroidia;o__Bacteroidales;f__Bacteroidaceae;g__Prevotella;s__	96.09	0.74	92.39	high	4034630	4168947	55.74	3031	Rumen	0	1	1	1	1	0	0	0	0	4
RGIG10252	d__Bacteria;p__Bacteroidetes;c__Bacteroidia;o__Bacteroidales;f__Bacteroidaceae;g__Prevotella;s__	94.29	1.79	85.34	high	3974479	4144022	53.11	3162	Rumen	0	1	1	1	0	0	0	0	0	3
RGIG8262	d__Bacteria;p__Bacteroidetes;c__Bacteroidia;o__Bacteroidales;f__Bacteroidaceae;g__Prevotella;s__	94.63	1.6	86.63	high	3246813	3379112	53.12	2553	Rumen	0	1	0	1	0	0	0	0	0	2
RUG10777	d__Bacteria;p__Bacteroidetes;c__Bacteroidia;o__Bacteroidales;f__Bacteroidaceae;g__Prevotella;s__	92.13	2.35	80.38	high	3695501	3924337	53.26	2937	Rumen	0	1	1	1	0	0	0	0	0	3
RUG12386	d__Bacteria;p__Bacteroidetes;c__Bacteroidia;o__Bacteroidales;f__Bacteroidaceae;g__Prevotella;s__	97.73	0.82	93.63	high	3904431	3963104	52.73	3020	Rumen	0	1	1	1	0	0	0	0	0	3
RUG11481	d__Bacteria;p__Bacteroidetes;c__Bacteroidia;o__Bacteroidales;f__Bacteroidaceae;g__Prevotella;s__	98.23	0.96	93.43	high	3854343	3886792	56.65	2936	Rumen	0	1	1	1	0	0	0	0	0	3
RUG12065	d__Bacteria;p__Bacteroidetes;c__Bacteroidia;o__Bacteroidales;f__Bacteroidaceae;g__Prevotella;s__	97.66	0.12	97.06	high	3729835	3814729	56.82	2720	Rumen	0	1	1	1	1	0	0	0	0	4
RUG12617	d__Bacteria;p__Bacteroidetes;c__Bacteroidia;o__Bacteroidales;f__Bacteroidaceae;g__Prevotella;s__	98.06	0.86	93.76	high	3775171	3817392	56.74	2777	Rumen	0	1	1	1	0	0	0	0	0	3
RUG10850	d__Bacteria;p__Bacteroidetes;c__Bacteroidia;o__Bacteroidales;f__Bacteroidaceae;g__Prevotella;s__	96.44	0.96	91.64	high	3811253	3915354	56.57	2816	Rumen	0	1	1	1	0	0	0	0	0	3
RUG13587	d__Bacteria;p__Bacteroidetes;c__Bacteroidia;o__Bacteroidales;f__Bacteroidaceae;g__Prevotella;s__	98.61	0.22	97.51	high	4136955	4186168	55.19	3093	Rumen	0	1	1	1	0	0	0	0	0	3
RGIG5140	d__Bacteria;p__Bacteroidetes;c__Bacteroidia;o__Bacteroidales;f__Bacteroidaceae;g__Prevotella;s__	91.13	2.56	78.33	high	3776790	4047712	56.24	2923	Abomasum	0	1	1	0	0	0	0	0	0	2
RUG13543	d__Bacteria;p__Bacteroidetes;c__Bacteroidia;o__Bacteroidales;f__Bacteroidaceae;g__Prevotella;s__	98.41	0.46	96.11	high	4376436	4427014	53.18	3311	Rumen	0	1	1	1	0	0	0	0	0	3
RUG14669	d__Bacteria;p__Bacteroidetes;c__Bacteroidia;o__Bacteroidales;f__Bacteroidaceae;g__Prevotella;s__	92.91	0.37	91.06	high	4087105	4383871	53.25	3102	Rumen	0	0	1	1	0	0	0	0	0	2
RUG10386	d__Bacteria;p__Bacteroidetes;c__Bacteroidia;o__Bacteroidales;f__Bacteroidaceae;g__Prevotella;s__	90.97	0.74	87.27	high	3958688	4322347	53.51	2934	Rumen	0	1	1	1	0	0	0	0	0	3
RUG11679	d__Bacteria;p__Bacteroidetes;c__Bacteroidia;o__Bacteroidales;f__Bacteroidaceae;g__Prevotella;s__	94.86	1.2	88.86	high	3408619	3552412	51.24	2848	Rumen	0	1	0	1	1	0	0	0	0	3
RUG11619	d__Bacteria;p__Bacteroidetes;c__Bacteroidia;o__Bacteroidales;f__Bacteroidaceae;g__Prevotella;s__	93.03	1.48	85.63	high	2870884	3043487	53.41	2295	Rumen	0	0	0	0	1	0	0	0	0	1
RUG14519	d__Bacteria;p__Bacteroidetes;c__Bacteroidia;o__Bacteroidales;f__Bacteroidaceae;g__Prevotella;s__	95.99	0.83	91.84	high	3423316	3537912	50.79	2785	Rumen	0	0	1	0	0	0	0	0	0	1
RGIG4836	d__Bacteria;p__Bacteroidetes;c__Bacteroidia;o__Bacteroidales;f__Bacteroidaceae;g__Prevotella;s__	93.83	4.68	70.43	high	3626307	3695052	55.33	3078	Rumen	0	1	0	1	1	0	0	0	0	3
Seshadri.3368446-submission.assembly	d__Bacteria;p__Bacteroidetes;c__Bacteroidia;o__Bacteroidales;f__Bacteroidaceae;g__Prevotella;s__Prevotella brevis	99.63	0	99.63	high	3216972	3228919	49.2	2534	Rumen	0	1	1	1	1	0	0	0	0	4
Prevotella_brevis_DSM_19188	d__Bacteria;p__Bacteroidetes;c__Bacteroidia;o__Bacteroidales;f__Bacteroidaceae;g__Prevotella;s__Prevotella brevis	99.63	0.56	96.83	high	3492520	3485932	48.72	2755	Rumen	0	1	1	1	1	0	0	0	0	4
RUG12236	d__Bacteria;p__Bacteroidetes;c__Bacteroidia;o__Bacteroidales;f__Bacteroidaceae;g__Prevotella;s__	95.99	0.62	92.89	high	2939531	3044105	49.93	2491	Rumen	0	0	0	1	1	0	0	0	0	2
RUG13388	d__Bacteria;p__Bacteroidetes;c__Bacteroidia;o__Bacteroidales;f__Bacteroidaceae;g__Prevotella;s__	97.36	0.12	96.76	high	3259370	3343839	49.55	2717	Rumen	0	0	0	1	1	0	0	0	0	2
RUG12581	d__Bacteria;p__Bacteroidetes;c__Bacteroidia;o__Bacteroidales;f__Bacteroidaceae;g__Prevotella;s__	93.93	3.64	75.73	high	3253230	3345045	49.6	2723	Rumen	0	0	0	1	1	0	0	0	0	2
RUG12354	d__Bacteria;p__Bacteroidetes;c__Bacteroidia;o__Bacteroidales;f__Bacteroidaceae;g__Prevotella;s__	98.08	1.59	90.13	high	3509395	3522295	48.06	2856	Rumen	0	0	1	1	0	0	0	0	0	2
Seshadri.3964077-submission.assembly	d__Bacteria;p__Bacteroidetes;c__Bacteroidia;o__Bacteroidales;f__Bacteroidaceae;g__Prevotella;s__GCF_900100635.1	99.26	0.19	98.31	high	3552958	3572695	48.42	2904	Rumen	0	0	1	1	1	0	0	0	0	3
Seshadri.3963943-submission.assembly	d__Bacteria;p__Bacteroidetes;c__Bacteroidia;o__Bacteroidales;f__Bacteroidaceae;g__Prevotella;s__GCF_900100635.1	99.26	0	99.26	high	3479601	3505542	48.37	2788	Rumen	0	0	1	1	1	0	0	0	0	3
RUG12092	d__Bacteria;p__Bacteroidetes;c__Bacteroidia;o__Bacteroidales;f__Bacteroidaceae;g__Prevotella;s__GCF_900100635.1	93.75	1.3	87.25	high	2900463	3056121	48.87	2295	Rumen	0	0	1	1	1	0	0	0	0	3
RUG10726	d__Bacteria;p__Bacteroidetes;c__Bacteroidia;o__Bacteroidales;f__Bacteroidaceae;g__Prevotella;s__GCF_900100635.1	95.13	2.07	84.78	high	3151808	3247916	48.56	2563	Rumen	0	0	1	1	0	0	0	0	0	2
RUG12158	d__Bacteria;p__Bacteroidetes;c__Bacteroidia;o__Bacteroidales;f__Bacteroidaceae;g__Prevotella;s__GCF_900100635.1	97.29	2.41	85.24	high	3322594	3335070	48.52	2828	Rumen	0	0	1	1	1	0	0	0	0	3
RUG12000	d__Bacteria;p__Bacteroidetes;c__Bacteroidia;o__Bacteroidales;f__Bacteroidaceae;g__Prevotella;s__GCF_900100635.1	96.43	2.5	83.93	high	3142972	3180756	48.89	2563	Rumen	0	0	1	1	1	0	0	0	0	3
RUG12729	d__Bacteria;p__Bacteroidetes;c__Bacteroidia;o__Bacteroidales;f__Bacteroidaceae;g__Prevotella;s__GCF_900100635.1	94.05	0.4	92.05	high	2998541	3176247	48.73	2540	Rumen	0	0	0	0	1	0	0	0	0	1
RUG11095	d__Bacteria;p__Bacteroidetes;c__Bacteroidia;o__Bacteroidales;f__Bacteroidaceae;g__Prevotella;s__GCA_002351045.1	97.78	2.24	86.58	high	2613712	2614507	47.77	2274	Rumen	0	1	1	0	1	0	0	0	0	3
RGIG4958	d__Bacteria;p__Bacteroidetes;c__Bacteroidia;o__Bacteroidales;f__Bacteroidaceae;g__Prevotella;s__	90.09	1.99	80.14	high	2724242	2969699	55.45	2311	Rumen	0	1	1	1	0	0	0	0	0	3
RGIG1804	d__Bacteria;p__Bacteroidetes;c__Bacteroidia;o__Bacteroidales;f__Bacteroidaceae;g__Prevotella;s__	95.99	1.3	89.49	high	2497392	2569255	44.51	2118	Cecum	0	1	0	0	0	0	0	0	0	1
RGIG2070	d__Bacteria;p__Bacteroidetes;c__Bacteroidia;o__Bacteroidales;f__Bacteroidaceae;g__Prevotella;s__	96.48	0.4	94.48	high	3276140	3382563	44.39	2604	Colon	0	1	0	1	0	0	0	0	0	2
RGIG6329	d__Bacteria;p__Bacteroidetes;c__Bacteroidia;o__Bacteroidales;f__Bacteroidaceae;g__Prevotella;s__	92.59	1.39	85.64	high	3334952	3555493	44.46	2670	Rectum	0	1	0	0	0	0	0	0	0	1
RGIG5248	d__Bacteria;p__Bacteroidetes;c__Bacteroidia;o__Bacteroidales;f__Bacteroidaceae;g__Prevotella;s__	92.47	2.05	82.22	high	3647599	3869854	45.19	3262	Colon	0	1	0	0	0	0	0	0	0	1
RGIG9026	d__Bacteria;p__Bacteroidetes;c__Bacteroidia;o__Bacteroidales;f__Bacteroidaceae;g__Prevotella;s__	94.72	1.91	85.17	high	3160903	3276729	54.75	2500	Rectum	0	0	1	0	0	0	0	0	0	1
RGIG8672	d__Bacteria;p__Bacteroidetes;c__Bacteroidia;o__Bacteroidales;f__Bacteroidaceae;g__Prevotella;s__	98.52	0	98.52	high	3161535	3209029	48.1	2565	Colon	1	1	1	0	0	0	0	0	0	3
RUG14873	d__Bacteria;p__Bacteroidetes;c__Bacteroidia;o__Bacteroidales;f__Bacteroidaceae;g__Prevotella;s__	90.83	1.42	83.73	high	2460110	2673544	46.2	2106	Rumen	0	0	0	0	1	0	0	0	0	1
RUG10183	d__Bacteria;p__Bacteroidetes;c__Bacteroidia;o__Bacteroidales;f__Bacteroidaceae;g__Prevotella;s__GCA_002342485.1	97.5	0.74	93.8	high	2688202	2737238	52.31	2325	Rumen	0	0	1	0	1	0	0	0	0	2
RUG10418	d__Bacteria;p__Bacteroidetes;c__Bacteroidia;o__Bacteroidales;f__Bacteroidaceae;g__Prevotella;s__GCA_002342485.1	94.44	1.02	89.34	high	2451988	2571334	53.05	2210	Rumen	0	0	0	0	1	0	0	0	0	1
RUG12389	d__Bacteria;p__Bacteroidetes;c__Bacteroidia;o__Bacteroidales;f__Bacteroidaceae;g__Prevotella;s__GCA_002342485.1	93.17	0.12	92.57	high	2647759	2838681	52.42	2238	Rumen	0	0	1	0	1	0	0	0	0	2
RUG12068	d__Bacteria;p__Bacteroidetes;c__Bacteroidia;o__Bacteroidales;f__Bacteroidaceae;g__Prevotella;s__GCA_002342485.1	90.66	0.36	88.86	high	2426227	2667448	52.98	2043	Rumen	0	0	1	0	1	0	0	0	0	2
RUG11080	d__Bacteria;p__Bacteroidetes;c__Bacteroidia;o__Bacteroidales;f__Bacteroidaceae;g__Prevotella;s__GCA_002342485.1	92.59	1.13	86.94	high	2370628	2533562	53.09	2063	Rumen	0	0	1	0	1	0	0	0	0	2
RUG11266	d__Bacteria;p__Bacteroidetes;c__Bacteroidia;o__Bacteroidales;f__Bacteroidaceae;g__Prevotella;s__GCA_002342485.1	92.93	0.79	88.98	high	2274105	2429151	53.75	2052	Rumen	0	0	0	0	1	0	0	0	0	1
Olov.106.bin21	d__Bacteria;p__Bacteroidetes;c__Bacteroidia;o__Bacteroidales;f__Bacteroidaceae;g__Prevotella;s__	97.78	3.01	82.73	high	2826712	2805806	44.53	2381	Rumen	0	1	1	1	1	0	0	0	0	4
RUG10344	d__Bacteria;p__Bacteroidetes;c__Bacteroidia;o__Bacteroidales;f__Bacteroidaceae;g__Prevotella;s__Prevotella sp27	95.66	0.79	91.71	high	2387511	2476969	47.33	2019	Rumen	0	0	1	0	1	0	0	0	0	2
RUG12192	d__Bacteria;p__Bacteroidetes;c__Bacteroidia;o__Bacteroidales;f__Bacteroidaceae;g__Prevotella;s__Prevotella sp27	97.69	0.37	95.84	high	2496940	2546745	47.31	2123	Rumen	0	0	1	0	1	0	0	0	0	2
RUG11682	d__Bacteria;p__Bacteroidetes;c__Bacteroidia;o__Bacteroidales;f__Bacteroidaceae;g__Prevotella;s__Prevotella sp27	91.76	0	91.76	high	2180055	2375823	47.53	1879	Rumen	0	0	0	0	1	0	0	0	0	1
RUG10121	d__Bacteria;p__Bacteroidetes;c__Bacteroidia;o__Bacteroidales;f__Bacteroidaceae;g__Prevotella;s__Prevotella sp13	90.44	3.77	71.59	high	2819185	3010905	46.69	2438	Rumen	1	1	0	0	1	0	0	0	0	3
RUG14032	d__Bacteria;p__Bacteroidetes;c__Bacteroidia;o__Bacteroidales;f__Bacteroidaceae;g__Prevotella;s__Prevotella copri	96.62	1.35	89.87	high	3264105	3334226	45.31	2714	Rumen	0	1	1	0	1	0	0	0	0	3
RUG10820	d__Bacteria;p__Bacteroidetes;c__Bacteroidia;o__Bacteroidales;f__Bacteroidaceae;g__Prevotella;s__Prevotella copri	99.12	2.36	87.32	high	3169558	3122896	45.44	2604	Rumen	0	1	1	0	1	0	0	0	0	3
RUG13980	d__Bacteria;p__Bacteroidetes;c__Bacteroidia;o__Bacteroidales;f__Bacteroidaceae;g__Prevotella;s__	96.47	0.79	92.52	high	3327795	3423275	52.59	2571	Rumen	0	1	1	0	1	0	0	0	0	3
Seshadri.4302445-submission.assembly	d__Bacteria;p__Bacteroidetes;c__Bacteroidia;o__Bacteroidales;f__Bacteroidaceae;g__Prevotella;s__GCF_900113305.1	98.86	0.71	95.31	high	3221349	3235624	50.46	2798	Rumen	0	0	0	0	1	0	0	0	0	1
Seshadri.3772790-submission.assembly	d__Bacteria;p__Bacteroidetes;c__Bacteroidia;o__Bacteroidales;f__Bacteroidaceae;g__Prevotella;s__GCF_900199655.1	98.93	1.43	91.78	high	3281063	3269631	53.22	2596	Rumen	0	1	0	0	1	0	0	0	0	2
Seshadri.3963068-submission.assembly	d__Bacteria;p__Bacteroidetes;c__Bacteroidia;o__Bacteroidales;f__Bacteroidaceae;g__Prevotella;s__GCF_900199655.1	98.93	1.43	91.78	high	3303909	3292397	53.14	2618	Rumen	0	1	0	0	1	0	0	0	0	2
RUG11985	d__Bacteria;p__Bacteroidetes;c__Bacteroidia;o__Bacteroidales;f__Bacteroidaceae;g__Prevotella;s__	97.37	0	97.37	high	2862313	2939625	50.36	2231	Rumen	0	1	1	1	1	0	0	0	0	4
RUG13645	d__Bacteria;p__Bacteroidetes;c__Bacteroidia;o__Bacteroidales;f__Bacteroidaceae;g__Prevotella;s__	98.58	0.71	95.03	high	2947116	2968643	50.39	2278	Rumen	0	1	1	1	1	0	0	0	0	4
RUG12145	d__Bacteria;p__Bacteroidetes;c__Bacteroidia;o__Bacteroidales;f__Bacteroidaceae;g__Prevotella;s__	98.22	0	98.22	high	2864409	2916319	50.38	2257	Rumen	0	1	1	1	1	0	0	0	0	4
GCA_002481695.1_ASM248169v1_genomic	d__Bacteria;p__Bacteroidetes;c__Bacteroidia;o__Bacteroidales;f__Bacteroidaceae;g__Prevotella;s__GCA_002480885.1	92.72	0.05	92.47	high	2411798	2599957	50.02	1932	Rumen	0	1	1	0	1	0	0	0	0	3
GCA_002480885.1_ASM248088v1_genomic	d__Bacteria;p__Bacteroidetes;c__Bacteroidia;o__Bacteroidales;f__Bacteroidaceae;g__Prevotella;s__GCA_002480885.1	92.88	0.05	92.63	high	2399191	2581909	49.86	1880	Rumen	0	1	1	0	0	0	0	0	0	2
GCA_002481145.1_ASM248114v1_genomic	d__Bacteria;p__Bacteroidetes;c__Bacteroidia;o__Bacteroidales;f__Bacteroidaceae;g__Prevotella;s__GCA_002480885.1	93.33	0.05	93.08	high	2479112	2655047	50	1959	Rumen	0	1	1	0	1	0	0	0	0	3
RUG13415	d__Bacteria;p__Bacteroidetes;c__Bacteroidia;o__Bacteroidales;f__Bacteroidaceae;g__Prevotella;s__GCA_002480885.1	97.86	0.05	97.61	high	2686092	2743488	49.67	2100	Rumen	0	1	0	0	1	0	0	0	0	2
RUG11027	d__Bacteria;p__Bacteroidetes;c__Bacteroidia;o__Bacteroidales;f__Bacteroidaceae;g__Prevotella;s__GCA_002480885.1	96.8	0.05	96.55	high	2484351	2565236	49.84	1924	Rumen	0	1	1	0	1	0	0	0	0	3
RUG13357	d__Bacteria;p__Bacteroidetes;c__Bacteroidia;o__Bacteroidales;f__Bacteroidaceae;g__Prevotella;s__	97.15	0.05	96.9	high	2748021	2827263	47.4	2148	Rumen	0	0	1	0	1	0	0	0	0	2
RUG14457	d__Bacteria;p__Bacteroidetes;c__Bacteroidia;o__Bacteroidales;f__Bacteroidaceae;g__Prevotella;s__GCA_002350665.1	98.51	0.05	98.26	high	3182486	3229031	50.97	2489	Rumen	1	1	1	0	1	0	0	0	0	4
RUG11174	d__Bacteria;p__Bacteroidetes;c__Bacteroidia;o__Bacteroidales;f__Bacteroidaceae;g__Prevotella;s__GCA_002353675.1	94.09	0.68	90.69	high	2727153	2879907	53.43	2190	Rumen	0	0	0	0	1	0	0	0	0	1
RUG11003	d__Bacteria;p__Bacteroidetes;c__Bacteroidia;o__Bacteroidales;f__Bacteroidaceae;g__Prevotella;s__GCA_002481285.1	96.71	1.97	86.86	high	3861005	3916292	51.09	3170	Rumen	0	1	0	0	1	0	0	0	0	2
RUG12296	d__Bacteria;p__Bacteroidetes;c__Bacteroidia;o__Bacteroidales;f__Bacteroidaceae;g__Prevotella;s__Prevotella sp8	96.51	1.69	88.06	high	3559745	3628313	51.42	2893	Rumen	0	1	1	1	1	0	0	0	0	4
RUG14643	d__Bacteria;p__Bacteroidetes;c__Bacteroidia;o__Bacteroidales;f__Bacteroidaceae;g__Prevotella;s__Prevotella sp8	98.61	0.84	94.41	high	3548341	3568552	51.24	2824	Rumen	1	1	1	1	1	0	0	0	0	5
RUG11454	d__Bacteria;p__Bacteroidetes;c__Bacteroidia;o__Bacteroidales;f__Bacteroidaceae;g__Prevotella;s__Prevotella sp8	90.92	0.68	87.52	high	3125811	3416724	51.5	2588	Rumen	0	0	1	1	1	0	0	0	0	3
RUG10632	d__Bacteria;p__Bacteroidetes;c__Bacteroidia;o__Bacteroidales;f__Bacteroidaceae;g__Prevotella;s__GCA_002350355.1	91.05	0.91	86.5	high	2988260	3254806	51.1	2415	Rumen	1	0	1	0	1	0	0	0	0	3
GCA_002481295.1_ASM248129v1_genomic	d__Bacteria;p__Bacteroidetes;c__Bacteroidia;o__Bacteroidales;f__Bacteroidaceae;g__Prevotella;s__GCA_002481295.1	91.62	0.54	88.92	high	2847772	3092865	51.57	2338	Rumen	1	0	0	0	1	0	0	0	0	2
RUG13666	d__Bacteria;p__Bacteroidetes;c__Bacteroidia;o__Bacteroidales;f__Bacteroidaceae;g__Prevotella;s__GCA_002350275.1	97.57	0.96	92.77	high	3332552	3383557	51.3	2597	Rumen	1	1	1	0	1	0	0	0	0	4
RUG10484	d__Bacteria;p__Bacteroidetes;c__Bacteroidia;o__Bacteroidales;f__Bacteroidaceae;g__Prevotella;s__GCA_002350275.1	92.91	0.56	90.11	high	2869746	3072667	51.47	2252	Rumen	1	1	1	0	1	0	0	0	0	4
RUG13732	d__Bacteria;p__Bacteroidetes;c__Bacteroidia;o__Bacteroidales;f__Bacteroidaceae;g__Prevotella;s__Prevotella sp6	92.54	4.28	71.14	high	2984949	3097821	54.8	2352	Rumen	0	0	1	0	1	0	0	0	0	2
RUG10167	d__Bacteria;p__Bacteroidetes;c__Bacteroidia;o__Bacteroidales;f__Bacteroidaceae;g__Prevotella;s__Prevotella sp6	96.49	2.17	85.64	high	2960931	3004388	54.79	2349	Rumen	0	0	0	0	1	0	0	0	0	1
RUG13641	d__Bacteria;p__Bacteroidetes;c__Bacteroidia;o__Bacteroidales;f__Bacteroidaceae;g__Prevotella;s__Prevotella sp6	98.04	2.39	86.09	high	3221496	3208906	54.7	2534	Rumen	0	0	0	0	1	0	0	0	0	1
RUG13659	d__Bacteria;p__Bacteroidetes;c__Bacteroidia;o__Bacteroidales;f__Bacteroidaceae;g__Prevotella;s__	94.11	1.49	86.66	high	2573570	2696294	51.08	2162	Rumen	0	0	1	0	1	0	0	0	0	2
RUG13783	d__Bacteria;p__Bacteroidetes;c__Bacteroidia;o__Bacteroidales;f__Bacteroidaceae;g__Prevotella;s__	97.64	1.46	90.34	high	3158216	3188441	50.61	2464	Rumen	0	1	1	0	1	0	0	0	0	3
RUG13626	d__Bacteria;p__Bacteroidetes;c__Bacteroidia;o__Bacteroidales;f__Bacteroidaceae;g__Prevotella;s__	95.42	1.8	86.42	high	3097474	3190393	50.74	2417	Rumen	0	1	1	0	1	0	0	0	0	3
GCA_002481345.1_ASM248134v1_genomic	d__Bacteria;p__Bacteroidetes;c__Bacteroidia;o__Bacteroidales;f__Bacteroidaceae;g__Prevotella;s__GCA_002353825.1	96.31	1.63	88.16	high	3542785	3620775	49.47	2955	Rumen	1	1	0	1	1	0	0	0	0	4
GCA_002353825.1_ASM235382v1_genomic	d__Bacteria;p__Bacteroidetes;c__Bacteroidia;o__Bacteroidales;f__Bacteroidaceae;g__Prevotella;s__GCA_002353825.1	97.73	1.63	89.58	high	3747376	3773335	49.22	3117	Rumen	1	1	1	1	1	0	0	0	0	5
RUG10144	d__Bacteria;p__Bacteroidetes;c__Bacteroidia;o__Bacteroidales;f__Bacteroidaceae;g__Prevotella;s__Prevotella sp5	96.5	1.94	86.8	high	3217158	3271430	50.98	2636	Rumen	0	0	1	0	1	0	0	0	0	2
RUG13119	d__Bacteria;p__Bacteroidetes;c__Bacteroidia;o__Bacteroidales;f__Bacteroidaceae;g__Prevotella;s__Prevotella sp5	96.6	1.96	86.8	high	3218776	3268978	51.1	2642	Rumen	0	1	1	0	1	0	0	0	0	3
RUG10279	d__Bacteria;p__Bacteroidetes;c__Bacteroidia;o__Bacteroidales;f__Bacteroidaceae;g__Prevotella;s__Prevotella sp5	100	4.7	76.5	high	3262857	3109503	51.13	2635	Rumen	0	1	1	0	1	0	0	0	0	3
RUG10815	d__Bacteria;p__Bacteroidetes;c__Bacteroidia;o__Bacteroidales;f__Bacteroidaceae;g__Prevotella;s__Prevotella sp5	90.06	2.03	79.91	high	3089108	3367347	50.89	2699	Rumen	0	0	0	0	1	0	0	0	0	1
RUG12697	d__Bacteria;p__Bacteroidetes;c__Bacteroidia;o__Bacteroidales;f__Bacteroidaceae;g__Prevotella;s__Prevotella sp5	96.17	1.67	87.82	high	3195425	3269320	51.19	2641	Rumen	0	1	1	0	1	0	0	0	0	3
RUG11708	d__Bacteria;p__Bacteroidetes;c__Bacteroidia;o__Bacteroidales;f__Bacteroidaceae;g__Prevotella;s__Prevotella sp5	96	0.84	91.8	high	2986855	3086218	51.19	2387	Rumen	0	1	1	0	1	0	0	0	0	3
RUG14652	d__Bacteria;p__Bacteroidetes;c__Bacteroidia;o__Bacteroidales;f__Bacteroidaceae;g__Prevotella;s__Prevotella sp5	98.03	1.8	89.03	high	3167187	3173825	50.96	2579	Rumen	0	1	1	0	1	0	0	0	0	3
RUG13600	d__Bacteria;p__Bacteroidetes;c__Bacteroidia;o__Bacteroidales;f__Bacteroidaceae;g__Prevotella;s__UBA12356	97.13	1.07	91.78	high	3382370	3446121	46.74	2766	Rumen	0	1	1	1	1	0	0	0	0	4
Seshadri.4304392-submission.assembly	d__Bacteria;p__Bacteroidetes;c__Bacteroidia;o__Bacteroidales;f__Bacteroidaceae;g__Prevotella;s__Prevotella bryantii	98.65	1.21	92.6	high	3334969	3340254	38.64	2701	Rumen	0	1	1	0	1	0	0	0	0	3
RUG13974	d__Bacteria;p__Bacteroidetes;c__Bacteroidia;o__Bacteroidales;f__Bacteroidaceae;g__Prevotella;s__Prevotella bryantii	94.59	0.46	92.29	high	2710690	2853257	38.43	2151	Rumen	0	0	1	0	1	0	0	0	0	2
GCA_002395335.1_ASM239533v1_genomic	d__Bacteria;p__Bacteroidetes;c__Bacteroidia;o__Bacteroidales;f__Bacteroidaceae;g__Prevotella;s__Prevotella bryantii	93.07	2.5	80.57	high	2922766	3067326	38.17	2367	Rumen	0	1	1	0	1	0	0	0	0	3
Seshadri.3960821-submission.assembly	d__Bacteria;p__Bacteroidetes;c__Bacteroidia;o__Bacteroidales;f__Bacteroidaceae;g__Prevotella;s__Prevotella bryantii	98.65	3.15	82.9	high	3296581	3237852	38.79	2652	Rumen	0	1	1	0	1	0	0	0	0	3
Prevotella_bryantii_B14	d__Bacteria;p__Bacteroidetes;c__Bacteroidia;o__Bacteroidales;f__Bacteroidaceae;g__Prevotella;s__Prevotella bryantii	97.08	2.35	85.33	high	3592947	3616582	39.05	2945	Rumen	0	1	1	0	1	0	0	0	0	3
Prevotella_albensis_DSM_11370	d__Bacteria;p__Bacteroidetes;c__Bacteroidia;o__Bacteroidales;f__Bacteroidaceae;g__Prevotella;s__Prevotella albensis	98.65	0.34	96.95	high	2668851	2696299	41.23	2275	Rumen	0	1	1	0	1	0	0	0	0	3
RUG12151	d__Bacteria;p__Bacteroidetes;c__Bacteroidia;o__Bacteroidales;f__Bacteroidaceae;g__Prevotella;s__GCA_002391185.1	91.87	1.18	85.97	high	2427645	2613832	41.23	2071	Rumen	0	1	0	0	0	0	0	0	0	1
RUG12299	d__Bacteria;p__Bacteroidetes;c__Bacteroidia;o__Bacteroidales;f__Bacteroidaceae;g__Prevotella;s__GCA_002391185.1	96.35	1.86	87.05	high	2821649	2876058	40.96	2261	Rumen	0	1	1	0	1	0	0	0	0	3
Solden.2703719115	d__Bacteria;p__Bacteroidetes;c__Bacteroidia;o__Bacteroidales;f__Bacteroidaceae;g__Prevotella;s__	95.12	0.56	92.32	high	2752905	2878723	48	2179	Rumen	0	0	1	0	0	0	0	0	0	1
RGIG2697	d__Bacteria;p__Bacteroidetes;c__Bacteroidia;o__Bacteroidales;f__Bacteroidaceae;g__Prevotella;s__	98.47	0.37	96.62	high	2939282	2974076	47.52	2356	Omasum	0	0	1	0	0	0	0	0	0	1
RUG12886	d__Bacteria;p__Bacteroidetes;c__Bacteroidia;o__Bacteroidales;f__Bacteroidaceae;g__Prevotella;s__	93.62	1.49	86.17	high	2579034	2716362	48.05	2076	Rumen	0	0	1	0	0	0	0	0	0	1
RUG11225	d__Bacteria;p__Bacteroidetes;c__Bacteroidia;o__Bacteroidales;f__Bacteroidaceae;g__Prevotella;s__	95.11	0.41	93.06	high	2421259	2535819	51.42	1916	Rumen	0	1	1	0	0	0	0	0	0	2
RUG10753	d__Bacteria;p__Bacteroidetes;c__Bacteroidia;o__Bacteroidales;f__Bacteroidaceae;g__Prevotella;s__	93.06	0.4	91.06	high	3627709	3883737	45.75	2960	Rumen	0	0	1	0	0	0	0	0	0	1
RumenMGS010	d__Bacteria;p__Bacteroidetes;c__Bacteroidia;o__Bacteroidales;f__Bacteroidaceae;g__Prevotella;s__	95.23	0.94	90.53	high	3168469	3297392	46.78	2883	Rumen	0	1	1	0	0	0	0	0	0	2
RGIG2690	d__Bacteria;p__Bacteroidetes;c__Bacteroidia;o__Bacteroidales;f__Bacteroidaceae;g__Prevotella;s__	92.84	1.48	85.44	high	4156778	4415836	49.03	3248	Omasum	0	1	1	0	1	0	0	0	0	3
RGIG2735	d__Bacteria;p__Bacteroidetes;c__Bacteroidia;o__Bacteroidales;f__Bacteroidaceae;g__Prevotella;s__	95.06	0.93	90.41	high	4217806	4397768	48.93	3331	Omasum	0	1	1	0	1	0	0	0	0	3
GCA_002449845.1_ASM244984v1_genomic	d__Bacteria;p__Bacteroidetes;c__Bacteroidia;o__Bacteroidales;f__Bacteroidaceae;g__Prevotella;s__GCA_002449845.1	96.58	0.49	94.13	high	4125572	4251448	43.44	3324	Rumen	0	1	1	0	1	0	0	0	0	3
RUG13695	d__Bacteria;p__Bacteroidetes;c__Bacteroidia;o__Bacteroidales;f__Bacteroidaceae;g__Prevotella;s__GCA_002392725.1	96.48	0.74	92.78	high	3904265	4017818	42.31	3014	Rumen	0	1	1	0	1	0	0	0	0	3
RUG12209	d__Bacteria;p__Bacteroidetes;c__Bacteroidia;o__Bacteroidales;f__Bacteroidaceae;g__Prevotella;s__GCA_002392725.1	91.17	1.11	85.62	high	3664404	3978634	42.47	2782	Rumen	0	1	0	0	1	0	0	0	0	2
RUG10285	d__Bacteria;p__Bacteroidetes;c__Bacteroidia;o__Bacteroidales;f__Bacteroidaceae;g__Prevotella;s__GCA_002392725.1	98.38	0.74	94.68	high	4048070	4084773	42.4	3078	Rumen	0	1	1	0	1	0	0	0	0	3
RUG13828	d__Bacteria;p__Bacteroidetes;c__Bacteroidia;o__Bacteroidales;f__Bacteroidaceae;g__Prevotella;s__GCA_002392725.1	90.99	0.74	87.29	high	3564280	3890846	42.64	2688	Rumen	0	1	0	0	1	0	0	0	0	2
RGIG6011	d__Bacteria;p__Bacteroidetes;c__Bacteroidia;o__Bacteroidales;f__Bacteroidaceae;g__Prevotella;s__GCA_002392725.1	99.14	2.53	86.49	high	4395872	4322789	42.34	3387	Omasum	0	1	1	0	1	0	0	0	0	3
RGIG7546	d__Bacteria;p__Bacteroidetes;c__Bacteroidia;o__Bacteroidales;f__Bacteroidaceae;g__Prevotella;s__	99.07	0.12	98.47	high	3557533	3586660	48.06	2824	Omasum	0	1	0	1	0	0	0	0	0	2
RUG11493	d__Bacteria;p__Bacteroidetes;c__Bacteroidia;o__Bacteroidales;f__Bacteroidaceae;g__Prevotella;s__	99.3	0.37	97.45	high	3596964	3609011	49.21	2898	Rumen	0	1	0	1	0	0	0	0	0	2
RUG12005	d__Bacteria;p__Bacteroidetes;c__Bacteroidia;o__Bacteroidales;f__Bacteroidaceae;g__Prevotella;s__	98.71	0.37	96.86	high	3674825	3709253	51.59	2766	Rumen	0	1	1	0	0	0	0	0	0	2
RGIG7592	d__Bacteria;p__Bacteroidetes;c__Bacteroidia;o__Bacteroidales;f__Bacteroidaceae;g__Prevotella;s__	94.44	1.94	84.74	high	3354962	3487394	52.29	2551	Omasum	0	1	0	0	0	0	0	0	0	1
RUG13120	d__Bacteria;p__Bacteroidetes;c__Bacteroidia;o__Bacteroidales;f__Bacteroidaceae;g__Prevotella;s__	97.83	0.39	95.88	high	3951060	4023291	52.47	2973	Rumen	0	0	0	0	1	0	0	0	0	1
RGIG3638	d__Bacteria;p__Bacteroidetes;c__Bacteroidia;o__Bacteroidales;f__Bacteroidaceae;g__UBA6382;s__	94.91	0.37	93.06	high	2396073	2515708	52.5	1910	Rumen	0	0	1	1	0	0	0	0	0	2
RUG13363	d__Bacteria;p__Bacteroidetes;c__Bacteroidia;o__Bacteroidales;f__Bacteroidaceae;g__UBA6382;s__	90.59	0	90.59	high	2477305	2734634	51.89	1888	Rumen	0	0	1	1	0	0	0	0	0	2
RUG12757	d__Bacteria;p__Bacteroidetes;c__Bacteroidia;o__Bacteroidales;f__Bacteroidaceae;g__UBA6382;s__	90.69	0	90.69	high	2440805	2691372	51.73	1855	Rumen	0	0	1	1	0	0	0	0	0	2
RUG11120	d__Bacteria;p__Bacteroidetes;c__Bacteroidia;o__Bacteroidales;f__Bacteroidaceae;g__UBA6382;s__	94.2	0.37	92.35	high	2347415	2483263	52.27	1903	Rumen	0	1	0	0	0	0	0	0	0	1
RumenMGS101	d__Bacteria;p__Bacteroidetes;c__Bacteroidia;o__Bacteroidales;f__Bacteroidaceae;g__UBA6382;s__	90.69	0.37	88.84	high	2124116	2334313	52.61	1784	Rumen	0	0	1	0	0	0	0	0	0	1
RUG14912	d__Bacteria;p__Bacteroidetes;c__Bacteroidia;o__Bacteroidales;f__Bacteroidaceae;g__UBA6382;s__	90.76	0	90.76	high	2744449	3023853	55	2150	Rumen	0	0	1	1	0	0	0	0	0	2
RGIG9572	d__Bacteria;p__Bacteroidetes;c__Bacteroidia;o__Bacteroidales;f__Bacteroidaceae;g__F0040;s__	95.08	1.55	87.33	high	2320752	2404870	47.45	1932	Colon	0	0	0	1	0	0	0	0	0	1
RGIG7311	d__Bacteria;p__Bacteroidetes;c__Bacteroidia;o__Bacteroidales;f__Bacteroidaceae;g__F0040;s__	94.75	1.86	85.45	high	2354218	2440874	49.81	1866	Cecum	0	0	1	0	0	0	0	0	0	1
RGIG7011	d__Bacteria;p__Bacteroidetes;c__Bacteroidia;o__Bacteroidales;f__Bacteroidaceae;g__Alloprevotella;s__	90.33	0.17	89.48	high	2245180	2481714	55.04	1812	Rumen	0	0	1	0	0	0	0	0	0	1
RUG12905	d__Bacteria;p__Bacteroidetes;c__Bacteroidia;o__Bacteroidales;f__Bacteroidaceae;g__Alloprevotella;s__	93.84	0	93.84	high	2284423	2434381	54.99	1819	Rumen	0	0	1	0	0	0	0	0	0	1
RUG13990	d__Bacteria;p__Bacteroidetes;c__Bacteroidia;o__Bacteroidales;f__Bacteroidaceae;g__Alloprevotella;s__	92.69	0.07	92.34	high	2563168	2763518	52.24	2025	Rumen	0	0	1	0	0	0	0	0	0	1
RUG11478	d__Bacteria;p__Bacteroidetes;c__Bacteroidia;o__Bacteroidales;f__Bacteroidaceae;g__Alloprevotella;s__	92.96	1.18	87.06	high	2395003	2548119	52.63	1880	Rumen	0	0	1	0	0	0	0	0	0	1
RUG14221	d__Bacteria;p__Bacteroidetes;c__Bacteroidia;o__Bacteroidales;f__Bacteroidaceae;g__;s__	94.52	0.37	92.67	high	2016187	2125620	52.17	1633	Rumen	0	0	1	0	0	0	0	0	0	1
RGIG3537	d__Bacteria;p__Bacteroidetes;c__Bacteroidia;o__Bacteroidales;f__Bacteroidaceae;g__;s__	93.41	0.15	92.66	high	2235276	2389620	57.28	1752	Rumen	0	0	1	0	0	0	0	0	0	1
RUG10234	d__Bacteria;p__Bacteroidetes;c__Bacteroidia;o__Bacteroidales;f__Bacteroidaceae;g__F0040;s__	94.85	0.26	93.55	high	2353439	2475103	48.68	1939	Rumen	0	0	1	0	0	0	0	0	0	1
RGIG6668	d__Bacteria;p__Bacteroidetes;c__Bacteroidia;o__Bacteroidales;f__Bacteroidaceae;g__;s__	90.66	0	90.66	high	2313797	2552170	48.76	1935	Rumen	0	0	1	0	0	0	0	0	0	1
RUG12131	d__Bacteria;p__Bacteroidetes;c__Bacteroidia;o__Bacteroidales;f__Bacteroidaceae;g__;s__	91.5	0.12	90.9	high	2238736	2444020	48.67	1854	Rumen	0	0	1	0	0	0	0	0	0	1
RGIG8010	d__Bacteria;p__Bacteroidetes;c__Bacteroidia;o__Bacteroidales;f__Bacteroidaceae;g__UBA4372;s__	92.88	1.64	84.68	high	3019258	3201193	49.33	2330	Rumen	0	1	1	1	0	0	0	0	0	3
RGIG2663	d__Bacteria;p__Bacteroidetes;c__Bacteroidia;o__Bacteroidales;f__Bacteroidaceae;g__UBA4372;s__	92.69	0.74	88.99	high	3296226	3531791	55.02	2382	Omasum	0	1	1	1	0	0	0	0	0	3
RGIG4457	d__Bacteria;p__Bacteroidetes;c__Bacteroidia;o__Bacteroidales;f__Bacteroidaceae;g__UBA4372;s__	93.99	2.17	83.14	high	2831441	2951049	54.09	2223	Omasum	0	1	1	0	0	0	0	0	0	2
Olov.105.bin58	d__Bacteria;p__Bacteroidetes;c__Bacteroidia;o__Bacteroidales;f__Bacteroidaceae;g__UBA4372;s__	95.48	0.39	93.53	high	2911393	3037863	54.99	2206	Rumen	0	1	1	1	0	0	0	0	0	3
RUG11884	d__Bacteria;p__Bacteroidetes;c__Bacteroidia;o__Bacteroidales;f__Bacteroidaceae;g__UBA4372;s__	91.45	0.5	88.95	high	2842742	3094307	54.33	2247	Rumen	0	1	1	0	0	0	0	0	0	2
RUG13417	d__Bacteria;p__Bacteroidetes;c__Bacteroidia;o__Bacteroidales;f__Bacteroidaceae;g__UBA4372;s__	95.43	0.19	94.48	high	2941740	3077026	54.41	2289	Rumen	0	1	1	0	0	0	0	0	0	2
RUG10047	d__Bacteria;p__Bacteroidetes;c__Bacteroidia;o__Bacteroidales;f__Bacteroidaceae;g__UBA4372;s__	95.26	0.93	90.61	high	3158208	3285985	53.9	2483	Rumen	0	1	1	0	0	0	0	0	0	2
RUG11694	d__Bacteria;p__Bacteroidetes;c__Bacteroidia;o__Bacteroidales;f__Bacteroidaceae;g__UBA4372;s__	93.87	1.46	86.57	high	3718269	3906797	55.28	2833	Rumen	0	0	0	1	0	0	0	0	0	1
RUG13676	d__Bacteria;p__Bacteroidetes;c__Bacteroidia;o__Bacteroidales;f__Bacteroidaceae;g__UBA4372;s__	96.28	0.84	92.08	high	3767866	3881796	55.47	2792	Rumen	0	1	1	0	0	0	0	0	0	2
RGIG8858	d__Bacteria;p__Bacteroidetes;c__Bacteroidia;o__Bacteroidales;f__Bacteroidaceae;g__UBA4372;s__	94.73	0.84	90.53	high	3183337	3333692	56.01	2366	Omasum	0	1	1	0	0	0	0	0	0	2
RGIG10016	d__Bacteria;p__Bacteroidetes;c__Bacteroidia;o__Bacteroidales;f__Bacteroidaceae;g__UBA4372;s__	96.1	1.05	90.85	high	3728598	3840764	51.53	2842	Reticulum	0	1	1	1	0	0	0	0	0	3
RGIG8060	d__Bacteria;p__Bacteroidetes;c__Bacteroidia;o__Bacteroidales;f__Bacteroidaceae;g__UBA4372;s__	94.3	0.12	93.7	high	3593010	3805879	53.16	2739	Rumen	0	1	1	1	0	0	0	0	0	3
Solden.2703719084	d__Bacteria;p__Bacteroidetes;c__Bacteroidia;o__Bacteroidales;f__Bacteroidaceae;g__UBA4372;s__	93.79	1.49	86.34	high	3213792	3378697	56.59	2498	Rumen	0	0	1	1	0	0	0	0	0	2
RUG12681	d__Bacteria;p__Bacteroidetes;c__Bacteroidia;o__Bacteroidales;f__Bacteroidaceae;g__UBA4372;s__	91.18	0.74	87.48	high	2458429	2678045	47.66	2038	Rumen	0	0	1	0	0	0	0	0	0	1
Olov.104.bin168	d__Bacteria;p__Bacteroidetes;c__Bacteroidia;o__Bacteroidales;f__Bacteroidaceae;g__UBA4372;s__	91.14	0.52	88.54	high	2887587	3153283	50.97	2461	Rumen	0	0	1	0	0	0	0	0	0	1
RUG14659	d__Bacteria;p__Bacteroidetes;c__Bacteroidia;o__Bacteroidales;f__Bacteroidaceae;g__UBA4372;s__	94.73	0.02	94.63	high	3384700	3572320	48.91	2680	Rumen	0	0	1	1	0	0	0	0	0	2
RUG14814	d__Bacteria;p__Bacteroidetes;c__Bacteroidia;o__Bacteroidales;f__Bacteroidaceae;g__UBA4372;s__	91.52	0.56	88.72	high	2460408	2674605	50.98	2061	Rumen	0	1	0	0	1	0	0	0	0	2
RGIG6778	d__Bacteria;p__Bacteroidetes;c__Bacteroidia;o__Bacteroidales;f__Bacteroidaceae;g__UBA4372;s__	91.87	1.24	85.67	high	2369577	2549889	56.38	1944	Rumen	0	1	1	0	1	0	0	0	0	3
RUG11735	d__Bacteria;p__Bacteroidetes;c__Bacteroidia;o__Bacteroidales;f__Bacteroidaceae;g__UBA4372;s__	90.15	0.96	85.35	high	2309132	2539265	56.34	1939	Rumen	0	1	1	0	1	0	0	0	0	3
RGIG8145	d__Bacteria;p__Bacteroidetes;c__Bacteroidia;o__Bacteroidales;f__Bacteroidaceae;g__UBA4372;s__	91.36	0.19	90.41	high	2053151	2243418	48.58	1742	Rumen	0	0	1	0	1	0	0	0	0	2
RUG11547	d__Bacteria;p__Bacteroidetes;c__Bacteroidia;o__Bacteroidales;f__Bacteroidaceae;g__UBA4372;s__UBA4372 sp1	90.23	1.49	82.78	high	2237177	2446082	47.63	1949	Rumen	0	0	1	0	1	0	0	0	0	2
RGIG3253	d__Bacteria;p__Bacteroidetes;c__Bacteroidia;o__Bacteroidales;f__Bacteroidaceae;g__UBA4372;s__UBA4372 sp2	93.46	0.93	88.81	high	2236160	2371842	48.44	1938	Reticulum	0	0	1	0	1	0	0	0	0	2
RUG10864	d__Bacteria;p__Bacteroidetes;c__Bacteroidia;o__Bacteroidales;f__Bacteroidaceae;g__UBA4372;s__UBA4372 sp2	91.79	1.05	86.54	high	2106883	2273207	48.78	1836	Rumen	0	0	1	0	1	0	0	0	0	2
RUG10938	d__Bacteria;p__Bacteroidetes;c__Bacteroidia;o__Bacteroidales;f__Bacteroidaceae;g__UBA4372;s__UBA4372 sp2	90.53	2.29	79.08	high	2039063	2205667	48.99	1805	Rumen	0	0	0	0	1	0	0	0	0	1
RGIG7327	d__Bacteria;p__Bacteroidetes;c__Bacteroidia;o__Bacteroidales;f__Bacteroidaceae;g__UBA4372;s__	92.69	0.93	88.04	high	2262107	2419471	43.62	1868	Cecum	0	1	1	0	0	0	0	0	0	2
RGIG8676	d__Bacteria;p__Bacteroidetes;c__Bacteroidia;o__Bacteroidales;f__Bacteroidaceae;g__UBA4372;s__	92.92	1.67	84.57	high	2569632	2722511	50.66	2136	Colon	0	1	1	0	0	0	0	0	0	2
RGIG4159	d__Bacteria;p__Bacteroidetes;c__Bacteroidia;o__Bacteroidales;f__Bacteroidaceae;g__UBA4372;s__	92.97	0.56	90.17	high	2589938	2771275	50.23	2146	Colon	0	1	1	0	0	0	0	0	0	2
RGIG9995	d__Bacteria;p__Bacteroidetes;c__Bacteroidia;o__Bacteroidales;f__Bacteroidaceae;g__UBA4372;s__	91.46	0.74	87.76	high	3465384	3763317	46.78	2737	Reticulum	0	1	1	0	1	0	0	0	0	3
RGIG5953	d__Bacteria;p__Bacteroidetes;c__Bacteroidia;o__Bacteroidales;f__Bacteroidaceae;g__UBA4372;s__	92.81	0.74	89.11	high	3013613	3224777	50.02	2378	Omasum	0	1	1	0	1	0	0	0	0	3
RGIG9289	d__Bacteria;p__Bacteroidetes;c__Bacteroidia;o__Bacteroidales;f__Bacteroidaceae;g__UBA4372;s__	93.96	0	93.96	high	2888399	3074073	46.93	2215	Rumen	0	1	1	0	1	0	0	0	0	3
RUG12572	d__Bacteria;p__Bacteroidetes;c__Bacteroidia;o__Bacteroidales;f__Bacteroidaceae;g__UBA4372;s__	94.05	0	94.05	high	3056718	3250099	46.94	2346	Rumen	0	1	0	0	1	0	0	0	0	2
RUG13992	d__Bacteria;p__Bacteroidetes;c__Bacteroidia;o__Bacteroidales;f__Bacteroidaceae;g__UBA4372;s__	90.8	0.26	89.5	high	2880661	3165044	47.04	2221	Rumen	0	0	0	0	1	0	0	0	0	1
RGIG5074	d__Bacteria;p__Bacteroidetes;c__Bacteroidia;o__Bacteroidales;f__Bacteroidaceae;g__UBA4372;s__	93.01	1.6	85.01	high	2886897	3057666	47.11	2259	Rumen	0	1	1	0	1	0	0	0	0	3
RGIG9433	d__Bacteria;p__Bacteroidetes;c__Bacteroidia;o__Bacteroidales;f__Bacteroidaceae;g__UBA4372;s__	92.74	0.78	88.84	high	2684086	2873269	47.47	2215	Cecum	0	0	1	0	1	0	0	0	0	2
Olov.105.bin68	d__Bacteria;p__Bacteroidetes;c__Bacteroidia;o__Bacteroidales;f__Bacteroidaceae;g__UBA4372;s__	93.93	0.76	90.13	high	3174941	3355984	52.65	2472	Rumen	0	0	1	0	1	0	0	0	0	2
RGIG4785	d__Bacteria;p__Bacteroidetes;c__Bacteroidia;o__Bacteroidales;f__Bacteroidaceae;g__UBA4372;s__	91.96	1.88	82.56	high	3005316	3211569	52.66	2369	Reticulum	0	0	1	0	1	0	0	0	0	2
RGIG8920	d__Bacteria;p__Bacteroidetes;c__Bacteroidia;o__Bacteroidales;f__Bacteroidaceae;g__UBA4372;s__	91.37	0.78	87.47	high	2891791	3142368	52.88	2194	Omasum	0	0	1	0	1	0	0	0	0	2
RGIG4396	d__Bacteria;p__Bacteroidetes;c__Bacteroidia;o__Bacteroidales;f__Bacteroidaceae;g__UBA4372;s__	93	2.81	78.95	high	3083908	3229372	52.73	2378	Omasum	0	0	1	0	1	0	0	0	0	2
RGIG4467	d__Bacteria;p__Bacteroidetes;c__Bacteroidia;o__Bacteroidales;f__Bacteroidaceae;g__UBA4372;s__	93.12	0.95	88.37	high	3060065	3257082	52.75	2357	Omasum	0	0	0	0	1	0	0	0	0	1
RUG14666	d__Bacteria;p__Bacteroidetes;c__Bacteroidia;o__Bacteroidales;f__Bacteroidaceae;g__UBA4372;s__	93.93	0.93	89.28	high	3025973	3193378	51.07	2343	Rumen	0	0	1	0	1	0	0	0	0	2
RUG12391	d__Bacteria;p__Bacteroidetes;c__Bacteroidia;o__Bacteroidales;f__Bacteroidaceae;g__UBA4372;s__	94.2	0.93	89.55	high	3077746	3238623	51.02	2426	Rumen	0	0	1	0	1	0	0	0	0	2
RUG12353	d__Bacteria;p__Bacteroidetes;c__Bacteroidia;o__Bacteroidales;f__Bacteroidaceae;g__UBA4372;s__	90.79	1.3	84.29	high	2909215	3166514	51.02	2293	Rumen	0	0	1	0	1	0	0	0	0	2
RGIG2621	d__Bacteria;p__Bacteroidetes;c__Bacteroidia;o__Bacteroidales;f__Bacteroidaceae;g__UBA4372;s__	94.13	0.93	89.48	high	2963683	3120938	49.78	2336	Omasum	0	0	1	1	1	0	0	0	0	3
RUG12522	d__Bacteria;p__Bacteroidetes;c__Bacteroidia;o__Bacteroidales;f__Bacteroidaceae;g__UBA4372;s__	93.93	3.53	76.28	high	3142311	3234452	49.36	2489	Rumen	0	0	1	1	1	0	0	0	0	3
RUG12773	d__Bacteria;p__Bacteroidetes;c__Bacteroidia;o__Bacteroidales;f__Bacteroidaceae;g__UBA4372;s__	93.23	2.42	81.13	high	2892618	3032667	49.63	2311	Rumen	0	0	1	1	1	0	0	0	0	3
RGIG2798	d__Bacteria;p__Bacteroidetes;c__Bacteroidia;o__Bacteroidales;f__Bacteroidaceae;g__UBA4372;s__	92.28	2.6	79.28	high	2849794	3014109	49.99	2257	Omasum	0	0	1	0	1	0	0	0	0	2
RUG14602	d__Bacteria;p__Bacteroidetes;c__Bacteroidia;o__Bacteroidales;f__Bacteroidaceae;g__UBA4372;s__GCA_002353385.1	95.42	0.93	90.77	high	3021529	3138457	50.12	2383	Rumen	0	0	1	0	1	0	0	0	0	2
RUG10895	d__Bacteria;p__Bacteroidetes;c__Bacteroidia;o__Bacteroidales;f__Bacteroidaceae;g__UBA4372;s__GCA_002353385.1	95.29	0.93	90.64	high	2914578	3031534	50.43	2248	Rumen	0	0	1	0	1	0	0	0	0	2
RUG11452	d__Bacteria;p__Bacteroidetes;c__Bacteroidia;o__Bacteroidales;f__Bacteroidaceae;g__UBA4372;s__GCA_002353385.1	93.56	2.04	83.36	high	2900027	3040484	50.39	2276	Rumen	0	0	1	0	1	0	0	0	0	2
RUG14575	d__Bacteria;p__Bacteroidetes;c__Bacteroidia;o__Bacteroidales;f__Bacteroidaceae;g__UBA4372;s__GCA_002353385.1	94.05	1.49	86.6	high	2769892	2903856	50.43	2231	Rumen	0	0	1	0	0	0	0	0	0	1
RUG14597	d__Bacteria;p__Bacteroidetes;c__Bacteroidia;o__Bacteroidales;f__Bacteroidaceae;g__UBA4372;s__GCA_002353385.1	95.11	1.12	89.51	high	2943672	3062049	50.07	2358	Rumen	0	0	1	0	1	0	0	0	0	2
RUG12469	d__Bacteria;p__Bacteroidetes;c__Bacteroidia;o__Bacteroidales;f__Bacteroidaceae;g__UBA4372;s__GCA_002353385.1	91.91	2.3	80.41	high	2732443	2910109	50.35	2215	Rumen	0	0	1	0	1	0	0	0	0	2
RUG12018	d__Bacteria;p__Bacteroidetes;c__Bacteroidia;o__Bacteroidales;f__Bacteroidaceae;g__UBA4372;s__GCA_002353385.1	94.29	1.61	86.24	high	2940278	3070996	50.21	2319	Rumen	0	0	1	0	1	0	0	0	0	2
RGIG9965	d__Bacteria;p__Bacteroidetes;c__Bacteroidia;o__Bacteroidales;f__Bacteroidaceae;g__UBA4372;s__	90.28	1.58	82.38	high	2738346	2989904	51.96	2155	Reticulum	0	0	1	0	1	0	0	0	0	2
RGIG7250	d__Bacteria;p__Bacteroidetes;c__Bacteroidia;o__Bacteroidales;f__Bacteroidaceae;g__UBA4372;s__	92.95	1.24	86.75	high	2657075	2825659	47.71	2087	Cecum	0	0	1	1	1	0	0	0	0	3
RUG12173	d__Bacteria;p__Bacteroidetes;c__Bacteroidia;o__Bacteroidales;f__Bacteroidaceae;g__UBA4372;s__	90.92	1.12	85.32	high	3394765	3695772	53.17	2534	Rumen	0	0	1	0	1	0	0	0	0	2
RGIG6784	d__Bacteria;p__Bacteroidetes;c__Bacteroidia;o__Bacteroidales;f__Bacteroidaceae;g__UBA4372;s__	92.3	3.22	76.2	high	3599404	3783778	51.79	2930	Rumen	0	0	1	0	1	0	0	0	0	2
RUG14348	d__Bacteria;p__Bacteroidetes;c__Bacteroidia;o__Bacteroidales;f__Bacteroidaceae;g__UBA4372;s__	93.2	1.86	83.9	high	3550411	3743416	52.17	2721	Rumen	0	0	1	0	1	0	0	0	0	2
RUG12959	d__Bacteria;p__Bacteroidetes;c__Bacteroidia;o__Bacteroidales;f__Bacteroidaceae;g__UBA4372;s__	92.07	3.63	73.92	high	3390094	3559023	52.18	2634	Rumen	0	0	1	0	1	0	0	0	0	2
RUG13007	d__Bacteria;p__Bacteroidetes;c__Bacteroidia;o__Bacteroidales;f__Bacteroidaceae;g__UBA4372;s__	91.51	2.32	79.91	high	3193828	3416044	52.27	2430	Rumen	0	0	1	0	1	0	0	0	0	2
RUG12951	d__Bacteria;p__Bacteroidetes;c__Bacteroidia;o__Bacteroidales;f__Bacteroidaceae;g__UBA4372;s__	90.37	2.88	75.97	high	3241256	3493302	52.31	2498	Rumen	0	0	1	0	1	0	0	0	0	2
RGIG2783	d__Bacteria;p__Bacteroidetes;c__Bacteroidia;o__Bacteroidales;f__Bacteroidaceae;g__UBA4372;s__	96.19	2.6	83.19	high	3575574	3624234	47.71	2797	Omasum	0	1	0	0	1	0	0	0	0	2
RGIG6634	d__Bacteria;p__Bacteroidetes;c__Bacteroidia;o__Bacteroidales;f__Bacteroidaceae;g__UBA4372;s__	93.08	2.6	80.08	high	3323690	3484373	47.88	2623	Rumen	0	0	0	0	1	0	0	0	0	1
RUG13285	d__Bacteria;p__Bacteroidetes;c__Bacteroidia;o__Bacteroidales;f__Bacteroidaceae;g__UBA4372;s__	94.49	0	94.49	high	2645154	2799401	55.11	2050	Rumen	0	1	1	1	1	0	0	0	0	4
RUG13925	d__Bacteria;p__Bacteroidetes;c__Bacteroidia;o__Bacteroidales;f__Bacteroidaceae;g__UBA4372;s__	95.23	1.49	87.78	high	3571564	3697245	55.78	2678	Rumen	0	0	1	1	1	0	0	0	0	3
RUG12363	d__Bacteria;p__Bacteroidetes;c__Bacteroidia;o__Bacteroidales;f__Bacteroidaceae;g__UBA4372;s__	94.58	0.37	92.73	high	3616390	3810250	55.99	2669	Rumen	0	0	1	1	1	0	0	0	0	3
RUG13359	d__Bacteria;p__Bacteroidetes;c__Bacteroidia;o__Bacteroidales;f__Bacteroidaceae;g__UBA4372;s__	94.11	0	94.11	high	3470254	3687444	55.79	2555	Rumen	0	0	1	0	1	0	0	0	0	2
RGIG9105	d__Bacteria;p__Bacteroidetes;c__Bacteroidia;o__Bacteroidales;f__Bacteroidaceae;g__UBA4372;s__	91.79	0.68	88.39	high	2950610	3194458	48.85	2312	Rectum	0	1	1	1	0	0	0	0	0	3
RGIG7333	d__Bacteria;p__Bacteroidetes;c__Bacteroidia;o__Bacteroidales;f__Bacteroidaceae;g__UBA4372;s__	94.02	1.05	88.77	high	3062320	3224940	48.49	2486	Cecum	0	1	1	1	0	0	0	0	0	3
RGIG4387	d__Bacteria;p__Bacteroidetes;c__Bacteroidia;o__Bacteroidales;f__Bacteroidaceae;g__;s__	90.76	2.24	79.56	high	2696544	2910668	51.09	2273	Omasum	0	0	1	0	0	0	0	0	0	1
RUG13039	d__Bacteria;p__Bacteroidetes;c__Bacteroidia;o__Bacteroidales;f__Bacteroidaceae;g__UBA4334;s__	91.02	2.6	78.02	high	2906679	3117877	44.88	2370	Rumen	0	0	1	0	0	0	0	0	0	1
RUG14560	d__Bacteria;p__Bacteroidetes;c__Bacteroidia;o__Bacteroidales;f__Bacteroidaceae;g__UBA4334;s__	92.92	1.43	85.77	high	3670659	3897853	49.23	2918	Rumen	0	1	1	0	1	0	0	0	0	3
RUG13218	d__Bacteria;p__Bacteroidetes;c__Bacteroidia;o__Bacteroidales;f__Bacteroidaceae;g__UBA4334;s__	92.65	0.56	89.85	high	2586529	2777236	48.55	2105	Rumen	0	1	0	1	1	0	0	0	0	3
RUG10069	d__Bacteria;p__Bacteroidetes;c__Bacteroidia;o__Bacteroidales;f__Bacteroidaceae;g__UBA4334;s__UBA4334 sp2	91.03	0.19	90.08	high	2619716	2872883	48.4	2139	Rumen	0	0	1	1	1	0	0	0	0	3
RUG10591	d__Bacteria;p__Bacteroidetes;c__Bacteroidia;o__Bacteroidales;f__Bacteroidaceae;g__UBA4334;s__UBA4334 sp2	91.23	1.02	86.13	high	2809560	3050987	48.21	2331	Rumen	0	1	1	1	1	0	0	0	0	4
RUG11335	d__Bacteria;p__Bacteroidetes;c__Bacteroidia;o__Bacteroidales;f__Bacteroidaceae;g__UBA4334;s__	94.4	1.3	87.9	high	2781578	2910426	48.08	2320	Rumen	0	1	1	0	1	0	0	0	0	3
RGIG9696	d__Bacteria;p__Bacteroidetes;c__Bacteroidia;o__Bacteroidales;f__Bacteroidaceae;g__UBA4334;s__	94.12	3.1	78.62	high	2832660	2921814	47.93	2347	Omasum	0	1	1	1	1	0	0	0	0	4
RUG11945	d__Bacteria;p__Bacteroidetes;c__Bacteroidia;o__Bacteroidales;f__Bacteroidaceae;g__UBA4334;s__	92.18	0.56	89.38	high	2708063	2922634	48.28	2304	Rumen	0	1	1	1	1	0	0	0	0	4
RGIG8278	d__Bacteria;p__Bacteroidetes;c__Bacteroidia;o__Bacteroidales;f__Bacteroidaceae;g__UBA4334;s__	90.14	4.62	67.04	high	2654745	2822486	48.37	2263	Rumen	0	0	1	1	1	0	0	0	0	3
RUG12774	d__Bacteria;p__Bacteroidetes;c__Bacteroidia;o__Bacteroidales;f__Bacteroidaceae;g__UBA4334;s__	92.46	0.56	89.66	high	2853890	3070639	48.86	2355	Rumen	0	1	1	1	1	0	0	0	0	4
RUG14675	d__Bacteria;p__Bacteroidetes;c__Bacteroidia;o__Bacteroidales;f__Bacteroidaceae;g__UBA4334;s__	92.46	0.19	91.51	high	3003401	3242618	48.6	2476	Rumen	0	1	1	1	1	0	0	0	0	4
RUG13575	d__Bacteria;p__Bacteroidetes;c__Bacteroidia;o__Bacteroidales;f__Bacteroidaceae;g__UBA4334;s__	94.69	2.17	83.84	high	3037432	3141852	48.65	2534	Rumen	0	1	1	1	1	0	0	0	0	4
RUG11713	d__Bacteria;p__Bacteroidetes;c__Bacteroidia;o__Bacteroidales;f__Bacteroidaceae;g__UBA4334;s__	92.83	0.74	89.13	high	2966528	3173704	48.29	2526	Rumen	0	0	1	0	1	0	0	0	0	2
RUG12047	d__Bacteria;p__Bacteroidetes;c__Bacteroidia;o__Bacteroidales;f__Bacteroidaceae;g__UBA4334;s__	90.97	0.19	90.02	high	2951505	3238874	48.79	2474	Rumen	0	1	1	1	1	0	0	0	0	4
RUG13019	d__Bacteria;p__Bacteroidetes;c__Bacteroidia;o__Bacteroidales;f__Bacteroidaceae;g__UBA4334;s__	93.05	2.04	82.85	high	3049586	3215151	48.63	2631	Rumen	0	1	1	1	1	0	0	0	0	4
RUG14591	d__Bacteria;p__Bacteroidetes;c__Bacteroidia;o__Bacteroidales;f__Bacteroidaceae;g__UBA4334;s__	92.84	2.6	79.84	high	3084069	3241733	48.32	2592	Rumen	0	1	1	1	1	0	0	0	0	4
RUG10607	d__Bacteria;p__Bacteroidetes;c__Bacteroidia;o__Bacteroidales;f__Bacteroidaceae;g__UBA4334;s__	94.35	2.04	84.15	high	3249239	3377530	48.51	2747	Rumen	0	1	1	1	1	0	0	0	0	4
RUG11013	d__Bacteria;p__Bacteroidetes;c__Bacteroidia;o__Bacteroidales;f__Bacteroidaceae;g__UBA4334;s__	90.6	0.74	86.9	high	2795612	3064977	48.96	2339	Rumen	0	1	1	1	1	0	0	0	0	4
RUG10332	d__Bacteria;p__Bacteroidetes;c__Bacteroidia;o__Bacteroidales;f__Bacteroidaceae;g__UBA4334;s__	92.91	1.97	83.06	high	3043393	3215681	47.57	2556	Rumen	0	1	1	1	1	0	0	0	0	4
RUG10754	d__Bacteria;p__Bacteroidetes;c__Bacteroidia;o__Bacteroidales;f__Bacteroidaceae;g__UBA4334;s__	93.2	0.84	89	high	3117844	3319136	47.28	2640	Rumen	0	1	1	1	1	0	0	0	0	4
RUG10108	d__Bacteria;p__Bacteroidetes;c__Bacteroidia;o__Bacteroidales;f__Bacteroidaceae;g__UBA4334;s__	95.06	0.5	92.56	high	3048346	3191518	47.32	2559	Rumen	0	1	1	1	1	0	0	0	0	4
RUG11396	d__Bacteria;p__Bacteroidetes;c__Bacteroidia;o__Bacteroidales;f__Bacteroidaceae;g__UBA4334;s__	90.98	1.3	84.48	high	3057556	3320942	47.32	2558	Rumen	0	1	1	0	1	0	0	0	0	3
RUG14736	d__Bacteria;p__Bacteroidetes;c__Bacteroidia;o__Bacteroidales;f__Bacteroidaceae;g__UBA4334;s__	95.04	0.31	93.49	high	2987317	3133960	47.3	2518	Rumen	0	1	1	1	1	0	0	0	0	4
RUG11022	d__Bacteria;p__Bacteroidetes;c__Bacteroidia;o__Bacteroidales;f__Bacteroidaceae;g__UBA4334;s__	95.06	0.19	94.11	high	2968538	3117164	47.58	2495	Rumen	0	1	1	1	1	0	0	0	0	4
RUG14780	d__Bacteria;p__Bacteroidetes;c__Bacteroidia;o__Bacteroidales;f__Bacteroidaceae;g__UBA4334;s__	95.31	1.49	87.86	high	3063179	3168270	47.54	2577	Rumen	0	1	1	1	1	0	0	0	0	4
RUG14695	d__Bacteria;p__Bacteroidetes;c__Bacteroidia;o__Bacteroidales;f__Bacteroidaceae;g__UBA4334;s__	91.52	0.68	88.12	high	3056423	3318839	47.38	2565	Rumen	0	0	1	1	1	0	0	0	0	3
RUG12434	d__Bacteria;p__Bacteroidetes;c__Bacteroidia;o__Bacteroidales;f__Bacteroidaceae;g__UBA4334;s__	91.65	1.24	85.45	high	3029123	3267538	47.47	2707	Rumen	0	1	1	0	1	0	0	0	0	3
RUG11882	d__Bacteria;p__Bacteroidetes;c__Bacteroidia;o__Bacteroidales;f__Bacteroidaceae;g__UBA4334;s__	92.83	0.37	90.98	high	2937103	3153092	47.58	2454	Rumen	0	1	1	0	1	0	0	0	0	3
RUG11494	d__Bacteria;p__Bacteroidetes;c__Bacteroidia;o__Bacteroidales;f__Bacteroidaceae;g__UBA4334;s__	90.11	0.4	88.11	high	2665751	2947667	47.79	2285	Rumen	0	1	1	1	1	0	0	0	0	4
RUG14816	d__Bacteria;p__Bacteroidetes;c__Bacteroidia;o__Bacteroidales;f__Bacteroidaceae;g__UBA4334;s__	91.64	1.62	83.54	high	2711234	2914649	47.85	2440	Rumen	0	1	0	1	1	0	0	0	0	3
RUG11279	d__Bacteria;p__Bacteroidetes;c__Bacteroidia;o__Bacteroidales;f__Bacteroidaceae;g__UBA4334;s__	93.02	0.19	92.07	high	3159553	3390635	47.42	2718	Rumen	0	1	1	1	1	0	0	0	0	4
RUG11434	d__Bacteria;p__Bacteroidetes;c__Bacteroidia;o__Bacteroidales;f__Bacteroidaceae;g__UBA4334;s__	92.4	0.93	87.75	high	2850209	3058135	47.67	2374	Rumen	0	1	1	0	1	0	0	0	0	3
RUG10897	d__Bacteria;p__Bacteroidetes;c__Bacteroidia;o__Bacteroidales;f__Bacteroidaceae;g__UBA4334;s__	94.32	0.56	91.52	high	3043444	3209679	47.38	2587	Rumen	0	1	1	1	1	0	0	0	0	4
RUG12613	d__Bacteria;p__Bacteroidetes;c__Bacteroidia;o__Bacteroidales;f__Bacteroidaceae;g__UBA4334;s__	94.57	0.19	93.62	high	3080596	3251624	47.37	2611	Rumen	0	1	1	1	1	0	0	0	0	4
RUG12475	d__Bacteria;p__Bacteroidetes;c__Bacteroidia;o__Bacteroidales;f__Bacteroidaceae;g__UBA4334;s__	94.07	0.19	93.12	high	3058034	3244997	47.37	2547	Rumen	0	1	1	0	1	0	0	0	0	3
RUG12449	d__Bacteria;p__Bacteroidetes;c__Bacteroidia;o__Bacteroidales;f__Bacteroidaceae;g__UBA4334;s__	95.04	0.19	94.09	high	2997553	3148296	47.45	2509	Rumen	0	1	1	0	1	0	0	0	0	3
RUG11971	d__Bacteria;p__Bacteroidetes;c__Bacteroidia;o__Bacteroidales;f__Bacteroidaceae;g__UBA4334;s__	91.85	0.74	88.15	high	2922616	3160317	47.6	2444	Rumen	0	1	1	0	1	0	0	0	0	3
RUG14453	d__Bacteria;p__Bacteroidetes;c__Bacteroidia;o__Bacteroidales;f__Bacteroidaceae;g__UBA4334;s__	95	0.56	92.2	high	3059797	3203704	47.46	2565	Rumen	0	1	1	1	1	0	0	0	0	4
RUG12076	d__Bacteria;p__Bacteroidetes;c__Bacteroidia;o__Bacteroidales;f__Bacteroidaceae;g__UBA4334;s__	90.23	0.56	87.43	high	2784305	3070194	47.56	2464	Rumen	0	1	0	1	1	0	0	0	0	3
RUG10707	d__Bacteria;p__Bacteroidetes;c__Bacteroidia;o__Bacteroidales;f__Bacteroidaceae;g__UBA4334;s__	95.06	0	95.06	high	3172273	3337127	47.43	2718	Rumen	0	1	1	0	1	0	0	0	0	3
RUG12701	d__Bacteria;p__Bacteroidetes;c__Bacteroidia;o__Bacteroidales;f__Bacteroidaceae;g__UBA4334;s__	95.06	0.87	90.71	high	3278653	3420511	47.06	2810	Rumen	0	0	1	1	1	0	0	0	0	3
RUG11605	d__Bacteria;p__Bacteroidetes;c__Bacteroidia;o__Bacteroidales;f__Bacteroidaceae;g__UBA4334;s__	94.57	0.37	92.72	high	3086573	3252377	47.32	2565	Rumen	0	1	1	0	1	0	0	0	0	3
RUG14637	d__Bacteria;p__Bacteroidetes;c__Bacteroidia;o__Bacteroidales;f__Bacteroidaceae;g__UBA4334;s__	95.43	0.31	93.88	high	3064115	3201352	47.48	2564	Rumen	0	1	1	1	1	0	0	0	0	4
RUG12116	d__Bacteria;p__Bacteroidetes;c__Bacteroidia;o__Bacteroidales;f__Bacteroidaceae;g__UBA4334;s__	95.43	0.19	94.48	high	3043281	3183237	47.42	2528	Rumen	0	1	1	1	1	0	0	0	0	4
RUG11658	d__Bacteria;p__Bacteroidetes;c__Bacteroidia;o__Bacteroidales;f__Bacteroidaceae;g__UBA4334;s__	90.35	0.74	86.65	high	2922081	3212556	47.59	2457	Rumen	0	1	1	0	1	0	0	0	0	3
RUG13373	d__Bacteria;p__Bacteroidetes;c__Bacteroidia;o__Bacteroidales;f__Bacteroidaceae;g__UBA4334;s__GCA_002351015.1	95.15	0	95.15	high	3043764	3198911	47.75	2601	Rumen	0	1	1	0	1	0	0	0	0	3
RUG14656	d__Bacteria;p__Bacteroidetes;c__Bacteroidia;o__Bacteroidales;f__Bacteroidaceae;g__UBA4334;s__GCA_002351015.1	92.76	0.62	89.66	high	3010206	3226492	47.82	2578	Rumen	0	1	1	0	1	0	0	0	0	3
RGIG4858	d__Bacteria;p__Bacteroidetes;c__Bacteroidia;o__Bacteroidales;f__Bacteroidaceae;g__UBA4334;s__GCA_002351015.1	93.76	1.05	88.51	high	2877831	3039142	47.93	2441	Rumen	0	1	1	0	1	0	0	0	0	3
RUG10566	d__Bacteria;p__Bacteroidetes;c__Bacteroidia;o__Bacteroidales;f__Bacteroidaceae;g__UBA4334;s__GCA_002351015.1	93.48	0.19	92.53	high	2995182	3198398	47.84	2634	Rumen	0	1	1	0	1	0	0	0	0	3
GCA_002351015.1_ASM235101v1_genomic	d__Bacteria;p__Bacteroidetes;c__Bacteroidia;o__Bacteroidales;f__Bacteroidaceae;g__UBA4334;s__GCA_002351015.1	91.25	0.74	87.55	high	3081785	3354493	47.66	2638	Rumen	0	1	1	0	1	0	0	0	0	3
RUG11092	d__Bacteria;p__Bacteroidetes;c__Bacteroidia;o__Bacteroidales;f__Bacteroidaceae;g__UBA4334;s__GCA_002351015.1	95.15	0	95.15	high	3243629	3408964	47.65	2793	Rumen	0	1	1	0	1	0	0	0	0	3
RUG13499	d__Bacteria;p__Bacteroidetes;c__Bacteroidia;o__Bacteroidales;f__Bacteroidaceae;g__UBA4334;s__GCA_002363115.1	94.04	0.56	91.24	high	3201303	3386266	48.69	2676	Rumen	0	1	1	1	1	0	0	0	0	4
Solden.2703719106	d__Bacteria;p__Bacteroidetes;c__Bacteroidia;o__Bacteroidales;f__Bacteroidaceae;g__UBA4334;s__	94.16	2.42	82.06	high	3419778	3549121	50.14	2752	Rumen	0	1	1	1	1	0	0	0	0	4
RGIG5149	d__Bacteria;p__Bacteroidetes;c__Bacteroidia;o__Bacteroidales;f__Bacteroidaceae;g__UBA4334;s__	93.8	2.23	82.65	high	3079786	3214675	49.57	2404	Abomasum	0	1	1	0	1	0	0	0	0	3
Olov.105.bin65	d__Bacteria;p__Bacteroidetes;c__Bacteroidia;o__Bacteroidales;f__Bacteroidaceae;g__UBA4334;s__GCA_002342585.1	92.83	0.37	90.98	high	2518888	2704122	43.51	2111	Rumen	0	0	1	0	1	0	0	0	0	2
GCA_002342585.1_ASM234258v1_genomic	d__Bacteria;p__Bacteroidetes;c__Bacteroidia;o__Bacteroidales;f__Bacteroidaceae;g__UBA4334;s__GCA_002342585.1	92.52	0	92.52	high	2513378	2716578	43.72	2048	Rumen	0	0	1	0	1	0	0	0	0	2
RGIG8745	d__Bacteria;p__Bacteroidetes;c__Bacteroidia;o__Bacteroidales;f__Bacteroidaceae;g__;s__	93.61	0.09	93.16	high	3385758	3613829	42.87	2689	Colon	0	1	1	0	0	0	0	0	0	2
RGIG5947	d__Bacteria;p__Bacteroidetes;c__Bacteroidia;o__Bacteroidales;f__Bacteroidaceae;g__43-108;s__	90.58	1.49	83.13	high	3623229	3946046	49.72	2691	Omasum	0	0	0	1	0	0	0	0	0	1
Olov.105.bin7	d__Bacteria;p__Bacteroidetes;c__Bacteroidia;o__Bacteroidales;f__Bacteroidaceae;g__UBA3839;s__	93.42	0.12	92.82	high	3301743	3530338	47.23	2526	Rumen	0	0	1	0	0	0	0	0	0	1
Olov.101B.bin22	d__Bacteria;p__Bacteroidetes;c__Bacteroidia;o__Bacteroidales;f__Bacteroidaceae;g__UBA3839;s__	93.6	0.68	90.2	high	3254068	3454441	47.26	2538	Rumen	0	0	1	0	0	0	0	0	0	1
RGIG6631	d__Bacteria;p__Bacteroidetes;c__Bacteroidia;o__Bacteroidales;f__Bacteroidaceae;g__UBA3839;s__	93.75	0.31	92.2	high	3513287	3736615	47.05	2696	Rumen	0	0	1	1	0	0	0	0	0	2
RUG10633	d__Bacteria;p__Bacteroidetes;c__Bacteroidia;o__Bacteroidales;f__Bacteroidaceae;g__UBA3839;s__UBA3839 sp2	92.96	0.37	91.11	high	3758753	4029502	46.11	2843	Rumen	0	0	1	1	0	0	0	0	0	2
RUG12229	d__Bacteria;p__Bacteroidetes;c__Bacteroidia;o__Bacteroidales;f__Bacteroidaceae;g__UBA3839;s__GCA_002350855.1	95.22	0.2	94.22	high	2576437	2700620	45.84	2053	Rumen	0	0	1	0	0	0	0	0	0	1
Olov.101B.bin80	d__Bacteria;p__Bacteroidetes;c__Bacteroidia;o__Bacteroidales;f__Bacteroidaceae;g__UBA3839;s__	93.26	0.56	90.46	high	2456197	2619954	52.21	1971	Rumen	0	0	1	0	0	0	0	0	0	1
Solden.2703719114	d__Bacteria;p__Bacteroidetes;c__Bacteroidia;o__Bacteroidales;f__Bacteroidaceae;g__UBA3839;s__	92.37	0	92.37	high	2791596	3022189	54.78	2115	Rumen	0	0	1	0	0	0	0	0	0	1
RGIG5944	d__Bacteria;p__Bacteroidetes;c__Bacteroidia;o__Bacteroidales;f__Bacteroidaceae;g__UBA3839;s__	96.78	2.28	85.38	high	2906986	2937426	54.29	2269	Omasum	0	0	1	1	0	0	0	0	0	2
RUG13165	d__Bacteria;p__Bacteroidetes;c__Bacteroidia;o__Bacteroidales;f__Bacteroidaceae;g__UBA3839;s__	93.13	0.74	89.43	high	2639330	2814497	54.63	2062	Rumen	0	0	1	0	0	0	0	0	0	1
RGIG6043	d__Bacteria;p__Bacteroidetes;c__Bacteroidia;o__Bacteroidales;f__Bacteroidaceae;g__UBA4293;s__	95.67	0.84	91.47	high	2899491	3006366	42.63	2429	Omasum	0	0	1	0	0	0	0	0	0	1
GCA_002395835.1_ASM239583v1_genomic	d__Bacteria;p__Bacteroidetes;c__Bacteroidia;o__Bacteroidales;f__Bacteroidaceae;g__UBA4293;s__GCA_002395835.1	93.12	0.74	89.42	high	2938373	3133725	42.3	2518	Rumen	0	0	1	0	0	0	0	0	0	1
RUG12597	d__Bacteria;p__Bacteroidetes;c__Bacteroidia;o__Bacteroidales;f__Bacteroidaceae;g__UBA4293;s__	96.08	1.12	90.48	high	3053710	3144098	42.24	2591	Rumen	0	0	1	0	0	0	0	0	0	1
RumenMGS038	d__Bacteria;p__Bacteroidetes;c__Bacteroidia;o__Bacteroidales;f__Bacteroidaceae;g__UBA4293;s__	92.99	0.74	89.29	high	2569111	2743771	42.3	2277	Rumen	0	0	1	0	0	0	0	0	0	1
RUG12213	d__Bacteria;p__Bacteroidetes;c__Bacteroidia;o__Bacteroidales;f__Bacteroidaceae;g__UBA4293;s__	95.71	0.74	92.01	high	3013282	3126048	42.16	2559	Rumen	0	0	1	0	0	0	0	0	0	1
RUG14801	d__Bacteria;p__Bacteroidetes;c__Bacteroidia;o__Bacteroidales;f__Bacteroidaceae;g__UBA4293;s__	96.04	1.12	90.44	high	3228512	3325473	42.35	2768	Rumen	0	0	1	0	0	0	0	0	0	1
RUG10896	d__Bacteria;p__Bacteroidetes;c__Bacteroidia;o__Bacteroidales;f__Bacteroidaceae;g__Ga6A1;s__Ga6A1 sp1	90.45	2.8	76.45	high	2909879	3135637	46.11	2731	Rumen	0	0	0	1	1	0	0	0	0	2
RUG13921	d__Bacteria;p__Bacteroidetes;c__Bacteroidia;o__Bacteroidales;f__Bacteroidaceae;g__Ga6A1;s__Ga6A1 sp1	90.22	3.35	73.47	high	3182057	3420398	45.75	2792	Rumen	0	1	0	0	1	0	0	0	0	2
RGIG7037	d__Bacteria;p__Bacteroidetes;c__Bacteroidia;o__Bacteroidales;f__Bacteroidaceae;g__Ga6A1;s__Ga6A1 sp1	92.68	2	82.68	high	3317943	3513640	45.66	2846	Rumen	0	1	1	1	1	0	0	0	0	4
RUG13989	d__Bacteria;p__Bacteroidetes;c__Bacteroidia;o__Bacteroidales;f__Bacteroidaceae;g__Ga6A1;s__Ga6A1 sp1	96.65	0.39	94.7	high	3468065	3574747	45.5	2885	Rumen	0	1	1	1	1	0	0	0	0	4
Seshadri.4309612-submission.assembly	d__Bacteria;p__Bacteroidetes;c__Bacteroidia;o__Bacteroidales;f__Bacteroidaceae;g__Ga6A1;s__Ga6A1 sp1	97.77	0.39	95.82	high	3786894	3858499	45.27	3162	Rumen	0	1	1	1	1	0	0	0	0	4
Seshadri.3397063-submission.assembly	d__Bacteria;p__Bacteroidetes;c__Bacteroidia;o__Bacteroidales;f__Bacteroidaceae;g__Ga6A1;s__Ga6A1 sp1	97.77	0.41	95.72	high	3848685	3920689	45.15	3228	Rumen	0	1	1	1	1	0	0	0	0	4
Seshadri.3393447-submission.assembly	d__Bacteria;p__Bacteroidetes;c__Bacteroidia;o__Bacteroidales;f__Bacteroidaceae;g__Ga6A1;s__Ga6A1 sp1	97.77	0.41	95.72	high	3850389	3922425	45.15	3240	Rumen	0	1	1	1	1	0	0	0	0	4
RUG13107	d__Bacteria;p__Bacteroidetes;c__Bacteroidia;o__Bacteroidales;f__Bacteroidaceae;g__Ga6A1;s__Ga6A1 sp1	97.03	0.39	95.08	high	3653324	3750901	45.21	3056	Rumen	0	1	1	1	1	0	0	0	0	4
RUG14793	d__Bacteria;p__Bacteroidetes;c__Bacteroidia;o__Bacteroidales;f__Bacteroidaceae;g__Ga6A1;s__Ga6A1 sp1	92.04	1.4	85.04	high	3345137	3587606	45.54	2868	Rumen	0	1	1	1	1	0	0	0	0	4
RUG12525	d__Bacteria;p__Bacteroidetes;c__Bacteroidia;o__Bacteroidales;f__Bacteroidaceae;g__Ga6A1;s__Ga6A1 sp1	96.3	0.95	91.55	high	3501019	3602274	45.42	2922	Rumen	0	1	1	1	1	0	0	0	0	4
RUG13284	d__Bacteria;p__Bacteroidetes;c__Bacteroidia;o__Bacteroidales;f__Bacteroidaceae;g__Ga6A1;s__Ga6A1 sp1	96.65	1.51	89.1	high	3578905	3648912	45.41	2985	Rumen	0	1	1	1	1	0	0	0	0	4
RUG12084	d__Bacteria;p__Bacteroidetes;c__Bacteroidia;o__Bacteroidales;f__Bacteroidaceae;g__Ga6A1;s__Ga6A1 sp1	98.14	0.76	94.34	high	3584038	3624726	45.41	3017	Rumen	0	1	1	1	1	0	0	0	0	4
RUG13479	d__Bacteria;p__Bacteroidetes;c__Bacteroidia;o__Bacteroidales;f__Bacteroidaceae;g__Ga6A1;s__Ga6A1 sp1	96.58	0.76	92.78	high	3634829	3735917	45.37	3039	Rumen	0	1	1	1	1	0	0	0	0	4
RUG13972	d__Bacteria;p__Bacteroidetes;c__Bacteroidia;o__Bacteroidales;f__Bacteroidaceae;g__Ga6A1;s__Ga6A1 sp1	90.9	1.77	82.05	high	3024183	3273406	46.01	2798	Rumen	0	1	1	1	1	0	0	0	0	4
RUG13072	d__Bacteria;p__Bacteroidetes;c__Bacteroidia;o__Bacteroidales;f__Bacteroidaceae;g__Ga6A1;s__Ga6A1 sp1	94.72	0.69	91.27	high	3463968	3633159	45.5	2981	Rumen	0	1	1	0	1	0	0	0	0	3
RGIG8161	d__Bacteria;p__Bacteroidetes;c__Bacteroidia;o__Bacteroidales;f__Bacteroidaceae;g__Ga6A1;s__	97.77	2.62	84.67	high	3618121	3605851	45.94	2951	Rumen	0	1	1	1	1	0	0	0	0	4
RUG12571	d__Bacteria;p__Bacteroidetes;c__Bacteroidia;o__Bacteroidales;f__Bacteroidaceae;g__Ga6A1;s__Ga6A1 sp1	96.47	0.41	94.42	high	3673378	3792732	45.33	3072	Rumen	0	1	1	1	1	0	0	0	0	4
RUG10571	d__Bacteria;p__Bacteroidetes;c__Bacteroidia;o__Bacteroidales;f__Bacteroidaceae;g__Ga6A1;s__Ga6A1 sp1	96.1	0.41	94.05	high	3515697	3643959	45.48	2909	Rumen	0	1	1	1	1	0	0	0	0	4
RUG13408	d__Bacteria;p__Bacteroidetes;c__Bacteroidia;o__Bacteroidales;f__Bacteroidaceae;g__Ga6A1;s__Ga6A1 sp1	93.37	0.52	90.77	high	3392748	3616017	45.57	2827	Rumen	0	1	1	0	1	0	0	0	0	3
RGIG9044	d__Bacteria;p__Bacteroidetes;c__Bacteroidia;o__Bacteroidales;f__Bacteroidaceae;g__Paraprevotella;s__	93.87	1.12	88.27	high	3309171	3488207	50.08	2716	Rectum	0	1	1	0	0	0	0	0	0	2
RGIG8667	d__Bacteria;p__Bacteroidetes;c__Bacteroidia;o__Bacteroidales;f__Bacteroidaceae;g__Paraprevotella;s__	91.45	0	91.45	high	3192395	3490864	49.93	2598	Colon	0	1	0	0	0	0	0	0	0	1
RGIG6310	d__Bacteria;p__Bacteroidetes;c__Bacteroidia;o__Bacteroidales;f__Bacteroidaceae;g__;s__	90.45	1.98	80.55	high	3384094	3674392	47.8	2700	Rectum	0	0	0	1	0	0	0	0	0	1
RGIG1657	d__Bacteria;p__Bacteroidetes;c__Bacteroidia;o__Bacteroidales;f__Bacteroidaceae;g__;s__	94.66	1.9	85.16	high	3156927	3275035	45.7	2465	Cecum	0	1	1	1	0	0	0	0	0	3
RGIG4913	d__Bacteria;p__Bacteroidetes;c__Bacteroidia;o__Bacteroidales;f__Bacteroidaceae;g__Phocaeicola;s__	96.75	0.37	94.9	high	2725473	2806942	43.55	2290	Rumen	0	1	0	0	0	0	0	0	0	1
RGIG8918	d__Bacteria;p__Bacteroidetes;c__Bacteroidia;o__Bacteroidales;f__Bacteroidaceae;g__Phocaeicola;s__	90.94	3.53	73.29	high	2624037	2792831	43.48	2248	Omasum	0	1	0	0	0	0	0	0	0	1
RGIG6017	d__Bacteria;p__Bacteroidetes;c__Bacteroidia;o__Bacteroidales;f__Bacteroidaceae;g__UBA2918;s__	94.58	1.72	85.98	high	2375544	2470818	49.22	2150	Omasum	0	1	0	0	0	0	0	0	0	1
RGIG6796	d__Bacteria;p__Bacteroidetes;c__Bacteroidia;o__Bacteroidales;f__Bacteroidaceae;g__UBA2918;s__	93.36	1.6	85.36	high	2706220	2855394	44.92	2360	Rumen	0	0	1	0	0	0	0	0	0	1
RUG12436	d__Bacteria;p__Bacteroidetes;c__Bacteroidia;o__Bacteroidales;f__Bacteroidaceae;g__UBA2918;s__	97.17	1.58	89.27	high	2616423	2651285	43.48	2294	Rumen	0	0	1	0	0	0	0	0	0	1
RUG12062	d__Bacteria;p__Bacteroidetes;c__Bacteroidia;o__Bacteroidales;f__Bacteroidaceae;g__UBA2918;s__GCA_002349865.1	97.4	0.37	95.55	high	2433451	2489406	43.49	2074	Rumen	0	0	1	0	0	0	0	0	0	1
RGIG3790	d__Bacteria;p__Bacteroidetes;c__Bacteroidia;o__Bacteroidales;f__Bacteroidaceae;g__UBA2918;s__GCA_002349865.1	97.4	0.37	95.55	high	2614255	2674367	43.69	2252	Abomasum	0	0	1	0	0	0	0	0	0	1
RUG11284	d__Bacteria;p__Bacteroidetes;c__Bacteroidia;o__Bacteroidales;f__Bacteroidaceae;g__UBA2918;s__GCA_002349865.1	90.8	4.15	70.05	high	2117286	2243945	43.69	1838	Rumen	0	0	1	0	0	0	0	0	0	1
Seshadri.3964199-submission.assembly	d__Bacteria;p__Bacteroidetes;c__Bacteroidia;o__Bacteroidales;f__Bacteroidaceae;g__Bacteroides;s__Bacteroides vulgatus	99.25	0	99.25	high	4974802	5012395	42.44	4238	Rumen	0	1	1	1	0	1	0	0	0	4
RGIG8541	d__Bacteria;p__Bacteroidetes;c__Bacteroidia;o__Bacteroidales;f__Bacteroidaceae;g__Bacteroides;s__	95.04	3.97	75.19	high	2707751	2741567	45.65	2272	Cecum	0	1	0	1	0	0	0	0	0	2
RGIG6255	d__Bacteria;p__Bacteroidetes;c__Bacteroidia;o__Bacteroidales;f__Bacteroidaceae;g__Bacteroides;s__	95.04	0.07	94.69	high	2493379	2621759	45.86	2104	Rectum	0	1	0	1	0	0	0	0	0	2
RGIG4759	d__Bacteria;p__Bacteroidetes;c__Bacteroidia;o__Bacteroidales;f__Bacteroidaceae;g__Bacteroides;s__	93.31	0.93	88.66	high	2866749	3045624	53.37	2238	Rectum	0	0	1	1	0	0	0	0	0	2
RGIG8771	d__Bacteria;p__Bacteroidetes;c__Bacteroidia;o__Bacteroidales;f__Bacteroidaceae;g__Bacteroides;s__	94.22	0.56	91.42	high	2635508	2782426	47.68	2207	Colon	0	0	1	0	0	0	0	0	0	1
Seshadri.3964109-submission.assembly	d__Bacteria;p__Bacteroidetes;c__Bacteroidia;o__Bacteroidales;f__Bacteroidaceae;g__Bacteroides;s__	99.46	0	99.46	high	6131743	6165034	41.76	4813	Rumen	0	1	1	1	1	1	0	0	0	5
Seshadri.4309689-submission.assembly	d__Bacteria;p__Bacteroidetes;c__Bacteroidia;o__Bacteroidales;f__Bacteroidaceae;g__Bacteroides;s__	99.46	0	99.46	high	5867942	5899801	41.89	4655	Rumen	0	1	1	1	1	1	0	0	0	5
Bacteroides_thetaiotaomicron_NLAE-zl-G288	d__Bacteria;p__Bacteroidetes;c__Bacteroidia;o__Bacteroidales;f__Bacteroidaceae;g__Bacteroides;s__Bacteroides thetaiotaomicron	99.41	0.4	97.41	high	6424162	6436593	42.74	5002	Feces	0	1	1	1	1	1	0	0	0	5
Seshadri.4309680-submission.assembly	d__Bacteria;p__Bacteroidetes;c__Bacteroidia;o__Bacteroidales;f__Bacteroidaceae;g__Bacteroides;s__Bacteroides thetaiotaomicron	99.41	0.08	99.01	high	6328799	6361297	42.94	5016	Rumen	0	1	1	1	1	1	0	0	0	5
Bacteroides_thetaiotaomicron_NLAE-zl-C523	d__Bacteria;p__Bacteroidetes;c__Bacteroidia;o__Bacteroidales;f__Bacteroidaceae;g__Bacteroides;s__Bacteroides thetaiotaomicron	99.46	0.08	99.06	high	6365074	6394540	42.99	5160	Feces	0	1	1	1	1	1	0	0	0	5
Seshadri.3620131-assembly.fasta	d__Bacteria;p__Bacteroidetes;c__Bacteroidia;o__Bacteroidales;f__Bacteroidaceae;g__Bacteroides;s__Bacteroides thetaiotaomicron	99.41	0.4	97.41	high	6227149	6239199	42.96	4886	Rumen	0	1	1	1	1	1	0	0	0	5
Seshadri.3623177-assembly.fasta	d__Bacteria;p__Bacteroidetes;c__Bacteroidia;o__Bacteroidales;f__Bacteroidaceae;g__Bacteroides;s__Bacteroides thetaiotaomicron	99.09	0.08	98.69	high	6065363	6116212	42.7	4662	Rumen	0	1	1	1	1	1	0	0	0	5
RGIG9894	d__Bacteria;p__Bacteroidetes;c__Bacteroidia;o__Bacteroidales;f__UBA1402;g__UBA1757;s__	91.22	4.05	70.97	high	1927928	2035412	46.25	1909	Rectum	0	0	0	1	0	0	0	0	0	1
RGIG9551	d__Bacteria;p__Bacteroidetes;c__Bacteroidia;o__Bacteroidales;f__UBA1402;g__UBA1757;s__	95.16	3.85	75.91	high	2123190	2149436	46.17	1981	Colon	0	0	0	1	0	0	0	0	0	1
RGIG154	d__Bacteria;p__Bacteroidetes;c__Bacteroidia;o__Bacteroidales;f__UBA1402;g__UBA1757;s__	94.28	1.01	89.23	high	2150133	2258866	45.83	1762	Cecum	0	0	0	1	0	0	0	0	0	1
RGIG387	d__Bacteria;p__Bacteroidetes;c__Bacteroidia;o__Bacteroidales;f__UBA1402;g__UBA1757;s__	94.77	0.27	93.42	high	2046225	2153624	46.27	1733	Colon	0	0	0	1	0	0	0	0	0	1
RGIG371	d__Bacteria;p__Bacteroidetes;c__Bacteroidia;o__Bacteroidales;f__UBA1402;g__UBA1757;s__	97.58	0.27	96.23	high	2336327	2387960	45.87	1961	Colon	0	0	0	1	0	0	0	0	0	1
RGIG9481	d__Bacteria;p__Bacteroidetes;c__Bacteroidia;o__Bacteroidales;f__UBA1402;g__UBA1757;s__	97.31	0.27	95.96	high	2294417	2351648	45.8	1872	Cecum	0	0	0	1	0	0	0	0	0	1
RGIG9420	d__Bacteria;p__Bacteroidetes;c__Bacteroidia;o__Bacteroidales;f__UBA1402;g__UBA1757;s__	94.62	2.11	84.07	high	2181297	2259298	46.1	1896	Cecum	0	0	0	1	0	0	0	0	0	1
RGIG9486	d__Bacteria;p__Bacteroidetes;c__Bacteroidia;o__Bacteroidales;f__UBA1402;g__UBA1757;s__	93.41	1.68	85.01	high	2107524	2220802	46.49	1948	Cecum	0	0	0	1	0	0	0	0	0	1
RGIG3412	d__Bacteria;p__Bacteroidetes;c__Bacteroidia;o__Bacteroidales;f__UBA1402;g__UBA1757;s__	96.24	0.18	95.34	high	2096369	2174499	56.21	1727	Reticulum	0	0	1	0	0	0	0	0	0	1
RGIG4402	d__Bacteria;p__Bacteroidetes;c__Bacteroidia;o__Bacteroidales;f__UBA1402;g__UBA1757;s__	95.43	1.61	87.38	high	2366992	2442235	53.75	1870	Omasum	0	0	1	1	0	0	0	0	0	2
Solden.2703719088	d__Bacteria;p__Bacteroidetes;c__Bacteroidia;o__Bacteroidales;f__UBA1402;g__UBA1757;s__	98.92	0.81	94.87	high	2498818	2505859	53.43	2069	Rumen	0	0	1	1	0	0	0	0	0	2
RGIG5529	d__Bacteria;p__Bacteroidetes;c__Bacteroidia;o__Bacteroidales;f__Paludibacteraceae;g__;s__	92.74	1.88	83.34	high	1658523	1757178	41.75	1582	Colon	0	1	0	0	0	0	0	0	0	1
RGIG873	d__Bacteria;p__Bacteroidetes;c__Bacteroidia;o__Bacteroidales;f__Paludibacteraceae;g__;s__	96.42	2.28	85.02	high	1609871	1632939	42.11	1454	Rectum	1	1	0	0	0	0	0	0	0	2
RGIG410	d__Bacteria;p__Bacteroidetes;c__Bacteroidia;o__Bacteroidales;f__Paludibacteraceae;g__;s__	92.6	2.82	78.5	high	1763192	1854373	41.15	1520	Colon	0	1	0	0	0	0	0	0	0	1
RGIG3354	d__Bacteria;p__Bacteroidetes;c__Bacteroidia;o__Bacteroidales;f__Paludibacteraceae;g__;s__	93.82	1.34	87.12	high	2155905	2269027	43.91	1850	Reticulum	0	1	0	1	0	0	0	0	0	2
RUG14097	d__Bacteria;p__Bacteroidetes;c__Bacteroidia;o__Bacteroidales;f__Paludibacteraceae;g__;s__	97.04	0.54	94.34	high	2245864	2302242	43.52	1982	Rumen	0	1	0	1	0	0	0	0	0	2
RUG14417	d__Bacteria;p__Bacteroidetes;c__Bacteroidia;o__Bacteroidales;f__Paludibacteraceae;g__;s__	98.12	0.54	95.42	high	2300646	2332303	43.47	1990	Rumen	0	1	0	1	0	0	0	0	0	2
RUG11926	d__Bacteria;p__Bacteroidetes;c__Bacteroidia;o__Bacteroidales;f__Paludibacteraceae;g__;s__	92.74	1.08	87.34	high	1910009	2038903	44.02	1636	Rumen	0	1	0	1	0	0	0	0	0	2
RUG12011	d__Bacteria;p__Bacteroidetes;c__Bacteroidia;o__Bacteroidales;f__Paludibacteraceae;g__;s__	96.51	1.88	87.11	high	2155328	2192749	43.93	1914	Rumen	0	1	0	1	0	0	0	0	0	2
RGIG10296	d__Bacteria;p__Bacteroidetes;c__Bacteroidia;o__Bacteroidales;f__Paludibacteraceae;g__;s__	96.77	1	91.77	high	1662857	1701731	55.06	1527	Rumen	0	0	1	1	1	0	0	0	0	3
RGIG7374	d__Bacteria;p__Bacteroidetes;c__Bacteroidia;o__Bacteroidales;f__Paludibacteraceae;g__;s__	95.7	0	95.7	high	2339371	2444484	38.39	1934	Cecum	0	0	1	0	0	0	0	0	0	1
RGIG4115	d__Bacteria;p__Bacteroidetes;c__Bacteroidia;o__Bacteroidales;f__Paludibacteraceae;g__;s__	95.97	0.81	91.92	high	2726709	2819123	37.34	2190	Cecum	1	0	1	0	0	0	0	0	0	2
RGIG9891	d__Bacteria;p__Bacteroidetes;c__Bacteroidia;o__Bacteroidales;f__Paludibacteraceae;g__;s__	94.09	1.08	88.69	high	2000085	2104114	41.56	1658	Rectum	1	0	0	0	0	0	0	0	0	1
Olov.106.bin63	d__Bacteria;p__Bacteroidetes;c__Bacteroidia;o__Bacteroidales;f__Paludibacteraceae;g__;s__	95.07	0.54	92.37	high	2881804	3015683	42.97	2402	Rumen	0	0	1	0	0	0	0	0	0	1
Solden.2703719132	d__Bacteria;p__Bacteroidetes;c__Bacteroidia;o__Bacteroidales;f__Paludibacteraceae;g__;s__	93.55	0.54	90.85	high	2315660	2462813	43.02	1949	Rumen	0	0	1	0	0	0	0	0	0	1
RGIG5004	d__Bacteria;p__Bacteroidetes;c__Bacteroidia;o__Bacteroidales;f__Paludibacteraceae;g__;s__	92.69	0.66	89.39	high	2417968	2592703	42.81	2068	Rumen	0	0	1	0	0	0	0	0	0	1
RGIG5082	d__Bacteria;p__Bacteroidetes;c__Bacteroidia;o__Bacteroidales;f__Paludibacteraceae;g__RF16;s__	93.01	0	93.01	high	2191219	2355896	40.25	1799	Rumen	0	0	1	0	0	0	0	0	0	1
Olov.106.bin20	d__Bacteria;p__Bacteroidetes;c__Bacteroidia;o__Bacteroidales;f__Paludibacteraceae;g__RF16;s__	94.62	0.27	93.27	high	2348319	2475502	45.24	1938	Rumen	0	0	1	0	0	0	0	0	0	1
RGIG5024	d__Bacteria;p__Bacteroidetes;c__Bacteroidia;o__Bacteroidales;f__Paludibacteraceae;g__RF16;s__	96.95	1.61	88.9	high	2802352	2845395	46.66	2359	Rumen	0	0	1	0	0	0	0	0	0	1
Solden.2703719087	d__Bacteria;p__Bacteroidetes;c__Bacteroidia;o__Bacteroidales;f__Paludibacteraceae;g__RF16;s__	98.39	1.61	90.34	high	2909679	2910446	46.58	2322	Rumen	0	0	1	0	0	0	0	0	0	1
RUG14423	d__Bacteria;p__Bacteroidetes;c__Bacteroidia;o__Bacteroidales;f__Paludibacteraceae;g__RF16;s__	90.05	0	90.05	high	2847697	3162351	50.02	2368	Rumen	0	0	1	0	0	0	0	0	0	1
RUG12563	d__Bacteria;p__Bacteroidetes;c__Bacteroidia;o__Bacteroidales;f__Paludibacteraceae;g__RF16;s__GCA_002372425.1	91.94	0.54	89.24	high	2653824	2872143	49.85	2182	Rumen	0	0	1	0	0	0	0	0	0	1
RUG14496	d__Bacteria;p__Bacteroidetes;c__Bacteroidia;o__Bacteroidales;f__Paludibacteraceae;g__RF16;s__GCA_002372425.1	91.67	0	91.67	high	2645592	2885995	50.21	2225	Rumen	0	0	1	0	0	0	0	0	0	1
RUG12322	d__Bacteria;p__Bacteroidetes;c__Bacteroidia;o__Bacteroidales;f__Paludibacteraceae;g__RF16;s__GCA_002372425.1	92.25	0.54	89.55	high	2523685	2722074	50.04	2093	Rumen	0	0	1	0	0	0	0	0	0	1
RUG12643	d__Bacteria;p__Bacteroidetes;c__Bacteroidia;o__Bacteroidales;f__Paludibacteraceae;g__RF16;s__GCA_002372425.1	90.86	0	90.86	high	2790514	3071224	49.98	2243	Rumen	0	0	1	0	0	0	0	0	0	1
RUG11325	d__Bacteria;p__Bacteroidetes;c__Bacteroidia;o__Bacteroidales;f__Paludibacteraceae;g__RF16;s__GCA_002372425.1	91.4	0.81	87.35	high	2408581	2615699	50.05	2015	Rumen	0	0	1	0	0	0	0	0	0	1
RUG11978	d__Bacteria;p__Bacteroidetes;c__Bacteroidia;o__Bacteroidales;f__Paludibacteraceae;g__RF16;s__GCA_002372425.1	90.86	0.81	86.81	high	2501197	2732544	50.37	2052	Rumen	0	0	1	0	0	0	0	0	0	1
RUG10200	d__Bacteria;p__Bacteroidetes;c__Bacteroidia;o__Bacteroidales;f__Paludibacteraceae;g__RF16;s__GCA_002372425.1	92.74	0.54	90.04	high	2599311	2788758	50.34	2136	Rumen	0	0	1	0	0	0	0	0	0	1
RUG13247	d__Bacteria;p__Bacteroidetes;c__Bacteroidia;o__Bacteroidales;f__Paludibacteraceae;g__RF16;s__GCA_002372425.1	90.86	0.27	89.51	high	2629815	2887259	49.91	2157	Rumen	0	0	1	0	0	0	0	0	0	1
RGIG906	d__Bacteria;p__Bacteroidetes;c__Bacteroidia;o__Bacteroidales;f__Paludibacteraceae;g__RF16;s__	90.75	2.24	79.55	high	1899818	2050907	42.05	1545	Rectum	0	0	1	0	0	0	0	0	0	1
RGIG7219	d__Bacteria;p__Bacteroidetes;c__Bacteroidia;o__Bacteroidales;f__Paludibacteraceae;g__RF16;s__	95.97	0.54	93.27	high	1996486	2069542	43.76	1672	Cecum	0	0	1	0	0	0	0	0	0	1
RGIG7370	d__Bacteria;p__Bacteroidetes;c__Bacteroidia;o__Bacteroidales;f__Paludibacteraceae;g__RF16;s__	94.88	3.84	75.68	high	2105339	2138104	43.56	1779	Cecum	0	0	1	0	0	0	0	0	0	1
RGIG9579	d__Bacteria;p__Bacteroidetes;c__Bacteroidia;o__Bacteroidales;f__Paludibacteraceae;g__RF16;s__	91.99	3.23	75.84	high	2410526	2542562	43.22	2185	Colon	0	0	1	0	0	0	0	0	0	1
RGIG7483	d__Bacteria;p__Bacteroidetes;c__Bacteroidia;o__Bacteroidales;f__Paludibacteraceae;g__RF16;s__	95.66	4.03	75.51	high	2435712	2448059	45.31	2160	Colon	0	0	1	0	0	0	0	0	0	1
RUG13803	d__Bacteria;p__Bacteroidetes;c__Bacteroidia;o__Bacteroidales;f__Paludibacteraceae;g__RF16;s__	97.85	2.15	87.1	high	2410821	2411960	50.44	2017	Rumen	0	0	1	0	0	0	0	0	0	1
RUG13953	d__Bacteria;p__Bacteroidetes;c__Bacteroidia;o__Bacteroidales;f__Paludibacteraceae;g__RF16;s__	95.7	1.61	87.65	high	2117741	2178800	50.77	1788	Rumen	0	0	1	0	0	0	0	0	0	1
RUG11329	d__Bacteria;p__Bacteroidetes;c__Bacteroidia;o__Bacteroidales;f__Paludibacteraceae;g__RF16;s__	97.04	1.61	88.99	high	2269977	2302671	50.65	1927	Rumen	0	0	1	0	0	0	0	0	0	1
RUG11925	d__Bacteria;p__Bacteroidetes;c__Bacteroidia;o__Bacteroidales;f__Paludibacteraceae;g__RF16;s__	97.31	1.88	87.91	high	2566842	2589542	49.92	2170	Rumen	0	0	1	0	0	0	0	0	0	1
RUG11566	d__Bacteria;p__Bacteroidetes;c__Bacteroidia;o__Bacteroidales;f__Paludibacteraceae;g__RF16;s__	95.65	2.33	84	high	2355545	2407787	50.41	2001	Rumen	0	0	1	0	0	0	0	0	0	1
RUG10323	d__Bacteria;p__Bacteroidetes;c__Bacteroidia;o__Bacteroidales;f__Paludibacteraceae;g__RF16;s__	96.24	1.61	88.19	high	2271107	2323272	50.36	1927	Rumen	0	0	1	0	0	0	0	0	0	1
RUG14506	d__Bacteria;p__Bacteroidetes;c__Bacteroidia;o__Bacteroidales;f__Paludibacteraceae;g__RF16;s__	96.24	1.61	88.19	high	2386195	2441003	50.36	1999	Rumen	0	0	1	0	0	0	0	0	0	1
RUG12580	d__Bacteria;p__Bacteroidetes;c__Bacteroidia;o__Bacteroidales;f__Paludibacteraceae;g__RF16;s__	94.09	1.08	88.69	high	2030967	2136602	47.06	1784	Rumen	0	0	1	0	0	0	0	0	0	1
RGIG1628	d__Bacteria;p__Bacteroidetes;c__Bacteroidia;o__Bacteroidales;f__Paludibacteraceae;g__RF16;s__	93.03	0	93.03	high	2184811	2348502	52.4	1868	Abomasum	0	0	1	0	0	0	0	0	0	1
RGIG3448	d__Bacteria;p__Bacteroidetes;c__Bacteroidia;o__Bacteroidales;f__Paludibacteraceae;g__RF16;s__	91.49	0.54	88.79	high	1813539	1972433	46.94	1535	Rumen	0	0	1	0	0	0	0	0	0	1
RGIG3343	d__Bacteria;p__Bacteroidetes;c__Bacteroidia;o__Bacteroidales;f__Paludibacteraceae;g__RF16;s__	92.2	1.08	86.8	high	1900379	2040624	47.87	1621	Reticulum	0	0	1	0	0	0	0	0	0	1
RUG11711	d__Bacteria;p__Bacteroidetes;c__Bacteroidia;o__Bacteroidales;f__Paludibacteraceae;g__RF16;s__	93.55	1.27	87.2	high	2056016	2171661	45.33	1792	Rumen	0	0	1	0	0	0	0	0	0	1
RUG11596	d__Bacteria;p__Bacteroidetes;c__Bacteroidia;o__Bacteroidales;f__Paludibacteraceae;g__RF16;s__GCA_002372355.1	91.13	0.54	88.43	high	2279312	2488857	44.84	1984	Rumen	0	0	1	0	0	0	0	0	0	1
RUG12771	d__Bacteria;p__Bacteroidetes;c__Bacteroidia;o__Bacteroidales;f__Paludibacteraceae;g__RF16;s__GCA_002372355.1	90.05	0	90.05	high	2035968	2260931	44.95	1734	Rumen	0	0	1	0	0	0	0	0	0	1
RUG10345	d__Bacteria;p__Bacteroidetes;c__Bacteroidia;o__Bacteroidales;f__Paludibacteraceae;g__RF16;s__GCA_002372355.1	90.7	0	90.7	high	1936798	2135389	45.44	1718	Rumen	0	0	1	0	0	0	0	0	0	1
RUG13486	d__Bacteria;p__Bacteroidetes;c__Bacteroidia;o__Bacteroidales;f__Paludibacteraceae;g__RF16;s__GCA_002372355.1	91.13	0.54	88.43	high	2017561	2203042	45.25	1771	Rumen	0	0	1	0	0	0	0	0	0	1
RGIG4452	d__Bacteria;p__Bacteroidetes;c__Bacteroidia;o__Bacteroidales;f__Paludibacteraceae;g__RF16;s__GCA_002392745.1	90.05	2.15	79.3	high	2298703	2503274	49.4	1933	Omasum	0	0	1	0	0	0	0	0	0	1
GCA_002392745.1_ASM239274v1_genomic	d__Bacteria;p__Bacteroidetes;c__Bacteroidia;o__Bacteroidales;f__Paludibacteraceae;g__RF16;s__GCA_002392745.1	91.04	0	91.04	high	2281843	2506418	49.33	1868	Rumen	0	0	1	0	0	0	0	0	0	1
RUG10444	d__Bacteria;p__Bacteroidetes;c__Bacteroidia;o__Bacteroidales;f__Paludibacteraceae;g__RF16;s__	93.49	1.08	88.09	high	1956806	2071931	49.58	1739	Rumen	0	0	1	0	0	0	0	0	0	1
RUG14771	d__Bacteria;p__Bacteroidetes;c__Bacteroidia;o__Bacteroidales;f__Paludibacteraceae;g__RF16;s__	92.9	0.81	88.85	high	2318433	2476843	49.01	2048	Rumen	0	0	1	0	0	0	0	0	0	1
RUG11646	d__Bacteria;p__Bacteroidetes;c__Bacteroidia;o__Bacteroidales;f__Paludibacteraceae;g__RF16;s__	90.07	0	90.07	high	2111743	2344558	49.15	1850	Rumen	0	0	1	0	0	0	0	0	0	1
RUG12423	d__Bacteria;p__Bacteroidetes;c__Bacteroidia;o__Bacteroidales;f__Paludibacteraceae;g__RF16;s__	93.69	0.54	90.99	high	2183757	2319040	48.93	1916	Rumen	0	0	1	0	0	0	0	0	0	1
RUG14354	d__Bacteria;p__Bacteroidetes;c__Bacteroidia;o__Bacteroidales;f__Paludibacteraceae;g__RF16;s__	91.24	1.61	83.19	high	2075283	2241120	49.2	1818	Rumen	0	0	1	0	0	0	0	0	0	1
RUG11530	d__Bacteria;p__Bacteroidetes;c__Bacteroidia;o__Bacteroidales;f__Paludibacteraceae;g__RF16;s__	95.97	1.88	86.57	high	2300268	2353616	48.86	2040	Rumen	0	0	1	0	0	0	0	0	0	1
RUG13074	d__Bacteria;p__Bacteroidetes;c__Bacteroidia;o__Bacteroidales;f__Paludibacteraceae;g__RF16;s__GCA_002373505.1	94.35	0.54	91.65	high	2413851	2545366	49.44	2046	Rumen	0	0	1	0	0	0	0	0	0	1
GCA_002373505.1_ASM237350v1_genomic	d__Bacteria;p__Bacteroidetes;c__Bacteroidia;o__Bacteroidales;f__Paludibacteraceae;g__RF16;s__GCA_002373505.1	95.97	0.54	93.27	high	2535436	2628213	49.25	2145	Rumen	0	0	1	0	0	0	0	0	0	1
GCA_002354055.1_ASM235405v1_genomic	d__Bacteria;p__Bacteroidetes;c__Bacteroidia;o__Bacteroidales;f__Paludibacteraceae;g__RF16;s__GCA_002354055.1	95.41	0.54	92.71	high	2219438	2314226	49.89	1871	Rumen	0	0	1	0	0	0	0	0	0	1
RUG13472	d__Bacteria;p__Bacteroidetes;c__Bacteroidia;o__Bacteroidales;f__Paludibacteraceae;g__RF16;s__GCA_002393655.1	92.92	0	92.92	high	2206937	2375094	50.14	1850	Rumen	0	0	1	0	0	0	0	0	0	1
GCA_002393655.1_ASM239365v1_genomic	d__Bacteria;p__Bacteroidetes;c__Bacteroidia;o__Bacteroidales;f__Paludibacteraceae;g__RF16;s__GCA_002393655.1	95.97	0.45	93.72	high	2445390	2537073	49.51	2071	Rumen	0	0	1	0	0	0	0	0	0	1
RUG10191	d__Bacteria;p__Bacteroidetes;c__Bacteroidia;o__Bacteroidales;f__Paludibacteraceae;g__RF16;s__	90.45	0.54	87.75	high	2257794	2483987	49.15	1928	Rumen	0	0	1	0	0	0	0	0	0	1
RUG10089	d__Bacteria;p__Bacteroidetes;c__Bacteroidia;o__Bacteroidales;f__Paludibacteraceae;g__RF16;s__	90.46	2.02	80.36	high	2484868	2696730	48.05	2129	Rumen	0	0	1	0	0	0	0	0	0	1
RUG13680	d__Bacteria;p__Bacteroidetes;c__Bacteroidia;o__Bacteroidales;f__Paludibacteraceae;g__RF16;s__	92.74	0	92.74	high	2563821	2764526	47.7	2215	Rumen	0	0	1	0	0	0	0	0	0	1
RUG13644	d__Bacteria;p__Bacteroidetes;c__Bacteroidia;o__Bacteroidales;f__Paludibacteraceae;g__RF16;s__	92.74	0.54	90.04	high	2361470	2533582	47.36	2023	Rumen	0	0	1	0	0	0	0	0	0	1
RUG12615	d__Bacteria;p__Bacteroidetes;c__Bacteroidia;o__Bacteroidales;f__Paludibacteraceae;g__RF16;s__	90.75	1.18	84.85	high	2277883	2483185	47.24	1933	Rumen	0	0	1	0	0	0	0	0	0	1
RGIG3224	d__Bacteria;p__Bacteroidetes;c__Bacteroidia;o__Bacteroidales;f__Paludibacteraceae;g__RF16;s__	91.13	0.27	89.78	high	2361602	2585089	50.33	2001	Reticulum	0	0	1	0	0	0	0	0	0	1
RUG10964	d__Bacteria;p__Bacteroidetes;c__Bacteroidia;o__Bacteroidales;f__Paludibacteraceae;g__RF16;s__	90.32	0	90.32	high	2866017	3173181	46.01	2367	Rumen	0	0	1	0	0	0	0	0	0	1
RUG14556	d__Bacteria;p__Bacteroidetes;c__Bacteroidia;o__Bacteroidales;f__Paludibacteraceae;g__RF16;s__	90.05	0.27	88.7	high	1963562	2175223	48.62	1662	Rumen	0	0	1	0	0	0	0	0	0	1
RUG14811	d__Bacteria;p__Bacteroidetes;c__Bacteroidia;o__Bacteroidales;f__Paludibacteraceae;g__RF16;s__	90.45	0.59	87.5	high	2045891	2249832	48.28	1758	Rumen	0	0	1	0	0	0	0	0	0	1
RUG14377	d__Bacteria;p__Bacteroidetes;c__Bacteroidia;o__Bacteroidales;f__Paludibacteraceae;g__RF16;s__GCA_002361565.1	90.32	0	90.32	high	2073142	2295330	48.32	1752	Rumen	0	0	1	0	0	0	0	0	0	1
RGIG3809	d__Bacteria;p__Bacteroidetes;c__Bacteroidia;o__Bacteroidales;f__Paludibacteraceae;g__RF16;s__GCA_002361565.1	92.74	0.56	89.94	high	2137621	2292991	48.19	1819	Abomasum	0	0	1	0	0	0	0	0	0	1
RUG14487	d__Bacteria;p__Bacteroidetes;c__Bacteroidia;o__Bacteroidales;f__Paludibacteraceae;g__RF16;s__	90.05	0.54	87.35	high	2339087	2584911	48.6	2123	Rumen	0	0	1	0	0	0	0	0	0	1
RUG14494	d__Bacteria;p__Bacteroidetes;c__Bacteroidia;o__Bacteroidales;f__Paludibacteraceae;g__RF16;s__	90.25	0	90.25	high	2325004	2576182	48.71	2009	Rumen	0	0	1	0	0	0	0	0	0	1
RUG11365	d__Bacteria;p__Bacteroidetes;c__Bacteroidia;o__Bacteroidales;f__Paludibacteraceae;g__RF16;s__	92.04	0	92.04	high	2306614	2506100	49.98	2033	Rumen	0	0	1	0	0	0	0	0	0	1
RGIG1209	d__Bacteria;p__Bacteroidetes;c__Bacteroidia;o__Bacteroidales;f__Paludibacteraceae;g__RF16;s__	91.13	2.8	77.13	high	1976576	2113619	51.3	1741	Rumen	0	0	1	0	0	0	0	0	0	1
RGIG5934	d__Bacteria;p__Bacteroidetes;c__Bacteroidia;o__Bacteroidales;f__Paludibacteraceae;g__RF16;s__	93.82	0.54	91.12	high	2379847	2523758	52.23	2012	Omasum	0	0	1	0	0	0	0	0	0	1
GCA_002394335.1_ASM239433v1_genomic	d__Bacteria;p__Bacteroidetes;c__Bacteroidia;o__Bacteroidales;f__Paludibacteraceae;g__RF16;s__GCA_002394335.1	90.59	0.54	87.89	high	2164971	2378166	49.46	1824	Rumen	0	0	1	0	0	0	0	0	0	1
RUG14580	d__Bacteria;p__Bacteroidetes;c__Bacteroidia;o__Bacteroidales;f__Paludibacteraceae;g__RF16;s__	91.67	0.54	88.97	high	1996514	2167155	48.43	1730	Rumen	0	0	1	0	0	0	0	0	0	1
RUG12502	d__Bacteria;p__Bacteroidetes;c__Bacteroidia;o__Bacteroidales;f__Paludibacteraceae;g__RF16;s__	91.67	0.54	88.97	high	1819644	1975168	48.71	1554	Rumen	0	0	1	0	0	0	0	0	0	1
RGIG3461	d__Bacteria;p__Bacteroidetes;c__Bacteroidia;o__Bacteroidales;f__Paludibacteraceae;g__RF16;s__	91.94	1.61	83.89	high	2654461	2844430	47.22	2149	Rumen	0	0	1	0	0	0	0	0	0	1
RUG12996	d__Bacteria;p__Bacteroidetes;c__Bacteroidia;o__Bacteroidales;f__Paludibacteraceae;g__RF16;s__	91.4	1.34	84.7	high	2412613	2607291	51.18	2074	Rumen	0	0	1	0	0	0	0	0	0	1
RUG11480	d__Bacteria;p__Bacteroidetes;c__Bacteroidia;o__Bacteroidales;f__Paludibacteraceae;g__RF16;s__	93.82	2.15	83.07	high	2448862	2557520	51.02	2002	Rumen	0	0	1	0	0	0	0	0	0	1
RUG11416	d__Bacteria;p__Bacteroidetes;c__Bacteroidia;o__Bacteroidales;f__Paludibacteraceae;g__RF16;s__	93.28	0.54	90.58	high	2484018	2649556	50.88	2172	Rumen	0	0	1	0	0	0	0	0	0	1
RGIG9910	d__Bacteria;p__Bacteroidetes;c__Bacteroidia;o__Bacteroidales;f__Paludibacteraceae;g__UBA4363;s__	95.16	0	95.16	high	1615784	1697966	35.66	1465	Rectum	0	0	0	1	1	0	0	0	0	2
RGIG9042	d__Bacteria;p__Bacteroidetes;c__Bacteroidia;o__Bacteroidales;f__Paludibacteraceae;g__UBA4363;s__	100	0.27	98.65	high	2210624	2204655	48.09	1948	Rectum	0	0	1	1	1	0	0	0	0	3
RGIG3227	d__Bacteria;p__Bacteroidetes;c__Bacteroidia;o__Bacteroidales;f__Paludibacteraceae;g__UBA4363;s__	97.85	0.27	96.5	high	2244808	2288071	48.11	2010	Reticulum	0	0	0	1	1	0	0	0	0	2
RGIG2626	d__Bacteria;p__Bacteroidetes;c__Bacteroidia;o__Bacteroidales;f__Paludibacteraceae;g__UBA4363;s__	100	0.27	98.65	high	2202538	2196591	48.23	1958	Omasum	0	0	1	1	1	0	0	0	0	3
RGIG6785	d__Bacteria;p__Bacteroidetes;c__Bacteroidia;o__Bacteroidales;f__Paludibacteraceae;g__UBA4345;s__UBA4345 sp1	98.92	1.08	93.52	high	3793567	3794014	45.28	3090	Rumen	0	1	1	1	0	0	0	0	0	3
RGIG6829	d__Bacteria;p__Bacteroidetes;c__Bacteroidia;o__Bacteroidales;f__Paludibacteraceae;g__UBA4345;s__GCA_002396385.1	100	1.08	94.6	high	3753712	3713172	44.82	3059	Rumen	0	1	1	1	0	0	0	0	0	3
RGIG8342	d__Bacteria;p__Bacteroidetes;c__Bacteroidia;o__Bacteroidales;f__Paludibacteraceae;g__UBA4345;s__GCA_002396385.1	96.77	0.54	94.07	high	3356616	3450528	45.12	2796	Rumen	0	1	1	1	0	0	0	0	0	3
RGIG9497	d__Bacteria;p__Bacteroidetes;c__Bacteroidia;o__Bacteroidales;f__Paludibacteraceae;g__;s__	97.85	1.61	89.8	high	2853748	2870506	43.22	2349	Cecum	0	0	0	1	0	0	0	0	0	1
RGIG9379	d__Bacteria;p__Bacteroidetes;c__Bacteroidia;o__Bacteroidales;f__Paludibacteraceae;g__;s__	98.12	1.08	92.72	high	2822991	2846592	43.49	2268	Cecum	0	1	0	1	0	0	0	0	0	2
RUG12804	d__Bacteria;p__Bacteroidetes;c__Bacteroidia;o__Bacteroidales;f__Paludibacteraceae;g__UBA1723;s__	93.64	0.54	90.94	high	3329491	3537650	40.49	2688	Rumen	0	1	1	1	0	0	0	0	0	3
GCA_002371265.1_ASM237126v1_genomic	d__Bacteria;p__Bacteroidetes;c__Bacteroidia;o__Bacteroidales;f__Paludibacteraceae;g__UBA1723;s__	99.9	0	99.9	high	3771033	3774808	40.79	3015	Rumen	0	1	1	1	0	0	0	0	0	3
GCA_002450125.1_ASM245012v1_genomic	d__Bacteria;p__Bacteroidetes;c__Bacteroidia;o__Bacteroidales;f__Paludibacteraceae;g__UBA1723;s__	97.83	0.54	95.13	high	3839318	3903747	40.75	3080	Rumen	0	1	1	1	0	0	0	0	0	3
GCA_002309135.1_ASM230913v1_genomic	d__Bacteria;p__Bacteroidetes;c__Bacteroidia;o__Bacteroidales;f__Paludibacteraceae;g__UBA1723;s__	94.01	0	94.01	high	3717612	3954486	40.91	2965	Rumen	0	1	1	1	0	0	0	0	0	3
GCA_002392915.1_ASM239291v1_genomic	d__Bacteria;p__Bacteroidetes;c__Bacteroidia;o__Bacteroidales;f__Paludibacteraceae;g__UBA1723;s__	99.19	0	99.19	high	3784236	3815139	40.74	3034	Rumen	0	1	1	1	0	0	0	0	0	3
GCA_002395565.1_ASM239556v1_genomic	d__Bacteria;p__Bacteroidetes;c__Bacteroidia;o__Bacteroidales;f__Paludibacteraceae;g__UBA1723;s__	94.89	1.61	86.84	high	3586613	3722014	40.8	2905	Rumen	0	1	0	1	0	0	0	0	0	2
RGIG10153	d__Bacteria;p__Bacteroidetes;c__Bacteroidia;o__Bacteroidales;f__Paludibacteraceae;g__UBA1723;s__	96.77	0.27	95.42	high	3660769	3773074	40.89	3002	Rumen	0	1	1	0	0	0	0	0	0	2
RGIG6856	d__Bacteria;p__Bacteroidetes;c__Bacteroidia;o__Bacteroidales;f__Paludibacteraceae;g__UBA1723;s__	95.7	0.54	93	high	3405800	3540438	41.06	2710	Rumen	0	1	1	1	0	0	0	0	0	3
RGIG7853	d__Bacteria;p__Bacteroidetes;c__Bacteroidia;o__Bacteroidales;f__Paludibacteraceae;g__UBA1181;s__	97.31	1.34	90.61	high	3387267	3435514	45.01	2777	Reticulum	0	1	1	1	1	0	0	0	0	4
RGIG8066	d__Bacteria;p__Bacteroidetes;c__Bacteroidia;o__Bacteroidales;f__Paludibacteraceae;g__UBA1181;s__	97.85	1.34	91.15	high	3812658	3845342	44.51	3172	Rumen	0	1	1	1	1	0	0	0	0	4
RGIG9480	d__Bacteria;p__Bacteroidetes;c__Bacteroidia;o__Bacteroidales;f__Paludibacteraceae;g__UBA1181;s__	98.92	3.49	81.47	high	3566168	3480644	35.76	3235	Cecum	0	1	0	1	0	0	0	0	0	2
RGIG8710	d__Bacteria;p__Bacteroidetes;c__Bacteroidia;o__Bacteroidales;f__Paludibacteraceae;g__UBA1181;s__	98.39	1.08	92.99	high	2734293	2749505	36.54	2169	Colon	0	1	0	1	0	0	0	0	0	2
RGIG7591	d__Bacteria;p__Bacteroidetes;c__Bacteroidia;o__Bacteroidales;f__Paludibacteraceae;g__UBA1181;s__GCA_002310215.1	99.73	0.02	99.63	high	3246323	3254463	48.17	2484	Omasum	0	1	1	0	1	0	0	0	0	3
AGa-3076776-35-305-33	d__Bacteria;p__Bacteroidetes;c__Bacteroidia;o__Bacteroidales;f__Paludibacteraceae;g__UBA1181;s__GCA_002310215.1	90.51	2.42	78.41	high	3076776	3324919	48.26	2370	Rumen	0	0	0	0	1	0	0	0	0	1
GCA_002310215.1_ASM231021v1_genomic	d__Bacteria;p__Bacteroidetes;c__Bacteroidia;o__Bacteroidales;f__Paludibacteraceae;g__UBA1181;s__GCA_002310215.1	99.19	0.27	97.84	high	3423714	3442429	48.13	2581	Rumen	0	1	1	0	1	0	0	0	0	3
RGIG6625	d__Bacteria;p__Bacteroidetes;c__Bacteroidia;o__Bacteroidales;f__Paludibacteraceae;g__UBA1181;s__	95.7	0.54	93	high	3265996	3395108	48.59	2494	Rumen	0	1	0	0	1	0	0	0	0	2
RGIG9676	d__Bacteria;p__Bacteroidetes;c__Bacteroidia;o__Bacteroidales;f__Paludibacteraceae;g__UBA1181;s__	99.46	0.56	96.66	high	3509498	3508899	48.43	2704	Omasum	0	1	1	0	1	0	0	0	0	3
RGIG10174	d__Bacteria;p__Bacteroidetes;c__Bacteroidia;o__Bacteroidales;f__Paludibacteraceae;g__UBA1181;s__	97.31	0.56	94.51	high	3373114	3447470	48.35	2618	Rumen	0	1	1	0	1	0	0	0	0	3
RGIG9727	d__Bacteria;p__Bacteroidetes;c__Bacteroidia;o__Bacteroidales;f__Paludibacteraceae;g__UBA1181;s__	90.32	2.33	78.67	high	2733665	2962950	49.6	2358	Omasum	0	0	0	0	1	0	0	0	0	1
RGIG6775	d__Bacteria;p__Bacteroidetes;c__Bacteroidia;o__Bacteroidales;f__Paludibacteraceae;g__UBA1181;s__	96.77	0.02	96.67	high	3203519	3309806	48.9	2577	Rumen	0	1	0	0	1	0	0	0	0	2
RGIG7979	d__Bacteria;p__Bacteroidetes;c__Bacteroidia;o__Bacteroidales;f__Paludibacteraceae;g__UBA1181;s__	100	0.02	99.9	high	3474719	3474024	48.79	2702	Rumen	0	1	1	0	1	0	0	0	0	3
RUG11121	d__Bacteria;p__Bacteroidetes;c__Bacteroidia;o__Bacteroidales;f__Paludibacteraceae;g__UBA1181;s__	99.46	0.54	96.76	high	3351758	3351856	38.98	2638	Rumen	0	1	0	0	1	0	0	0	0	2
RGIG5164	d__Bacteria;p__Bacteroidetes;c__Bacteroidia;o__Bacteroidales;f__Paludibacteraceae;g__UBA1181;s__	100	0.54	97.3	high	3465794	3447079	39.01	2744	Abomasum	0	1	1	0	1	0	0	0	0	3
RGIG7865	d__Bacteria;p__Bacteroidetes;c__Bacteroidia;o__Bacteroidales;f__Paludibacteraceae;g__UBA1181;s__	99.46	0.18	98.56	high	3306557	3318558	39.9	2627	Reticulum	0	1	1	0	1	0	0	0	0	3
RGIG8219	d__Bacteria;p__Bacteroidetes;c__Bacteroidia;o__Bacteroidales;f__Paludibacteraceae;g__UBA1181;s__	97.85	1.61	89.8	high	3834621	3857139	39.87	3191	Rumen	0	1	1	0	1	0	0	0	0	3
RGIG1609	d__Bacteria;p__Bacteroidetes;c__Bacteroidia;o__Bacteroidales;f__;g__;s__	96.51	0.54	93.81	high	3599923	3710664	52.83	2788	Abomasum	0	0	1	1	0	0	0	0	0	2
RGIG6965	d__Bacteria;p__Bacteroidetes;c__Bacteroidia;o__Bacteroidales;f__;g__;s__	98.06	2.96	83.26	high	3435893	3402166	45.42	2792	Rumen	0	0	1	0	0	0	0	0	0	1
RGIG10207	d__Bacteria;p__Bacteroidetes;c__Bacteroidia;o__Bacteroidales;f__;g__;s__	91.85	1.08	86.45	high	3349795	3610850	43.89	2727	Rumen	0	0	1	0	0	0	0	0	0	1
RGIG10233	d__Bacteria;p__Bacteroidetes;c__Bacteroidia;o__Bacteroidales;f__;g__;s__	98.66	1.08	93.26	high	3111119	3119774	47.65	2593	Rumen	0	0	0	1	0	0	0	0	0	1
Solden.2703719089	d__Bacteria;p__Bacteroidetes;c__Bacteroidia;o__Bacteroidales;f__;g__;s__	96.51	2.69	83.06	high	2983833	3011469	39.1	2588	Rumen	0	0	1	0	1	0	0	0	0	2
RGIG1597	d__Bacteria;p__Bacteroidetes;c__Bacteroidia;o__Bacteroidales;f__UBA3824;g__UBA3824;s__	94.64	3.89	75.19	high	3924882	3994492	41.93	3629	Abomasum	0	0	0	1	0	0	0	0	1	2
RGIG10234	d__Bacteria;p__Bacteroidetes;c__Bacteroidia;o__Bacteroidales;f__UBA3824;g__UBA3824;s__	93	4.3	71.5	high	3986925	4115578	42.48	3584	Rumen	0	0	0	1	0	0	0	0	0	1
RGIG6918	d__Bacteria;p__Bacteroidetes;c__Bacteroidia;o__Bacteroidales;f__UBA3824;g__UBA3824;s__	95.48	2.7	81.98	high	3873702	3952492	41.87	3437	Rumen	0	0	0	1	0	0	0	0	0	1
RGIG1510	d__Bacteria;p__Bacteroidetes;c__Bacteroidia;o__Bacteroidales;f__UBA3824;g__UBA3824;s__GCA_002393195.1	97.62	2.62	84.52	high	4487719	4479552	46.29	3796	Abomasum	0	0	0	1	1	0	0	0	0	2
GCA_002393195.1_ASM239319v1_genomic	d__Bacteria;p__Bacteroidetes;c__Bacteroidia;o__Bacteroidales;f__UBA3824;g__UBA3824;s__GCA_002393195.1	93.36	3.98	73.46	high	4183239	4314269	46.21	3655	Rumen	0	0	0	1	1	0	0	0	0	2
RGIG6894	d__Bacteria;p__Bacteroidetes;c__Bacteroidia;o__Bacteroidales;f__UBA3824;g__UBA3824;s__	99.05	4.76	75.25	high	4629098	4453151	36.42	3852	Rumen	0	1	0	0	1	0	0	0	0	2
RGIG1595	d__Bacteria;p__Bacteroidetes;c__Bacteroidia;o__Bacteroidales;f__UBA3824;g__UBA3824;s__	97.62	3.33	80.97	high	4088579	4052110	37.99	3533	Abomasum	0	0	0	1	1	0	0	0	0	2
RGIG6989	d__Bacteria;p__Bacteroidetes;c__Bacteroidia;o__Bacteroidales;f__UBA3824;g__UBA3824;s__	91.67	2.86	77.37	high	3047145	3236889	37.12	2616	Rumen	0	0	0	1	1	0	0	0	0	2
RGIG1614	d__Bacteria;p__Bacteroidetes;c__Bacteroidia;o__Bacteroidales;f__UBA3824;g__UBA3824;s__	92.86	2.86	78.56	high	3936900	4127013	39.56	3405	Abomasum	0	0	0	1	1	0	0	0	0	2
RGIG6747	d__Bacteria;p__Bacteroidetes;c__Bacteroidia;o__Bacteroidales;f__UBA3824;g__UBA3824;s__	97.78	1.68	89.38	high	3721004	3742973	41.45	3217	Rumen	0	0	0	0	1	0	0	0	0	1
RGIG6246	d__Bacteria;p__Bacteroidetes;c__Bacteroidia;o__Bacteroidales;f__UBA1715;g__UBA1715;s__	98.57	0.71	95.02	high	2663323	2683051	40.63	2216	Rectum	0	0	0	1	0	0	0	0	0	1
Solden.2703719086	d__Bacteria;p__Bacteroidetes;c__Bacteroidia;o__Bacteroidales;f__UBA1715;g__UBA1715;s__	98.57	1.22	92.47	high	2611492	2617518	40.75	2226	Rumen	0	0	0	1	0	0	0	0	0	1
RGIG9988	d__Bacteria;p__Bacteroidetes;c__Bacteroidia;o__Bacteroidales;f__UBA1715;g__UBA1715;s__	97.62	1.38	90.72	high	2777948	2807339	40.27	2341	Reticulum	0	0	0	1	0	0	0	0	0	1
RGIG8077	d__Bacteria;p__Bacteroidetes;c__Bacteroidia;o__Bacteroidales;f__UBA1715;g__UBA1715;s__	90.41	3.98	70.51	high	2416297	2576431	40.64	2235	Rumen	0	0	0	1	0	0	0	0	0	1
RGIG7965	d__Bacteria;p__Bacteroidetes;c__Bacteroidia;o__Bacteroidales;f__UBA1715;g__UBA1715;s__	98.14	2.61	85.09	high	2946668	2925607	41.03	2523	Rumen	0	0	0	1	0	0	0	0	0	1
RGIG10230	d__Bacteria;p__Bacteroidetes;c__Bacteroidia;o__Bacteroidales;f__UBA1715;g__UBA1715;s__GCA_002371705.1	95.24	2.06	84.94	high	2793918	2876001	41.07	2337	Rumen	0	0	0	1	0	0	0	0	0	1
RGIG6738	d__Bacteria;p__Bacteroidetes;c__Bacteroidia;o__Bacteroidales;f__UBA1715;g__UBA1715;s__GCA_002371705.1	97.62	0.9	93.12	high	2825713	2869173	40.95	2386	Rumen	0	0	0	1	0	0	0	0	0	1
RGIG7534	d__Bacteria;p__Bacteroidetes;c__Bacteroidia;o__Bacteroidales;f__Salinivirgaceae;g__;s__	92.01	3.33	75.36	high	3095770	3261513	46.12	2598	Omasum	0	0	1	1	0	0	0	0	0	2
RGIG7847	d__Bacteria;p__Bacteroidetes;c__Bacteroidia;o__Bacteroidales;f__Salinivirgaceae;g__;s__	97.94	1.31	91.39	high	3148198	3173174	47.02	2698	Reticulum	0	0	1	1	0	0	0	0	0	2
RGIG9734	d__Bacteria;p__Bacteroidetes;c__Bacteroidia;o__Bacteroidales;f__Salinivirgaceae;g__;s__	93.04	3.49	75.59	high	3223221	3351849	46.27	2773	Omasum	0	0	1	1	0	0	0	0	0	2
RGIG5159	d__Bacteria;p__Bacteroidetes;c__Bacteroidia;o__Bacteroidales;f__Salinivirgaceae;g__;s__	98.81	0	98.81	high	3629566	3673278	47.15	2990	Abomasum	0	0	1	1	0	0	0	0	0	2
RGIG9951	d__Bacteria;p__Bacteroidetes;c__Bacteroidia;o__Bacteroidales;f__Salinivirgaceae;g__;s__	99.17	3.23	83.02	high	3668496	3580707	46.77	2998	Reticulum	0	0	1	1	0	0	0	0	0	2
RGIG7525	d__Bacteria;p__Bacteroidetes;c__Bacteroidia;o__Bacteroidales;f__Salinivirgaceae;g__;s__	94.29	4.87	69.94	high	3015898	3051660	47.54	2525	Omasum	0	0	0	1	0	0	0	0	0	1
RGIG6642	d__Bacteria;p__Bacteroidetes;c__Bacteroidia;o__Bacteroidales;f__Salinivirgaceae;g__;s__	98.57	0.24	97.37	high	3173596	3212020	47.85	2625	Rumen	0	0	1	1	0	0	0	0	0	2
RGIG6694	d__Bacteria;p__Bacteroidetes;c__Bacteroidia;o__Bacteroidales;f__Salinivirgaceae;g__;s__	97.14	0.95	92.39	high	3192048	3255704	47.71	2628	Rumen	0	0	1	1	0	0	0	0	0	2
RUG13583	d__Bacteria;p__Bacteroidetes;c__Bacteroidia;o__Bacteroidales;f__Salinivirgaceae;g__;s__	98.57	0	98.57	high	3338986	3387426	48.61	2671	Rumen	0	0	1	1	0	0	0	0	0	2
RGIG9079	d__Bacteria;p__Bacteroidetes;c__Bacteroidia;o__Bacteroidales;f__Marinifilaceae;g__;s__	95.16	0.54	92.46	high	1976582	2066441	41.48	1695	Rectum	0	0	0	0	1	0	0	0	0	1
RGIG7323	d__Bacteria;p__Bacteroidetes;c__Bacteroidia;o__Bacteroidales;f__Marinifilaceae;g__Butyricimonas;s__Butyricimonas virosa	90.35	2.72	76.75	high	3963912	4279467	42.44	3469	Cecum	0	0	0	0	1	0	0	0	0	1
RGIG8784	d__Bacteria;p__Bacteroidetes;c__Bacteroidia;o__Bacteroidales;f__Marinifilaceae;g__Butyricimonas;s__Butyricimonas virosa	95.61	0	95.61	high	4237946	4432534	42.54	3641	Colon	0	0	0	0	1	1	0	0	0	2
RGIG6120	d__Bacteria;p__Bacteroidetes;c__Bacteroidia;o__Bacteroidales;f__UBA4181;g__;s__	96.67	1.19	90.72	high	2346701	2399612	56.7	1966	Omasum	0	0	0	1	0	0	0	0	0	1
RGIG9472	d__Bacteria;p__Bacteroidetes;c__Bacteroidia;o__Bacteroidales;f__F082;g__F082;s__	91.54	3.38	74.64	high	2513861	2661220	37.45	2107	Cecum	1	0	0	0	0	0	0	0	0	1
RGIG1639	d__Bacteria;p__Bacteroidetes;c__Bacteroidia;o__Bacteroidales;f__F082;g__F082;s__	96.24	1.08	90.84	high	3043655	3129696	38.88	2476	Cecum	1	0	0	0	0	0	0	0	0	1
RGIG2095	d__Bacteria;p__Bacteroidetes;c__Bacteroidia;o__Bacteroidales;f__F082;g__F082;s__	95.43	2.44	83.23	high	2790445	2855988	39.18	2240	Colon	1	0	0	0	0	0	0	0	0	1
RGIG4154	d__Bacteria;p__Bacteroidetes;c__Bacteroidia;o__Bacteroidales;f__F082;g__F082;s__	90.59	0.54	87.89	high	2430367	2669696	39.36	1943	Colon	1	0	0	0	0	0	0	0	0	1
RGIG1520	d__Bacteria;p__Bacteroidetes;c__Bacteroidia;o__Bacteroidales;f__F082;g__F082;s__GCA_002310075.1	94.35	0.54	91.65	high	2674743	2820472	48.71	2276	Abomasum	0	0	0	0	1	0	0	0	0	1
RUG11609	d__Bacteria;p__Bacteroidetes;c__Bacteroidia;o__Bacteroidales;f__F082;g__F082;s__	91.27	0	91.27	high	3260949	3572860	48.71	2819	Rumen	0	0	0	0	1	0	0	0	0	1
RGIG4870	d__Bacteria;p__Bacteroidetes;c__Bacteroidia;o__Bacteroidales;f__F082;g__F082;s__	94.89	0	94.89	high	2983407	3144069	50.78	2499	Rumen	0	0	0	0	1	0	0	0	0	1
RUG13797	d__Bacteria;p__Bacteroidetes;c__Bacteroidia;o__Bacteroidales;f__WCHB1-69;g__;s__	94.78	2.42	82.68	high	3342697	3445902	53.01	2653	Rumen	0	1	0	0	0	0	0	0	0	1
RUG11698	d__Bacteria;p__Bacteroidetes;c__Bacteroidia;o__Bacteroidales;f__WCHB1-69;g__;s__	94.78	1.08	89.38	high	3455340	3608325	52.81	2864	Rumen	0	1	0	0	0	0	0	0	0	1
RUG14421	d__Bacteria;p__Bacteroidetes;c__Bacteroidia;o__Bacteroidales;f__WCHB1-69;g__;s__	93.33	3.23	77.18	high	3113922	3235884	53.66	2740	Rumen	0	1	0	0	0	0	0	0	0	1
RUG12318	d__Bacteria;p__Bacteroidetes;c__Bacteroidia;o__Bacteroidales;f__WCHB1-69;g__;s__	96.94	1.08	91.54	high	3306597	3375262	53.16	2525	Rumen	0	1	0	0	0	0	0	0	0	1
RUG10365	d__Bacteria;p__Bacteroidetes;c__Bacteroidia;o__Bacteroidales;f__WCHB1-69;g__;s__	93.06	1.08	87.66	high	3139302	3339513	48.76	2616	Rumen	0	1	0	0	0	0	0	0	0	1
RUG11749	d__Bacteria;p__Bacteroidetes;c__Bacteroidia;o__Bacteroidales;f__WCHB1-69;g__;s__	92.53	1.61	84.48	high	3040254	3236747	49.95	2633	Rumen	0	1	0	0	0	0	0	0	0	1
RUG10362	d__Bacteria;p__Bacteroidetes;c__Bacteroidia;o__Bacteroidales;f__WCHB1-69;g__;s__	95.59	3.23	79.44	high	3275704	3321022	49.89	2691	Rumen	0	1	0	0	0	0	0	0	0	1
RUG13520	d__Bacteria;p__Bacteroidetes;c__Bacteroidia;o__Bacteroidales;f__WCHB1-69;g__;s__	95.05	0.54	92.35	high	3179856	3328285	50.09	2579	Rumen	0	1	0	0	0	0	0	0	0	1
RUG13189	d__Bacteria;p__Bacteroidetes;c__Bacteroidia;o__Bacteroidales;f__WCHB1-69;g__;s__	94.32	0.81	90.27	high	2840241	2988276	49.23	2390	Rumen	0	1	0	0	0	0	0	0	0	1
RGIG9748	d__Bacteria;p__Bacteroidetes;c__Bacteroidia;o__Bacteroidales;f__WCHB1-69;g__F23-D06;s__	95.86	2.15	85.11	high	2901420	2964346	48.89	2435	Omasum	0	1	0	0	0	0	0	0	0	1
RUG10283	d__Bacteria;p__Bacteroidetes;c__Bacteroidia;o__Bacteroidales;f__WCHB1-69;g__;s__	97.47	1.08	92.07	high	3047119	3093303	48.82	2566	Rumen	0	1	0	0	0	0	0	0	0	1
Olov.106.bin71	d__Bacteria;p__Bacteroidetes;c__Bacteroidia;o__Bacteroidales;f__P3;g__P3;s__	95.97	2.15	85.22	high	2535897	2587863	55.96	2214	Rumen	0	0	0	1	0	0	0	0	0	1
RGIG10259	d__Bacteria;p__Bacteroidetes;c__Bacteroidia;o__Bacteroidales;f__P3;g__UBA1217;s__	97.04	1.61	88.99	high	2453333	2488668	46.75	2081	Rumen	0	0	0	1	0	0	0	0	0	1
RUG12453	d__Bacteria;p__Bacteroidetes;c__Bacteroidia;o__Bacteroidales;f__P3;g__UBA1217;s__	95.43	1.34	88.73	high	2728854	2822968	46.32	2351	Rumen	0	0	0	1	0	0	0	0	0	1
RGIG6942	d__Bacteria;p__Bacteroidetes;c__Bacteroidia;o__Bacteroidales;f__P3;g__UBA1219;s__GCA_002309295.1	97.31	1.61	89.26	high	2944633	2978625	48.06	2574	Rumen	0	0	1	0	0	0	0	0	0	1
RGIG3337	d__Bacteria;p__Bacteroidetes;c__Bacteroidia;o__Bacteroidales;f__P3;g__UBA1219;s__	92.47	0.81	88.42	high	2765037	2967802	48.25	2445	Reticulum	0	0	1	0	0	0	0	0	0	1
RGIG9913	d__Bacteria;p__Bacteroidetes;c__Bacteroidia;o__Bacteroidales;f__P3;g__UBA1219;s__	93.55	1.08	88.15	high	2452574	2595184	38.72	2262	Rectum	1	0	0	0	0	0	0	0	0	1
RGIG6215	d__Bacteria;p__Bacteroidetes;c__Bacteroidia;o__Bacteroidales;f__P3;g__UBA1219;s__	97.58	0.54	94.88	high	2684011	2736081	38.34	2308	Rectum	1	0	0	0	0	0	0	0	0	1
RGIG9245	d__Bacteria;p__Bacteroidetes;c__Bacteroidia;o__Flavobacteriales;f__Weeksellaceae;g__Algoriella;s__Algoriella xinjiangensis	98.57	0	98.57	high	2772932	2813160	31.17	2701	Rumen	0	0	0	1	0	0	0	0	0	1
RGIG8597	d__Bacteria;p__Spirochaetes;c__GWE2-31-10;o__GWE2-31-10;f__GWE2-31-10;g__;s__	90.4	0.8	86.4	high	2583777	2837490	33.83	2214	Cecum	0	0	0	0	1	0	0	0	0	1
RUG14846	d__Bacteria;p__Spirochaetes;c__Spirochaetia;o__Sphaerochaetales;f__Sphaerochaetaceae;g__UBA1265;s__	90.91	1.2	84.91	high	1535884	1671025	43.6	1508	Rumen	0	1	0	0	0	0	0	0	0	1
RGIG6286	d__Bacteria;p__Spirochaetes;c__Spirochaetia;o__Treponematales;f__Treponemataceae;g__UBA1240;s__GCA_001603145.1	98.95	2.1	88.45	high	3238440	3204797	43.95	2885	Rectum	1	0	0	0	0	0	0	0	0	1
RGIG1631	d__Bacteria;p__Spirochaetes;c__Spirochaetia;o__Treponematales;f__Treponemataceae;g__UBA1240;s__GCA_001603145.1	97.55	3.15	81.8	high	3028883	3009545	44.5	2781	Abomasum	1	0	0	0	0	0	0	0	0	1
RGIG9108	d__Bacteria;p__Spirochaetes;c__Spirochaetia;o__Treponematales;f__Treponemataceae;g__Treponema;s__	99.3	0	99.3	high	2640234	2658846	48.44	2448	Rectum	0	0	0	0	1	0	0	0	0	1
RUG14257	d__Bacteria;p__Spirochaetes;c__Spirochaetia;o__Treponematales;f__Treponemataceae;g__Treponema;s__	94.68	1.4	87.68	high	2530325	2637078	36	2174	Rumen	0	1	0	0	0	0	0	0	0	1
RGIG756	d__Bacteria;p__Spirochaetes;c__Spirochaetia;o__Treponematales;f__Treponemataceae;g__Treponema;s__	92.62	3.63	74.47	high	2660378	2775786	39.8	2322	Omasum	1	0	0	0	1	0	0	0	0	2
RGIG338	d__Bacteria;p__Spirochaetes;c__Spirochaetia;o__Treponematales;f__Treponemataceae;g__Treponema;s__	92.23	0	92.23	high	2582492	2800056	37.06	2313	Colon	0	1	0	0	1	0	0	0	0	2
GCA_002350235.1_ASM235023v1_genomic	d__Bacteria;p__Spirochaetes;c__Spirochaetia;o__Treponematales;f__Treponemataceae;g__Treponema;s__GCA_002350235.1	98.6	0.7	95.1	high	2487438	2505345	38.38	2191	Rumen	0	1	0	0	0	0	0	0	0	1
RUG11037	d__Bacteria;p__Spirochaetes;c__Spirochaetia;o__Treponematales;f__Treponemataceae;g__Treponema;s__GCA_002350235.1	99.3	0.7	95.8	high	2474252	2474374	38.43	2196	Rumen	0	1	0	0	0	0	0	0	0	1
RUG11229	d__Bacteria;p__Spirochaetes;c__Spirochaetia;o__Treponematales;f__Treponemataceae;g__Treponema;s__Treponema berlinense	96.75	0	96.75	high	2214176	2288554	39.83	1897	Rumen	0	1	0	0	0	0	0	0	0	1
RGIG4099	d__Bacteria;p__Spirochaetes;c__Spirochaetia;o__Treponematales;f__Treponemataceae;g__Treponema;s__Treponema berlinense	97.38	0	97.38	high	2344062	2407129	39.64	2048	Cecum	0	1	0	0	0	0	0	0	0	1
RGIG2619	d__Bacteria;p__Spirochaetes;c__Spirochaetia;o__Treponematales;f__Treponemataceae;g__Treponema;s__	95.2	2.8	81.2	high	3316785	3391148	43.76	2934	Omasum	0	0	0	0	1	0	0	0	0	1
Treponema_saccharophilum_DSM_2985	d__Bacteria;p__Spirochaetes;c__Spirochaetia;o__Treponematales;f__Treponemataceae;g__Treponema;s__Treponema saccharophilum	99.98	0	99.98	high	3453898	3454589	53.18	2831	Rumen	0	0	0	1	1	1	0	0	0	3
RUG14291	d__Bacteria;p__Spirochaetes;c__Spirochaetia;o__Treponematales;f__Treponemataceae;g__Treponema;s__Treponema saccharophilum	96.66	0	96.66	high	2721139	2815166	55.39	2229	Rumen	0	0	0	1	1	0	0	0	0	2
RGIG72	d__Bacteria;p__Spirochaetes;c__Spirochaetia;o__Treponematales;f__Treponemataceae;g__Treponema;s__Treponema saccharophilum	98.18	0	98.18	high	2718092	2768478	55.74	2330	Abomasum	0	0	0	1	1	0	0	0	0	2
RGIG6705	d__Bacteria;p__Spirochaetes;c__Spirochaetia;o__Treponematales;f__Treponemataceae;g__Treponema;s__	97.8	0	97.8	high	3414419	3491226	46.44	2873	Rumen	0	0	0	0	1	0	0	0	0	1
RGIG6797	d__Bacteria;p__Spirochaetes;c__Spirochaetia;o__Treponematales;f__Treponemataceae;g__Treponema;s__	96.1	2.8	82.1	high	3027144	3065234	47	2717	Rumen	0	0	0	0	1	0	0	0	0	1
RGIG9161	d__Bacteria;p__Spirochaetes;c__Spirochaetia;o__Treponematales;f__Treponemataceae;g__Treponema;s__	98.8	0.02	98.7	high	3584970	3627795	50.22	3093	Reticulum	1	0	0	1	1	1	0	0	0	4
Olov.106.bin54	d__Bacteria;p__Spirochaetes;c__Spirochaetia;o__Treponematales;f__Treponemataceae;g__Treponema;s__	98.78	0.7	95.28	high	3359559	3377535	50.53	2879	Rumen	1	0	0	1	1	0	0	0	0	3
RGIG4965	d__Bacteria;p__Spirochaetes;c__Spirochaetia;o__Treponematales;f__Treponemataceae;g__Treponema;s__	94.58	1.4	87.58	high	3133453	3269150	50.55	2628	Rumen	0	0	0	1	1	0	0	0	0	2
RGIG4459	d__Bacteria;p__Campylobacterota;c__Campylobacteria;o__Campylobacterales;f__Campylobacteraceae;g__Campylobacter;s__	97.39	1.12	91.79	high	1622406	1647715	35.16	1665	Omasum	0	0	0	0	0	0	0	0	1	1
RUG14080	d__Bacteria;p__Campylobacterota;c__Campylobacteria;o__Campylobacterales;f__Campylobacteraceae;g__Campylobacter;s__	97.76	0.37	95.91	high	1507258	1536217	47.6	1493	Rumen	0	0	0	0	0	0	0	0	1	1
RGIG9945	d__Bacteria;p__Campylobacterota;c__Campylobacteria;o__Campylobacterales;f__Campylobacteraceae;g__Campylobacter;s__	97.94	1.35	91.19	high	1433218	1444015	33.14	1563	Rectum	0	0	0	0	0	0	0	0	1	1
RGIG1861	d__Bacteria;p__Campylobacterota;c__Campylobacteria;o__Campylobacterales;f__Campylobacteraceae;g__Campylobacter;s__GCF_002139875.1	99.88	0	99.88	high	1485496	1487281	32.36	1515	Cecum	0	0	0	0	0	0	0	0	1	1
RGIG8721	d__Bacteria;p__Campylobacterota;c__Campylobacteria;o__Campylobacterales;f__Campylobacteraceae;g__Campylobacter;s__GCF_002139875.1	99.88	0	99.88	high	1580425	1582324	32.34	1628	Colon	0	0	0	0	0	0	0	0	1	1
Arcobacter_butzleri_7h1h	d__Bacteria;p__Campylobacterota;c__Campylobacteria;o__Campylobacterales;f__Arcobacteraceae;g__Arcobacter;s__Arcobacter butzleri	100	0.41	97.95	high	2253233	2243995	27.06	2209	Feces	0	0	0	1	0	0	0	0	1	2
Wolinella_succinogenes_DSM_1740	d__Bacteria;p__Campylobacterota;c__Campylobacteria;o__Campylobacterales;f__Helicobacteraceae;g__Wolinella;s__Wolinella succinogenes	99.41	0.42	97.31	high	2110355	2114017	48.46	2077	Rumen	0	0	0	0	0	0	0	0	1	1
RGIG2144	d__Bacteria;p__Desulfobacterota;c__Desulfovibrionia;o__Desulfovibrionales;f__Desulfovibrionaceae;g__Mailhella;s__	93.59	1.05	88.34	high	1963887	2077773	61.23	1788	Colon	0	0	0	0	1	0	0	0	0	1
RGIG1811	d__Bacteria;p__Desulfobacterota;c__Desulfovibrionia;o__Desulfovibrionales;f__Desulfovibrionaceae;g__Mailhella;s__	92.87	4.76	69.07	high	2384677	2454248	59.65	2400	Cecum	0	0	0	0	1	0	0	0	0	1
RUG13123	d__Bacteria;p__Desulfobacterota;c__Desulfovibrionia;o__Desulfovibrionales;f__Desulfovibrionaceae;g__Desulfovibrio;s__UBA10261	96.33	1.38	89.43	high	2505206	2566078	58.64	2153	Rumen	0	0	0	1	1	0	0	0	0	2
RGIG8910	d__Bacteria;p__Desulfobacterota;c__Desulfovibrionia;o__Desulfovibrionales;f__Desulfovibrionaceae;g__Desulfovibrio;s__UBA10261	91.6	1.68	83.2	high	2359172	2535881	58.82	2074	Omasum	0	0	0	1	1	0	0	0	0	2
RGIG8338	d__Bacteria;p__Desulfobacterota;c__Desulfovibrionia;o__Desulfovibrionales;f__Desulfovibrionaceae;g__Desulfovibrio;s__	91.53	2.96	76.73	high	2530787	2690070	52.19	2278	Rumen	0	0	0	0	0	1	0	0	0	1
RGIG6612	d__Bacteria;p__Desulfobacterota;c__Desulfovibrionia;o__Desulfovibrionales;f__Desulfovibrionaceae;g__Desulfovibrio;s__	94.56	0.89	90.11	high	2895662	3036477	50.85	2560	Rumen	0	0	0	0	0	1	0	0	0	1
Seshadri.4301045-submission.assembly	d__Bacteria;p__Desulfobacterota;c__Desulfovibrionia;o__Desulfovibrionales;f__Desulfovibrionaceae;g__Desulfovibrio;s__Desulfovibrio legallii	100	0.59	97.05	high	2704428	2688472	64.81	2294	Rumen	0	0	0	0	1	1	0	0	1	3
RGIG3685	d__Bacteria;p__Desulfobacterota;c__Desulfovibrionia;o__Desulfovibrionales;f__Desulfovibrionaceae;g__Desulfovibrio;s__	95.86	0.59	92.91	high	2953330	3063454	55.74	2743	Rumen	0	0	0	0	1	1	0	0	0	2
RGIG3713	d__Bacteria;p__Desulfobacterota;c__Desulfovibrionia;o__Desulfovibrionales;f__Desulfovibrionaceae;g__Desulfovibrio;s__	94.9	0.59	91.95	high	2551426	2673488	52.27	2444	Rumen	0	0	0	0	1	1	0	0	0	2
RGIG5510	d__Bacteria;p__Desulfobacterota;c__Desulfovibrionia;o__Desulfovibrionales;f__Desulfovibrionaceae;g__Desulfovibrio;s__Desulfovibrio piger	94.92	2.96	80.12	high	2230920	2284281	64.31	2080	Colon	0	0	0	0	1	0	0	0	0	1
RGIG1974	d__Bacteria;p__Desulfobacterota;c__Desulfovibrionia;o__Desulfovibrionales;f__Desulfovibrionaceae;g__Desulfovibrio;s__	90.25	0.3	88.75	high	2260029	2497407	54.87	2196	Cecum	0	0	0	0	1	0	0	0	0	1
RGIG1737	d__Bacteria;p__Desulfobacterota;c__Desulfovibrionia;o__Desulfovibrionales;f__Desulfovibrionaceae;g__Desulfovibrio;s__	92.9	0.12	92.3	high	2103166	2261379	57.86	1950	Cecum	0	0	0	0	1	0	0	0	0	1
RGIG5182	d__Bacteria;p__Proteobacteria;c__Alphaproteobacteria;o__Acetobacterales;f__Acetobacteraceae;g__Acetobacter;s__	96.14	0.5	93.64	high	1729917	1790723	42.56	1614	Abomasum	0	0	0	0	0	1	0	0	0	1
RGIG5708	d__Bacteria;p__Proteobacteria;c__Alphaproteobacteria;o__Reyranellales;f__Reyranellaceae;g__Reyranella;s__GCA_001897995.1	96.72	1.49	89.27	high	7598804	7743275	65.96	7256	Duodenum	0	0	1	0	0	0	0	0	0	1
RGIG588	d__Bacteria;p__Proteobacteria;c__Alphaproteobacteria;o__Sphingomonadales;f__Sphingomonadaceae;g__Sphingomonas;s__Sphingomonas paucimobilis	99.66	0.45	97.41	high	3842636	3838454	65.85	3547	Duodenum	0	0	1	0	0	1	1	0	0	3
RGIG596	d__Bacteria;p__Proteobacteria;c__Alphaproteobacteria;o__Sphingomonadales;f__Sphingomonadaceae;g__Sphingomonas;s__	99.64	1.93	89.99	high	4694557	4620914	68	4312	Duodenum	0	0	1	0	0	0	1	0	0	2
RGIG5166	d__Bacteria;p__Proteobacteria;c__Alphaproteobacteria;o__Sphingomonadales;f__Sphingomonadaceae;g__Sphingobium;s__	96.72	0.34	95.02	high	4328620	4460696	65	4092	Abomasum	0	0	1	0	0	1	0	0	0	2
RGIG5167	d__Bacteria;p__Proteobacteria;c__Alphaproteobacteria;o__Sphingomonadales;f__Sphingomonadaceae;g__Sphingopyxis;s__	99.64	4.55	76.89	high	4993286	4784132	64.78	4716	Abomasum	0	0	1	0	0	0	0	0	0	1
RGIG629	d__Bacteria;p__Proteobacteria;c__Alphaproteobacteria;o__Caulobacterales;f__Caulobacteraceae;g__Caulobacter;s__Caulobacter crescentus_A	99.62	0.81	95.57	high	4697191	4677061	67.88	4456	Duodenum	0	0	1	1	0	1	0	0	0	3
RGIG621	d__Bacteria;p__Proteobacteria;c__Alphaproteobacteria;o__Caulobacterales;f__Caulobacteraceae;g__UBA5005;s__	100	1.14	94.3	high	4083146	4036598	70.28	3764	Duodenum	0	0	1	0	0	0	1	0	0	2
RGIG5714	d__Bacteria;p__Proteobacteria;c__Alphaproteobacteria;o__Rhizobiales;f__Hyphomicrobiaceae;g__Hyphomicrobium;s__	100	1.21	93.95	high	3451101	3409343	60	3351	Duodenum	0	0	1	0	0	0	0	0	0	1
Pseudochrobactrum_sp._AO18b	d__Bacteria;p__Proteobacteria;c__Alphaproteobacteria;o__Rhizobiales;f__Rhizobiaceae;g__Pseudochrobactrum;s__GCF_001939785.1	99.57	0.65	96.32	high	3751461	3743277	51.44	3529	Rumen	0	0	1	0	0	0	0	0	0	1
RGIG5690	d__Bacteria;p__Proteobacteria;c__Alphaproteobacteria;o__Rhizobiales;f__Rhizobiaceae;g__Aquamicrobium;s__	99.18	3.8	80.18	high	6712824	6513237	62.18	6442	Duodenum	0	0	1	0	0	0	0	0	0	1
RGIG4270	d__Bacteria;p__Proteobacteria;c__Gammaproteobacteria;o__Betaproteobacteriales;f__Burkholderiaceae;g__;s__	95.31	0.68	91.91	high	1551223	1617007	40.79	1509	Colon	0	0	0	0	1	0	0	0	0	1
RUG14292	d__Bacteria;p__Proteobacteria;c__Gammaproteobacteria;o__Betaproteobacteriales;f__Burkholderiaceae;g__Dakarella;s__	96.04	0	96.04	high	2313905	2409314	63.21	2005	Rumen	0	0	0	0	1	0	0	0	0	1
RGIG9590	d__Bacteria;p__Proteobacteria;c__Gammaproteobacteria;o__Betaproteobacteriales;f__Burkholderiaceae;g__Duodenibacillus;s__	96.25	0.62	93.15	high	1829222	1889149	55.32	1601	Colon	0	0	0	1	0	0	0	0	0	1
RGIG4412	d__Bacteria;p__Proteobacteria;c__Gammaproteobacteria;o__Betaproteobacteriales;f__Burkholderiaceae;g__Duodenibacillus;s__UBA9746	98	1.35	91.25	high	2078707	2093067	60.42	1899	Omasum	0	0	0	1	0	0	0	0	0	1
RGIG6078	d__Bacteria;p__Proteobacteria;c__Gammaproteobacteria;o__Betaproteobacteriales;f__Burkholderiaceae;g__Oxalobacter;s__	92.99	1.87	83.64	high	1811828	1914530	50.2	1758	Omasum	0	0	1	1	0	1	0	0	0	3
RGIG2912	d__Bacteria;p__Proteobacteria;c__Gammaproteobacteria;o__Betaproteobacteriales;f__Burkholderiaceae;g__Ottowia;s__	94.14	3.36	77.34	high	2041367	2099848	64.12	2070	Omasum	0	0	0	1	0	0	0	0	0	1
RUG11853	d__Bacteria;p__Proteobacteria;c__Gammaproteobacteria;o__Betaproteobacteriales;f__Burkholderiaceae;g__Ottowia;s__	90.01	1.17	84.16	high	2351859	2585370	61.6	2297	Rumen	0	0	0	1	0	0	0	0	0	1
RGIG4814	d__Bacteria;p__Proteobacteria;c__Gammaproteobacteria;o__Cardiobacteriales;f__Cardiobacteriaceae;g__;s__	96.76	0	96.76	high	1799599	1859858	39.94	1733	Reticulum	0	0	0	0	1	0	0	0	0	1
RGIG4476	d__Bacteria;p__Proteobacteria;c__Gammaproteobacteria;o__Enterobacterales;f__Succinivibrionaceae;g__Succinivibrio;s__	92.5	0.44	90.3	high	3320549	3575172	55.87	2871	Omasum	1	0	0	0	1	1	0	0	0	3
GCA_002349085.1_ASM234908v1_genomic	d__Bacteria;p__Proteobacteria;c__Gammaproteobacteria;o__Enterobacterales;f__Succinivibrionaceae;g__Succinivibrio;s__Succinivibrio sp2	93.56	1.47	86.21	high	2072004	2184167	39.21	1830	Rumen	1	0	0	0	0	0	0	0	0	1
RumenMGS118	d__Bacteria;p__Proteobacteria;c__Gammaproteobacteria;o__Enterobacterales;f__Succinivibrionaceae;g__Succinivibrio;s__Succinivibrio sp2	94.83	0.33	93.18	high	2021452	2124988	39.11	1762	Rumen	1	0	0	0	1	0	0	0	0	2
RUG12093	d__Bacteria;p__Proteobacteria;c__Gammaproteobacteria;o__Enterobacterales;f__Succinivibrionaceae;g__Succinivibrio;s__Succinivibrio sp2	94.71	0.29	93.26	high	1930567	2032800	39.34	1715	Rumen	1	0	0	0	1	0	0	0	0	2
Seshadri.3395937-submission.assembly	d__Bacteria;p__Proteobacteria;c__Gammaproteobacteria;o__Enterobacterales;f__Succinivibrionaceae;g__Succinivibrio;s__Succinivibrio dextrinosolvens	98.82	0.29	97.37	high	2675466	2699655	38.95	2358	Rumen	1	0	0	0	1	0	0	0	0	2
Succinivibrio_dextrinosolvens_DSM3072	d__Bacteria;p__Proteobacteria;c__Gammaproteobacteria;o__Enterobacterales;f__Succinivibrionaceae;g__Succinivibrio;s__Succinivibrio dextrinosolvens	98.82	0.29	97.37	high	2666783	2690893	38.96	2332	Rumen	1	0	0	0	1	0	0	0	0	2
RUG10195	d__Bacteria;p__Proteobacteria;c__Gammaproteobacteria;o__Enterobacterales;f__Succinivibrionaceae;g__Succinivibrio;s__Succinivibrio dextrinosolvens_A	93.88	3.38	76.98	high	2786494	2873961	39.75	2459	Rumen	0	0	0	0	1	1	0	0	0	2
GCA_002394925.1_ASM239492v1_genomic	d__Bacteria;p__Proteobacteria;c__Gammaproteobacteria;o__Enterobacterales;f__Succinivibrionaceae;g__Succinivibrio;s__Succinivibrio dextrinosolvens_A	95.17	0.15	94.42	high	2563844	2690117	39	2254	Rumen	1	0	0	0	1	0	0	0	0	2
GCA_002449715.1_ASM244971v1_genomic	d__Bacteria;p__Proteobacteria;c__Gammaproteobacteria;o__Enterobacterales;f__Succinivibrionaceae;g__Succinivibrio;s__Succinivibrio dextrinosolvens_A	92.94	1.32	86.34	high	2549281	2709281	39.13	2261	Rumen	1	0	0	0	1	0	0	0	0	2
RGIG4426	d__Bacteria;p__Proteobacteria;c__Gammaproteobacteria;o__Enterobacterales;f__Succinivibrionaceae;g__Succinivibrio;s__Succinivibrio dextrinosolvens_A	98.24	1.32	91.64	high	3152160	3167023	38.79	2736	Omasum	1	0	0	0	1	0	0	0	0	2
Seshadri.3634694-assembly.fasta	d__Bacteria;p__Proteobacteria;c__Gammaproteobacteria;o__Enterobacterales;f__Succinivibrionaceae;g__Succinivibrio;s__Succinivibrio dextrinosolvens_B	98.82	0.29	97.37	high	2961737	2988514	39.65	2580	Rumen	1	0	0	0	1	0	0	0	0	2
GCA_002350865.1_ASM235086v1_genomic	d__Bacteria;p__Proteobacteria;c__Gammaproteobacteria;o__Enterobacterales;f__Succinivibrionaceae;g__Succinivibrio;s__GCA_000431835.1	95.88	0.29	94.43	high	2265596	2356379	36.66	1955	Rumen	1	0	0	0	1	0	0	0	0	2
RUG11094	d__Bacteria;p__Proteobacteria;c__Gammaproteobacteria;o__Enterobacterales;f__Succinivibrionaceae;g__Succinivibrio;s__GCA_000431835.1	98.24	0.88	93.84	high	2546154	2569363	36.46	2221	Rumen	1	0	0	0	1	0	0	0	0	2
RUG13052	d__Bacteria;p__Proteobacteria;c__Gammaproteobacteria;o__Enterobacterales;f__Succinivibrionaceae;g__Succinivibrio;s__GCA_000431835.1	96.79	0.92	92.19	high	2282370	2337066	36.81	2066	Rumen	1	0	0	0	0	0	0	0	0	1
RGIG9276	d__Bacteria;p__Proteobacteria;c__Gammaproteobacteria;o__Enterobacterales;f__Succinivibrionaceae;g__Succinivibrio;s__GCA_000431835.1	95.88	0.92	91.28	high	2064916	2134649	36.87	1830	Rumen	1	0	0	0	1	0	0	0	0	2
RUG14370	d__Bacteria;p__Proteobacteria;c__Gammaproteobacteria;o__Enterobacterales;f__Succinivibrionaceae;g__Succinivibrio;s__GCA_002449335.1	96.8	0.59	93.85	high	2426842	2492750	37.01	2093	Rumen	1	0	0	0	1	0	0	0	0	2
RUG14916	d__Bacteria;p__Proteobacteria;c__Gammaproteobacteria;o__Enterobacterales;f__Succinivibrionaceae;g__Succinivibrio;s__	94.08	0.49	91.63	high	2482344	2626382	37.24	2127	Rumen	1	0	0	0	0	0	0	0	0	1
RGIG4502	d__Bacteria;p__Proteobacteria;c__Gammaproteobacteria;o__Enterobacterales;f__Succinivibrionaceae;g__Succinivibrio;s__	94.71	0.88	90.31	high	2519977	2638554	36.84	2185	Omasum	1	0	0	0	1	0	0	0	0	2
RUG10075	d__Bacteria;p__Proteobacteria;c__Gammaproteobacteria;o__Enterobacterales;f__Succinivibrionaceae;g__Succinivibrio;s__	98.24	0.04	98.04	high	2488949	2532544	36.84	2148	Rumen	1	0	0	0	1	0	0	0	0	2
RUG13055	d__Bacteria;p__Proteobacteria;c__Gammaproteobacteria;o__Enterobacterales;f__Succinivibrionaceae;g__Succinivibrio;s__UBA7909	99.64	0	99.64	high	2279682	2287919	35.34	2077	Rumen	1	0	0	0	1	0	0	0	0	2
GCA_002480785.1_ASM248078v1_genomic	d__Bacteria;p__Proteobacteria;c__Gammaproteobacteria;o__Enterobacterales;f__Succinivibrionaceae;g__Succinivibrio;s__GCA_002473165.1	98.24	0.29	96.79	high	2462709	2499687	57.94	2150	Rumen	1	0	0	0	0	0	0	0	0	1
GCA_002481155.1_ASM248115v1_genomic	d__Bacteria;p__Proteobacteria;c__Gammaproteobacteria;o__Enterobacterales;f__Succinivibrionaceae;g__Succinivibrio;s__GCA_002473165.1	95.98	0.29	94.53	high	2426217	2520800	57.97	2129	Rumen	1	0	0	0	0	0	0	0	0	1
RUG12718	d__Bacteria;p__Proteobacteria;c__Gammaproteobacteria;o__Enterobacterales;f__Succinivibrionaceae;g__Succinivibrio;s__GCA_002473165.1	98.24	0.29	96.79	high	2313108	2347840	58.35	2032	Rumen	1	0	0	0	1	0	0	0	0	2
GCA_002473165.1_ASM247316v1_genomic	d__Bacteria;p__Proteobacteria;c__Gammaproteobacteria;o__Enterobacterales;f__Succinivibrionaceae;g__Succinivibrio;s__GCA_002473165.1	100	0.29	98.55	high	2485407	2478199	57.91	2191	Rumen	1	0	0	0	1	0	0	0	0	2
RUG12150	d__Bacteria;p__Proteobacteria;c__Gammaproteobacteria;o__Enterobacterales;f__Succinivibrionaceae;g__Succinivibrio;s__	99.22	0	99.22	high	2542793	2562783	62.17	2238	Rumen	1	0	0	0	1	0	0	0	0	2
RUG10794	d__Bacteria;p__Proteobacteria;c__Gammaproteobacteria;o__Enterobacterales;f__Succinivibrionaceae;g__Succinivibrio;s__	96.27	0	96.27	high	2485083	2581368	62.14	2185	Rumen	1	0	0	0	1	0	0	0	0	2
Succinimonas_amylolytica_DSM_2873	d__Bacteria;p__Proteobacteria;c__Gammaproteobacteria;o__Enterobacterales;f__Succinivibrionaceae;g__Succinimonas;s__Succinimonas amylolytica	100	0	100	high	3964271	3964271	48.04	2976	Rumen	1	0	1	1	1	0	0	0	0	4
RGIG5087	d__Bacteria;p__Proteobacteria;c__Gammaproteobacteria;o__Enterobacterales;f__Succinivibrionaceae;g__Ruminobacter;s__	93.73	0.19	92.78	high	2104227	2240990	40.92	1593	Rumen	1	0	0	1	0	0	0	0	0	2
RUG10262	d__Bacteria;p__Proteobacteria;c__Gammaproteobacteria;o__Enterobacterales;f__Succinivibrionaceae;g__Ruminobacter;s__	97.76	0.19	96.81	high	2981355	3044003	40.77	2441	Rumen	0	0	0	1	1	0	0	0	0	2
Seshadri.3387354-submission.assembly	d__Bacteria;p__Proteobacteria;c__Gammaproteobacteria;o__Enterobacterales;f__Succinivibrionaceae;g__Ruminobacter;s__Ruminobacter amylophilus	100	0.97	95.15	high	2861669	2833911	42.4	2366	Rumen	1	0	0	1	1	0	0	0	0	3
Seshadri.3635143-assembly.fasta	d__Bacteria;p__Proteobacteria;c__Gammaproteobacteria;o__Enterobacterales;f__Succinivibrionaceae;g__Ruminobacter;s__Ruminobacter amylophilus	100	1.56	92.2	high	2815061	2771146	42.68	2313	Rumen	1	0	0	1	1	0	0	0	0	3
RGIG1505	d__Bacteria;p__Proteobacteria;c__Gammaproteobacteria;o__Enterobacterales;f__Succinivibrionaceae;g__Ruminobacter;s__Ruminobacter amylophilus	98.25	0.19	97.3	high	2491267	2530907	42.91	2012	Abomasum	1	0	0	1	1	0	0	0	0	3
RGIG8895	d__Bacteria;p__Proteobacteria;c__Gammaproteobacteria;o__Enterobacterales;f__Succinivibrionaceae;g__Ruminobacter;s__	98.02	0.19	97.07	high	2450547	2495392	44.38	1966	Omasum	1	0	0	1	1	0	0	0	0	3
RUG12367	d__Bacteria;p__Proteobacteria;c__Gammaproteobacteria;o__Enterobacterales;f__Succinivibrionaceae;g__Ruminobacter;s__	90.81	1.98	80.91	high	2269986	2454764	44.22	1927	Rumen	0	0	0	1	1	0	0	0	0	2
RUG10948	d__Bacteria;p__Proteobacteria;c__Gammaproteobacteria;o__Enterobacterales;f__Succinivibrionaceae;g__Ruminobacter;s__	96.85	0.39	94.9	high	2485307	2556448	44.14	1989	Rumen	1	0	0	1	1	0	0	0	0	3
RUG10766	d__Bacteria;p__Proteobacteria;c__Gammaproteobacteria;o__Enterobacterales;f__Succinivibrionaceae;g__UBA2810;s__GCA_002351705.1	93.31	1.15	87.56	high	2850609	3022206	56.85	2368	Rumen	1	0	0	1	1	1	0	0	0	4
RUG11999	d__Bacteria;p__Proteobacteria;c__Gammaproteobacteria;o__Enterobacterales;f__Succinivibrionaceae;g__UBA2810;s__GCA_002351705.1	91.76	0.86	87.46	high	2577727	2787037	57.25	2159	Rumen	1	0	0	1	1	0	0	0	0	3
RUG14687	d__Bacteria;p__Proteobacteria;c__Gammaproteobacteria;o__Enterobacterales;f__Succinivibrionaceae;g__UBA2810;s__GCA_002351705.1	90.1	0.77	86.25	high	2594619	2859732	57.15	2194	Rumen	1	0	0	1	1	0	0	0	0	3
RUG13705	d__Bacteria;p__Proteobacteria;c__Gammaproteobacteria;o__Enterobacterales;f__Succinivibrionaceae;g__UBA2810;s__UBA2810 sp1	92.96	1.72	84.36	high	2790182	2953496	56.7	2492	Rumen	0	0	0	1	1	1	0	0	0	3
RGIG57	d__Bacteria;p__Proteobacteria;c__Gammaproteobacteria;o__Enterobacterales;f__Succinivibrionaceae;g__UBA2810;s__UBA2810 sp1	91.33	3.93	71.68	high	2821050	2977986	56.99	2463	Abomasum	0	0	0	0	1	1	0	0	0	2
RUG10654	d__Bacteria;p__Proteobacteria;c__Gammaproteobacteria;o__Enterobacterales;f__Succinivibrionaceae;g__UBA2810;s__UBA2810 sp1	95.64	0.38	93.74	high	3027701	3154221	56.54	2522	Rumen	1	0	0	0	1	1	0	0	0	3
RUG14077	d__Bacteria;p__Proteobacteria;c__Gammaproteobacteria;o__Enterobacterales;f__Succinivibrionaceae;g__UBA2810;s__UBA2810 sp1	91.71	1.34	85.01	high	2676307	2882366	57.02	2246	Rumen	1	0	0	0	1	1	0	0	0	3
RUG11349	d__Bacteria;p__Proteobacteria;c__Gammaproteobacteria;o__Enterobacterales;f__Succinivibrionaceae;g__UBA2810;s__UBA2810 sp1	91.09	1.34	84.39	high	2737488	2968574	56.97	2362	Rumen	0	0	0	1	1	1	0	0	0	3
RUG10012	d__Bacteria;p__Proteobacteria;c__Gammaproteobacteria;o__Enterobacterales;f__Succinivibrionaceae;g__UBA2810;s__UBA2810 sp1	91.48	1.72	82.88	high	2781701	2992930	56.94	2345	Rumen	0	0	0	1	1	1	0	0	0	3
RUG11059	d__Bacteria;p__Proteobacteria;c__Gammaproteobacteria;o__Enterobacterales;f__Succinivibrionaceae;g__UBA2804;s__UBA2804 sp1	93.97	0.57	91.12	high	2567923	2718068	43.26	2232	Rumen	1	1	0	1	1	1	0	0	0	5
RUG14502	d__Bacteria;p__Proteobacteria;c__Gammaproteobacteria;o__Enterobacterales;f__Succinivibrionaceae;g__UBA2804;s__	94.25	1.15	88.5	high	3219967	3379381	58.37	2422	Rumen	1	1	0	1	1	0	0	0	0	4
Olov.106.bin13	d__Bacteria;p__Proteobacteria;c__Gammaproteobacteria;o__Enterobacterales;f__Succinivibrionaceae;g__UBA2804;s__	97.13	0.57	94.28	high	3696436	3784589	57.21	2861	Rumen	1	1	0	1	1	0	0	0	0	4
RUG12740	d__Bacteria;p__Proteobacteria;c__Gammaproteobacteria;o__Enterobacterales;f__Succinivibrionaceae;g__UBA2804;s__	96.84	0.57	93.99	high	3176591	3262140	58.31	2373	Rumen	1	1	0	1	1	0	0	0	0	4
RGIG665	d__Bacteria;p__Proteobacteria;c__Gammaproteobacteria;o__Enterobacterales;f__Neiellaceae;g__;s__	90.8	2.3	79.3	high	3453887	3724401	60.65	3159	Jejunum	1	1	0	1	0	1	1	0	0	5
Seshadri.3964023-submission.assembly	d__Bacteria;p__Proteobacteria;c__Gammaproteobacteria;o__Enterobacterales;f__Enterobacteriaceae;g__Proteus;s__Proteus mirabilis	100	0	100	high	3950550	3950550	38.66	3590	Rumen	1	0	0	1	1	1	1	0	1	6
Seshadri.4304456-submission.assembly	d__Bacteria;p__Proteobacteria;c__Gammaproteobacteria;o__Enterobacterales;f__Enterobacteriaceae;g__Proteus;s__Proteus mirabilis	100	0	100	high	3773105	3773105	38.65	3386	Rumen	1	0	0	1	1	1	1	0	1	6
Seshadri.3768450-submission.assembly	d__Bacteria;p__Proteobacteria;c__Gammaproteobacteria;o__Enterobacterales;f__Enterobacteriaceae;g__Enterobacter;s__GCF_900116015.1	98.45	0.55	95.7	high	4483221	4529147	55.05	4101	Rumen	1	0	1	1	1	1	1	1	1	8
Salmonella_enterica_subsp._enterica_serovar_Heidelberg_strain_329	d__Bacteria;p__Proteobacteria;c__Gammaproteobacteria;o__Enterobacterales;f__Enterobacteriaceae;g__Salmonella;s__Salmonella enterica	100	0.11	99.45	high	5069302	5063726	51.86	4793	Rumen	1	0	1	1	1	1	0	1	1	7
Salmonella_enterica_subsp._enterica_serovar_Typhimurium_strain_2470	d__Bacteria;p__Proteobacteria;c__Gammaproteobacteria;o__Enterobacterales;f__Enterobacteriaceae;g__Salmonella;s__Salmonella enterica	100	0.11	99.45	high	5071508	5065929	51.86	4795	Feces	1	0	1	1	1	1	0	1	1	7
Salmonella_enterica_subsp._enterica_serovar_Heidelberg_strain_632	d__Bacteria;p__Proteobacteria;c__Gammaproteobacteria;o__Enterobacterales;f__Enterobacteriaceae;g__Salmonella;s__Salmonella enterica	100	0.04	99.8	high	4780505	4778593	52.14	4441	Rumen	1	0	1	1	1	1	0	1	1	7
Salmonella_enterica_subsp._enterica_serovar_Heidelberg_strain_2581	d__Bacteria;p__Proteobacteria;c__Gammaproteobacteria;o__Enterobacterales;f__Enterobacteriaceae;g__Salmonella;s__Salmonella enterica	100	0.04	99.8	high	4685585	4683711	52.2	4342	Feces	1	0	1	1	1	1	0	1	1	7
Salmonella_enterica_subsp._enterica_serovar_Mishmarhaemek_strain_OLC-1602	d__Bacteria;p__Proteobacteria;c__Gammaproteobacteria;o__Enterobacterales;f__Enterobacteriaceae;g__Salmonella;s__Salmonella enterica	100	0.04	99.8	high	4832784	4830851	52.2	4495	Feces	1	0	1	1	1	1	0	1	1	7
Seshadri.4300997-submission.assembly	d__Bacteria;p__Proteobacteria;c__Gammaproteobacteria;o__Enterobacterales;f__Enterobacteriaceae;g__Citrobacter;s__Citrobacter amalonaticus_A	99.91	0.32	98.31	high	4959778	4948375	53.23	4655	Rumen	1	0	1	1	1	1	1	1	1	8
Escherichia_coli_strain_C56	d__Bacteria;p__Proteobacteria;c__Gammaproteobacteria;o__Enterobacterales;f__Enterobacteriaceae;g__Escherichia;s__Escherichia coli	99.97	0.04	99.77	high	5341000	5340466	50.59	4983	Feces	1	0	1	1	1	1	1	0	1	7
Escherichia_coli_strain_UMDKSU-2014-5-610A	d__Bacteria;p__Proteobacteria;c__Gammaproteobacteria;o__Enterobacterales;f__Enterobacteriaceae;g__Escherichia;s__Escherichia coli	99.93	0.28	98.53	high	5451742	5440296	50.58	5424	Feces	1	0	1	1	1	1	1	0	1	7
Escherichia_coli_strain_UMDKSU-2014-5-933A	d__Bacteria;p__Proteobacteria;c__Gammaproteobacteria;o__Enterobacterales;f__Enterobacteriaceae;g__Escherichia;s__Escherichia coli	99.32	0.28	97.92	high	5651124	5673992	50.54	5732	Feces	1	0	1	1	1	1	1	0	1	7
Escherichia_coli_strain_UMDKSU-2014-5-888D	d__Bacteria;p__Proteobacteria;c__Gammaproteobacteria;o__Enterobacterales;f__Enterobacteriaceae;g__Escherichia;s__Escherichia coli	99.32	0.28	97.92	high	5590578	5613201	50.51	5620	Feces	1	0	1	1	1	1	1	0	1	7
Escherichia_coli_strain_UMDKSU-2013-3-109D	d__Bacteria;p__Proteobacteria;c__Gammaproteobacteria;o__Enterobacterales;f__Enterobacteriaceae;g__Escherichia;s__Escherichia coli	99.62	0.28	98.22	high	5331933	5337342	50.55	5301	Feces	1	0	1	1	1	1	1	0	1	7
Escherichia_coli_strain_UMDKSU-2014-5-925A	d__Bacteria;p__Proteobacteria;c__Gammaproteobacteria;o__Enterobacterales;f__Enterobacteriaceae;g__Escherichia;s__Escherichia coli	99.32	0.28	97.92	high	5587697	5610308	50.51	5624	Feces	1	0	1	1	1	1	1	0	1	7
Escherichia_coli_strain_UMDKSU-2014-5-965B	d__Bacteria;p__Proteobacteria;c__Gammaproteobacteria;o__Enterobacterales;f__Enterobacteriaceae;g__Escherichia;s__Escherichia coli	99.62	0.28	98.22	high	5450288	5455817	50.54	5529	Feces	1	0	1	1	1	1	1	0	1	7
Escherichia_coli_strain_UMDKSU-2013-3-80A	d__Bacteria;p__Proteobacteria;c__Gammaproteobacteria;o__Enterobacterales;f__Enterobacteriaceae;g__Escherichia;s__Escherichia coli	99.93	0.28	98.53	high	5405012	5393664	50.56	5415	Feces	1	0	1	1	1	1	1	0	1	7
Escherichia_coli_strain_DV112i	d__Bacteria;p__Proteobacteria;c__Gammaproteobacteria;o__Enterobacterales;f__Enterobacteriaceae;g__Escherichia;s__Escherichia coli	99.93	0.28	98.53	high	5447780	5436342	50.53	5448	Feces	1	0	1	1	1	1	1	0	1	7
Escherichia_coli_strain_UMDKSU-2013-3-141E	d__Bacteria;p__Proteobacteria;c__Gammaproteobacteria;o__Enterobacterales;f__Enterobacteriaceae;g__Escherichia;s__Escherichia coli	99.62	0.28	98.22	high	5253768	5259098	50.55	5169	Feces	1	0	1	1	1	1	1	0	1	7
Escherichia_coli_strain_UMDKSU-2014-5-941B	d__Bacteria;p__Proteobacteria;c__Gammaproteobacteria;o__Enterobacterales;f__Enterobacteriaceae;g__Escherichia;s__Escherichia coli	99.32	0.28	97.92	high	5593761	5616396	50.49	5645	Feces	1	0	1	1	1	1	1	0	1	7
Escherichia_coli_strain_UMDKSU-2013-3-533B	d__Bacteria;p__Proteobacteria;c__Gammaproteobacteria;o__Enterobacterales;f__Enterobacteriaceae;g__Escherichia;s__Escherichia coli	99.62	0.28	98.22	high	5209030	5214315	50.52	5125	Feces	1	0	1	1	1	1	1	0	1	7
Escherichia_coli_strain_UMDKSU-2013-3-73A	d__Bacteria;p__Proteobacteria;c__Gammaproteobacteria;o__Enterobacterales;f__Enterobacteriaceae;g__Escherichia;s__Escherichia coli	99.93	0.28	98.53	high	5165154	5154310	50.53	5047	Feces	1	0	1	1	1	1	1	0	1	7
Escherichia_coli_strain_KG-16	d__Bacteria;p__Proteobacteria;c__Gammaproteobacteria;o__Enterobacterales;f__Enterobacteriaceae;g__Escherichia;s__Escherichia coli	99.62	0.1	99.12	high	5145720	5160203	50.59	4891	Rectum	1	0	1	1	1	1	1	0	1	7
Escherichia_coli_strain_2013-6-289D	d__Bacteria;p__Proteobacteria;c__Gammaproteobacteria;o__Enterobacterales;f__Enterobacteriaceae;g__Escherichia;s__Escherichia coli	99.62	0.2	98.62	high	5029180	5038305	50.53	4764	Feces	1	0	1	1	1	1	1	0	1	7
Escherichia_coli_strain_C119	d__Bacteria;p__Proteobacteria;c__Gammaproteobacteria;o__Enterobacterales;f__Enterobacteriaceae;g__Escherichia;s__Escherichia coli	99.62	0.51	97.07	high	5068200	5061685	50.64	4807	Feces	1	0	1	1	1	1	1	0	1	7
Escherichia_coli_strain_C101	d__Bacteria;p__Proteobacteria;c__Gammaproteobacteria;o__Enterobacterales;f__Enterobacteriaceae;g__Escherichia;s__Escherichia coli	99.62	0.15	98.87	high	5089479	5101259	50.5	4941	Feces	1	0	1	1	1	1	1	0	1	7
Escherichia_coli_strain_DV60u	d__Bacteria;p__Proteobacteria;c__Gammaproteobacteria;o__Enterobacterales;f__Enterobacteriaceae;g__Escherichia;s__Escherichia coli	99.62	0.46	97.32	high	5246870	5242749	50.37	5120	Feces	1	0	1	1	1	1	1	0	1	7
Escherichia_coli_strain_C85	d__Bacteria;p__Proteobacteria;c__Gammaproteobacteria;o__Enterobacterales;f__Enterobacteriaceae;g__Escherichia;s__Escherichia coli	99.62	0.26	98.32	high	5019655	5025751	50.43	4842	Feces	1	0	1	1	1	1	1	0	1	7
Seshadri.3776379-submission.assembly	d__Bacteria;p__Proteobacteria;c__Gammaproteobacteria;o__Enterobacterales;f__Enterobacteriaceae;g__Escherichia;s__Escherichia coli	99.59	0.1	99.09	high	4878438	4893644	50.72	4572	Rumen	1	0	1	1	1	1	1	0	1	7
Escherichia_coli_strain_UMDKSU-2013-3-539F	d__Bacteria;p__Proteobacteria;c__Gammaproteobacteria;o__Enterobacterales;f__Enterobacteriaceae;g__Escherichia;s__Escherichia coli	99.62	0.28	98.22	high	5458691	5464229	50.55	5535	Feces	1	0	1	1	1	1	1	0	1	7
Escherichia_coli_strain_UMDKSU-2013-3-314B	d__Bacteria;p__Proteobacteria;c__Gammaproteobacteria;o__Enterobacterales;f__Enterobacteriaceae;g__Escherichia;s__Escherichia coli	99.62	0.28	98.22	high	5420741	5426240	50.57	5442	Feces	1	0	1	1	1	1	1	0	1	7
Escherichia_coli_strain_UMDKSU-2013-3-552F	d__Bacteria;p__Proteobacteria;c__Gammaproteobacteria;o__Enterobacterales;f__Enterobacteriaceae;g__Escherichia;s__Escherichia coli	99.62	0.28	98.22	high	5456610	5462146	50.55	5544	Feces	1	0	1	1	1	1	1	0	1	7
Escherichia_coli_strain_UMDKSU-2014-5-89A	d__Bacteria;p__Proteobacteria;c__Gammaproteobacteria;o__Enterobacterales;f__Enterobacteriaceae;g__Escherichia;s__Escherichia coli	99.62	0.28	98.22	high	5405724	5411208	50.62	5367	Feces	1	0	1	1	1	1	1	0	1	7
Escherichia_coli_strain_UMDKSU-2014-5-94C	d__Bacteria;p__Proteobacteria;c__Gammaproteobacteria;o__Enterobacterales;f__Enterobacteriaceae;g__Escherichia;s__Escherichia coli	99.62	0.28	98.22	high	5410595	5416084	50.62	5358	Feces	1	0	1	1	1	1	1	0	1	7
Seshadri.4309693-submission.assembly	d__Bacteria;p__Proteobacteria;c__Gammaproteobacteria;o__Enterobacterales;f__Enterobacteriaceae;g__Escherichia;s__Escherichia coli	99.62	0.1	99.12	high	4917981	4931823	50.34	4703	Rumen	1	0	1	1	1	1	1	0	1	7
RGIG5693	d__Bacteria;p__Proteobacteria;c__Gammaproteobacteria;o__Pseudomonadales;f__Halomonadaceae;g__Halomonas;s__	99.31	1	94.31	high	3755276	3743815	53.94	3472	Duodenum	0	1	1	1	1	1	0	0	0	5
Seshadri.4301054-submission.assembly	d__Bacteria;p__Proteobacteria;c__Gammaproteobacteria;o__Pseudomonadales;f__Moraxellaceae;g__Acinetobacter;s__GCF_000632455.1	100	0.14	99.3	high	3051278	3047006	38.65	2867	Rumen	0	0	0	1	1	0	0	0	0	2
RGIG9620	d__Bacteria;p__Proteobacteria;c__Gammaproteobacteria;o__Pseudomonadales;f__Moraxellaceae;g__Acinetobacter;s__Acinetobacter johnsonii	94.45	1.94	84.75	high	3028557	3147765	41.75	3143	Duodenum	0	0	0	1	1	1	0	0	0	3
Seshadri.3352845-submission.assembly	d__Bacteria;p__Fusobacteria;c__Fusobacteriia;o__Fusobacteriales;f__Fusobacteriaceae;g__Fusobacterium;s__Fusobacterium necrophorum	100	0	100	high	2033981	2033981	35.1	1889	Rumen	0	1	0	0	0	0	0	0	0	1
Seshadri.3996209-submission.assembly	d__Bacteria;p__Firmicutes;c__Negativicutes;o__Veillonellales;f__Megasphaeraceae;g__Megasphaera;s__Megasphaera elsdenii	100	0	100	high	2451794	2451794	53.09	2294	Rumen	0	1	0	0	0	0	0	0	0	1
Seshadri.3619704-assembly.fasta	d__Bacteria;p__Firmicutes;c__Negativicutes;o__Veillonellales;f__Megasphaeraceae;g__Megasphaera;s__Megasphaera elsdenii	100	0	100	high	2421909	2421909	53.03	2206	Rumen	0	1	0	0	0	0	0	0	0	1
RUG10557	d__Bacteria;p__Firmicutes;c__Negativicutes;o__Veillonellales;f__Megasphaeraceae;g__Megasphaera;s__Megasphaera elsdenii	98.2	0.07	97.85	high	2176014	2214377	53.5	1963	Rumen	0	1	0	0	0	0	0	0	0	1
RUG13739	d__Bacteria;p__Firmicutes;c__Negativicutes;o__Veillonellales;f__Megasphaeraceae;g__Megasphaera;s__Megasphaera elsdenii	96.29	0.6	93.29	high	1979531	2043924	54.29	1907	Rumen	0	1	0	0	0	0	0	0	0	1
RUG13069	d__Bacteria;p__Firmicutes;c__Negativicutes;o__Veillonellales;f__Megasphaeraceae;g__Megasphaera;s__Megasphaera elsdenii	95.81	0	95.81	high	2157468	2251819	53.56	1967	Rumen	0	1	0	0	0	0	0	0	0	1
GCA_002391155.1_ASM239115v1_genomic	d__Bacteria;p__Firmicutes;c__Negativicutes;o__Veillonellales;f__Megasphaeraceae;g__Caecibacter;s__Caecibacter massiliensis	95.25	1.55	87.5	high	2437087	2520847	49.56	2286	Rumen	0	1	0	0	1	0	0	0	0	2
GCA_002394105.1_ASM239410v1_genomic	d__Bacteria;p__Firmicutes;c__Negativicutes;o__Veillonellales;f__Megasphaeraceae;g__Caecibacter;s__Caecibacter massiliensis	92.44	0.6	89.44	high	2264191	2435778	49.84	2098	Rumen	0	1	0	0	1	0	0	0	0	2
GCA_002395615.1_ASM239561v1_genomic	d__Bacteria;p__Firmicutes;c__Negativicutes;o__Veillonellales;f__Megasphaeraceae;g__Caecibacter;s__Caecibacter massiliensis	99.3	0.6	96.3	high	2655351	2658137	49.49	2456	Rumen	0	1	0	0	1	0	0	0	0	2
RUG12919	d__Bacteria;p__Firmicutes;c__Negativicutes;o__Veillonellales;f__Megasphaeraceae;g__Caecibacter;s__Caecibacter massiliensis	96.41	0.87	92.06	high	2172744	2234747	50.19	2034	Rumen	0	1	0	0	1	0	0	0	0	2
Seshadri.3634919-assembly.fasta	d__Bacteria;p__Firmicutes;c__Negativicutes;o__Veillonellales;f__Dialisteraceae;g__Allisonella;s__Allisonella histaminiformans	98.73	0	98.73	high	1700551	1722426	46.42	1553	Rumen	0	0	0	0	1	0	0	0	0	1
RUG14544	d__Bacteria;p__Firmicutes;c__Negativicutes;o__Veillonellales;f__Dialisteraceae;g__Dialister;s__Dialister succinatiphilus	98.73	0	98.73	high	2274553	2303811	51	1909	Rumen	0	0	0	0	0	1	0	0	0	1
RUG12128	d__Bacteria;p__Firmicutes;c__Negativicutes;o__Veillonellales;f__Dialisteraceae;g__Dialister;s__Dialister succinatiphilus	98.42	1.27	92.07	high	2319345	2327123	51	1968	Rumen	0	0	0	0	0	1	0	0	0	1
GCA_002349485.1_ASM234948v1_genomic	d__Bacteria;p__Firmicutes;c__Negativicutes;o__Veillonellales;f__Dialisteraceae;g__Dialister;s__Dialister succinatiphilus	93.37	0	93.37	high	2037703	2182396	50.89	1791	Rumen	0	0	0	0	0	1	0	0	0	1
RUG13662	d__Bacteria;p__Firmicutes;c__Negativicutes;o__Veillonellales;f__Dialisteraceae;g__Dialister;s__	99.37	0.63	96.22	high	2323311	2323404	47.76	2023	Rumen	0	1	0	0	1	0	0	1	0	3
RUG14935	d__Bacteria;p__Firmicutes;c__Negativicutes;o__Veillonellales;f__Dialisteraceae;g__Dialister;s__	93.64	2.53	80.99	high	2290767	2388399	46.49	2099	Rumen	0	0	0	0	1	0	0	1	0	2
Seshadri.4302841-submission.assembly	d__Bacteria;p__Firmicutes;c__Negativicutes;o__Selenomonadales;f__Selenomonadaceae;g__Megamonas;s__Megamonas funiformis	100	1.27	93.65	high	2215744	2187604	31.63	2159	Rumen	0	1	0	1	1	1	0	1	0	5
RUG11133	d__Bacteria;p__Firmicutes;c__Negativicutes;o__Selenomonadales;f__Selenomonadaceae;g__;s__	96.38	0.16	95.58	high	2339735	2423871	56.94	2073	Rumen	0	1	0	0	1	0	0	0	0	2
RUG12241	d__Bacteria;p__Firmicutes;c__Negativicutes;o__Selenomonadales;f__Selenomonadaceae;g__;s__	97.78	0.16	96.98	high	2532758	2586209	56.54	2250	Rumen	0	1	0	0	1	0	0	0	0	2
GCA_002395285.1_ASM239528v1_genomic	d__Bacteria;p__Firmicutes;c__Negativicutes;o__Selenomonadales;f__Selenomonadaceae;g__Mitsuokella;s__Mitsuokella jalaludinii	97.2	0.08	96.8	high	2290337	2354482	58.48	2064	Rumen	0	1	0	0	1	0	0	0	0	2
Seshadri.3394953-submission.assembly	d__Bacteria;p__Firmicutes;c__Negativicutes;o__Selenomonadales;f__Selenomonadaceae;g__Mitsuokella;s__Mitsuokella jalaludinii	100	0.08	99.6	high	2412558	2410628	58.07	2178	Rumen	0	1	0	0	1	0	0	0	0	2
RUG10819	d__Bacteria;p__Firmicutes;c__Negativicutes;o__Selenomonadales;f__Selenomonadaceae;g__Mitsuokella;s__Mitsuokella jalaludinii	90.25	2.11	79.7	high	2059789	2238853	58.85	1858	Rumen	0	1	0	0	1	0	0	0	0	2
Seshadri.3365694-final.assembly	d__Bacteria;p__Firmicutes;c__Negativicutes;o__Selenomonadales;f__Selenomonadaceae;g__Selenomonas;s__Selenomonas ruminantium	100	0.08	99.6	high	3665894	3662961	51.99	3440	Rumen	0	1	0	0	0	0	0	1	0	2
RGIG3648	d__Bacteria;p__Firmicutes;c__Negativicutes;o__Selenomonadales;f__Selenomonadaceae;g__Selenomonas;s__Selenomonas ruminantium	93.69	3.19	77.74	high	3091508	3201101	53.48	3143	Rumen	0	1	0	0	0	0	0	0	0	1
RGIG9219	d__Bacteria;p__Firmicutes;c__Negativicutes;o__Selenomonadales;f__Selenomonadaceae;g__Selenomonas;s__	96.58	3.12	80.98	high	3590620	3605740	52.97	3569	Rumen	0	1	0	0	0	0	0	0	0	1
RUG11972	d__Bacteria;p__Firmicutes;c__Negativicutes;o__Selenomonadales;f__Selenomonadaceae;g__Selenomonas;s__	99.07	2.57	86.22	high	3150273	3098884	53.02	2988	Rumen	0	1	0	0	0	0	0	1	0	2
RUG12626	d__Bacteria;p__Firmicutes;c__Negativicutes;o__Selenomonadales;f__Selenomonadaceae;g__Selenomonas;s__	98.44	0.55	95.69	high	3163087	3195816	52.7	2999	Rumen	0	1	0	0	0	0	0	1	0	2
Seshadri.3964113-submission.assembly	d__Bacteria;p__Firmicutes;c__Negativicutes;o__Selenomonadales;f__Selenomonadaceae;g__Selenomonas;s__Selenomonas ruminantium_C	99.53	1.55	91.78	high	3211419	3176807	50.85	3013	Rumen	0	1	0	1	1	0	0	1	0	4
Selenomonas_ruminantium_subsp._lactilytica_TAM6421	d__Bacteria;p__Firmicutes;c__Negativicutes;o__Selenomonadales;f__Selenomonadaceae;g__Selenomonas;s__Selenomonas ruminantium_A	100	0.08	99.6	high	3631933	3629027	50.14	3459	Rumen	0	1	0	1	1	1	0	1	0	5
Seshadri.3613257-assembly.fasta	d__Bacteria;p__Firmicutes;c__Negativicutes;o__Selenomonadales;f__Selenomonadaceae;g__Selenomonas;s__Selenomonas ruminantium_B	100	0	100	high	2773864	2773864	50.14	2606	Rumen	0	1	0	0	0	0	0	1	0	2
Seshadri.4304414-submission.assembly	d__Bacteria;p__Firmicutes;c__Negativicutes;o__Selenomonadales;f__Selenomonadaceae;g__Selenomonas;s__Selenomonas ruminantium_B	100	0	100	high	3300916	3300916	49.34	3197	Rumen	0	1	0	0	0	0	0	1	0	2
Seshadri.3620016-assembly.fasta	d__Bacteria;p__Firmicutes;c__Negativicutes;o__Selenomonadales;f__Selenomonadaceae;g__Selenomonas;s__Selenomonas ruminantium_B	100	0.47	97.65	high	3039002	3024719	49.53	2841	Rumen	0	1	0	0	0	0	0	1	0	2
Seshadri.3387296-submission.assembly	d__Bacteria;p__Firmicutes;c__Negativicutes;o__Selenomonadales;f__Selenomonadaceae;g__Selenomonas;s__Selenomonas ruminantium_B	100	0	100	high	2883069	2883069	49.61	2713	Rumen	0	1	0	0	0	0	0	1	0	2
Seshadri.2915486-submission.assembly	d__Bacteria;p__Firmicutes;c__Negativicutes;o__Selenomonadales;f__Selenomonadaceae;g__Selenomonas;s__Selenomonas ruminantium_H	100	0.08	99.6	high	3387070	3384360	48.11	3155	Rumen	0	1	0	1	0	0	0	1	0	3
RUG12654	d__Bacteria;p__Firmicutes;c__Negativicutes;o__Selenomonadales;f__Selenomonadaceae;g__Selenomonas;s__	95.29	1.95	85.54	high	2794591	2878228	49.37	2611	Rumen	0	1	0	0	0	0	0	1	0	2
RUG14411	d__Bacteria;p__Firmicutes;c__Negativicutes;o__Selenomonadales;f__Selenomonadaceae;g__Selenomonas;s__	90.12	3.63	71.97	high	2603712	2794646	49.76	2580	Rumen	0	1	0	0	0	0	0	1	0	2
RUG13114	d__Bacteria;p__Firmicutes;c__Negativicutes;o__Selenomonadales;f__Selenomonadaceae;g__Selenomonas;s__	94.56	2.39	82.61	high	2683727	2773980	49.65	2696	Rumen	0	1	0	1	0	0	0	0	0	2
Seshadri.3964095-submission.assembly	d__Bacteria;p__Firmicutes;c__Negativicutes;o__Selenomonadales;f__Selenomonadaceae;g__Selenomonas;s__Selenomonas ruminantium_F	99.53	0.16	98.73	high	3112302	3122019	52.62	2883	Rumen	0	1	0	1	1	0	0	0	0	3
Seshadri.4304432-submission.assembly	d__Bacteria;p__Firmicutes;c__Negativicutes;o__Selenomonadales;f__Selenomonadaceae;g__Selenomonas;s__Selenomonas ruminantium_E	100	0.08	99.6	high	2748281	2746082	50.01	2557	Rumen	0	1	0	0	1	0	0	0	0	2
RUG14000	d__Bacteria;p__Firmicutes;c__Negativicutes;o__Selenomonadales;f__Selenomonadaceae;g__Selenomonas;s__GCF_000702005.1	99.07	0.08	98.67	high	2644002	2666707	49.21	2427	Rumen	0	1	0	0	1	0	0	0	0	2
RUG10160	d__Bacteria;p__Firmicutes;c__Negativicutes;o__Selenomonadales;f__Selenomonadaceae;g__Selenomonas;s__	97.66	0	97.66	high	2492152	2551866	56.95	2246	Rumen	0	1	0	0	1	0	0	1	0	3
RUG13140	d__Bacteria;p__Firmicutes;c__Negativicutes;o__Selenomonadales;f__Selenomonadaceae;g__Selenomonas;s__	95.6	0.23	94.45	high	2332235	2434212	58.88	2123	Rumen	0	0	0	0	1	0	0	0	0	1
RUG14604	d__Bacteria;p__Firmicutes;c__Negativicutes;o__Selenomonadales;f__Selenomonadaceae;g__Selenomonas;s__GCA_002350105.1	96.17	0	96.17	high	2418524	2514842	57.86	2192	Rumen	0	1	0	0	1	0	0	0	0	2
RUG14551	d__Bacteria;p__Firmicutes;c__Negativicutes;o__Selenomonadales;f__Selenomonadaceae;g__Selenomonas;s__GCA_002350105.1	97.2	0.55	94.45	high	2584267	2644497	57.66	2406	Rumen	0	1	0	0	1	0	0	0	0	2
RGIG803	d__Bacteria;p__Firmicutes;c__Negativicutes;o__Selenomonadales;f__Selenomonadaceae;g__Selenomonas;s__GCA_002350105.1	93.81	2.9	79.31	high	2244882	2327908	58.24	2094	Omasum	0	1	0	0	1	0	0	0	0	2
RUG14795	d__Bacteria;p__Firmicutes;c__Negativicutes;o__Selenomonadales;f__Selenomonadaceae;g__Selenomonas;s__GCA_002350105.1	96.26	0	96.26	high	2489573	2586301	57.62	2279	Rumen	0	0	0	0	1	0	0	0	0	1
GCA_002350105.1_ASM235010v1_genomic	d__Bacteria;p__Firmicutes;c__Negativicutes;o__Selenomonadales;f__Selenomonadaceae;g__Selenomonas;s__GCA_002350105.1	94.02	0.87	89.67	high	2523499	2662048	57.73	2323	Rumen	0	1	0	0	1	0	0	0	0	2
RUG11126	d__Bacteria;p__Firmicutes;c__Negativicutes;o__Selenomonadales;f__Selenomonadaceae;g__;s__	94.14	0.55	91.39	high	2042479	2158385	53.1	1909	Rumen	0	1	0	0	1	0	0	1	0	3
RUG10837	d__Bacteria;p__Firmicutes;c__Negativicutes;o__Selenomonadales;f__Selenomonadaceae;g__Selenomonas;s__GCA_002351185.1	97.53	1.56	89.73	high	2186128	2207389	61.68	2085	Rumen	0	1	0	0	1	0	0	0	0	2
Selenomonas_bovis_DSM_23594	d__Bacteria;p__Firmicutes;c__Negativicutes;o__Selenomonadales;f__Selenomonadaceae;g__Selenomonas;s__Selenomonas_C bovis	100	0.08	99.6	high	2688760	2686609	59.16	2498	Rumen	0	1	0	1	1	0	0	0	0	3
RUG13938	d__Bacteria;p__Firmicutes;c__Negativicutes;o__Selenomonadales;f__Selenomonadaceae;g__Selenomonas;s__	98.29	0.23	97.14	high	3125758	3172949	58.41	2835	Rumen	0	1	0	0	0	0	0	0	0	1
RUG12578	d__Bacteria;p__Firmicutes;c__Negativicutes;o__Selenomonadales;f__Selenomonadaceae;g__Selenomonas;s__	94.33	2.27	82.98	high	2938031	3047937	59.11	2858	Rumen	0	1	0	1	1	0	0	0	0	3
RUG12704	d__Bacteria;p__Firmicutes;c__Negativicutes;o__Selenomonadales;f__Selenomonadaceae;g__Selenomonas;s__	92.69	3.83	73.54	high	2803592	2917320	59.1	2738	Rumen	0	1	0	0	1	0	0	0	0	2
GCA_002472155.1_ASM247215v1_genomic	d__Bacteria;p__Firmicutes;c__Negativicutes;o__Selenomonadales;f__Selenomonadaceae;g__Selenomonas;s__GCA_002472155.1	96.96	0.17	96.11	high	2806335	2889552	58.95	2581	Rumen	0	1	0	1	1	0	0	0	0	3
RUG14048	d__Bacteria;p__Firmicutes;c__Negativicutes;o__Selenomonadales;f__Selenomonadaceae;g__Selenomonas;s__GCA_002472155.1	94.79	1.01	89.74	high	2769777	2894039	58.95	2535	Rumen	0	0	0	0	1	0	0	0	0	1
GCA_002472665.1_ASM247266v1_genomic	d__Bacteria;p__Firmicutes;c__Negativicutes;o__Selenomonadales;f__Selenomonadaceae;g__Selenomonas;s__GCA_002472155.1	91.54	2.46	79.24	high	2686438	2868629	59.07	2600	Rumen	0	1	0	1	0	0	0	0	0	2
RUG13612	d__Bacteria;p__Firmicutes;c__Negativicutes;o__Selenomonadales;f__Selenomonadaceae;g__Selenomonas;s__GCA_002472155.1	96.11	0.28	94.71	high	2655823	2755880	59.27	2534	Rumen	0	1	0	1	1	0	0	0	0	3
RUG13665	d__Bacteria;p__Firmicutes;c__Negativicutes;o__Selenomonadales;f__Selenomonadaceae;g__Selenomonas;s__	96.26	0.39	94.31	high	2937287	3039954	58.46	2765	Rumen	0	1	0	1	1	0	0	0	0	3
RUG12133	d__Bacteria;p__Firmicutes;c__Negativicutes;o__Selenomonadales;f__Selenomonadaceae;g__Selenomonas;s__	91.4	1.65	83.15	high	2784355	3000398	58.63	2704	Rumen	0	1	0	0	1	0	0	0	0	2
RUG13093	d__Bacteria;p__Firmicutes;c__Negativicutes;o__Selenomonadales;f__Selenomonadaceae;g__UBA9786;s__	93.99	0.95	89.24	high	2010241	2119684	53.85	1865	Rumen	0	1	0	0	0	0	0	0	0	1
RGIG4823	d__Bacteria;p__Firmicutes;c__Negativicutes;o__Selenomonadales;f__Selenomonadaceae;g__UBA7018;s__	97.32	0.63	94.17	high	2437461	2489228	41.66	2418	Reticulum	0	1	0	0	0	0	0	0	0	1
RGIG4933	d__Bacteria;p__Firmicutes;c__Negativicutes;o__Selenomonadales;f__Selenomonadaceae;g__UBA7018;s__	93.82	0	93.82	high	2909612	3101271	48.09	2857	Rumen	0	1	0	0	0	0	0	0	0	1
RGIG5694	d__Bacteria;p__Firmicutes;c__Negativicutes;o__Selenomonadales;f__Selenomonadaceae;g__UBA7018;s__	96.46	1.27	90.11	high	2512432	2572728	48.68	2431	Duodenum	0	1	0	0	0	0	0	1	0	2
GCA_002368965.1_ASM236896v1_genomic	d__Bacteria;p__Firmicutes;c__Negativicutes;o__Selenomonadales;f__Selenomonadaceae;g__UBA7018;s__GCA_002448305.1	95.72	0.63	92.57	high	2479887	2575149	45.17	2215	Rumen	0	1	0	0	0	0	0	1	0	2
GCA_002448305.1_ASM244830v1_genomic	d__Bacteria;p__Firmicutes;c__Negativicutes;o__Selenomonadales;f__Selenomonadaceae;g__UBA7018;s__GCA_002448305.1	95.08	0.63	91.93	high	2454297	2565835	45.2	2170	Rumen	0	1	0	0	0	0	0	1	0	2
Olov.106.bin39	d__Bacteria;p__Firmicutes;c__Negativicutes;o__Selenomonadales;f__Selenomonadaceae;g__UBA7018;s__	95.33	0.87	90.98	high	3071179	3194910	45.23	2879	Rumen	0	1	0	0	0	0	0	1	0	2
RGIG7801	d__Bacteria;p__Firmicutes;c__Negativicutes;o__Selenomonadales;f__Selenomonadaceae;g__UBA7018;s__	94.67	2.52	82.07	high	2365747	2439324	44.61	2205	Reticulum	0	1	0	0	0	0	0	0	0	1
RGIG7246	d__Bacteria;p__Firmicutes;c__Negativicutes;o__Selenomonadales;f__Selenomonadaceae;g__UBA7018;s__	96.06	1.42	88.96	high	2774577	2848980	44.98	2417	Cecum	0	1	0	0	0	0	0	1	0	2
RGIG6722	d__Bacteria;p__Firmicutes;c__Negativicutes;o__Selenomonadales;f__Selenomonadaceae;g__UBA7018;s__	94.87	1.27	88.52	high	2589042	2696161	47.3	2442	Rumen	0	1	0	0	0	0	0	1	0	2
RGIG2729	d__Bacteria;p__Firmicutes;c__Negativicutes;o__Selenomonadales;f__Selenomonadaceae;g__UBA7018;s__	97.09	0.63	93.94	high	2821477	2888268	44.14	2699	Omasum	0	1	0	0	0	0	0	1	0	2
RGIG1560	d__Bacteria;p__Firmicutes;c__Negativicutes;o__Selenomonadales;f__Selenomonadaceae;g__UBA7018;s__	95.1	2.22	84	high	2503749	2577171	51.83	2412	Abomasum	0	1	0	0	0	0	0	1	0	2
RGIG2762	d__Bacteria;p__Firmicutes;c__Negativicutes;o__Selenomonadales;f__Selenomonadaceae;g__UBA7018;s__	91.01	0.69	87.56	high	2442992	2667455	46.94	2314	Omasum	0	1	0	0	0	0	0	1	0	2
RGIG2281	d__Bacteria;p__Firmicutes;c__Negativicutes;o__Selenomonadales;f__Selenomonadaceae;g__UBA7018;s__	96.24	3.46	78.94	high	3506903	3522575	47.55	3580	Duodenum	0	1	0	0	0	0	0	1	0	2
RGIG6124	d__Bacteria;p__Firmicutes;c__Negativicutes;o__Selenomonadales;f__Selenomonadaceae;g__UBA7018;s__	95.82	0.63	92.67	high	2377383	2466115	49.62	2356	Omasum	0	1	0	0	0	0	0	0	0	1
RGIG3621	d__Bacteria;p__Firmicutes;c__Negativicutes;o__Selenomonadales;f__Selenomonadaceae;g__UBA7018;s__	96.52	2.37	84.67	high	2306270	2334763	41.06	2371	Rumen	0	1	0	0	0	0	0	0	0	1
Olov.105.bin77	d__Bacteria;p__Firmicutes;c__Negativicutes;o__Selenomonadales;f__Selenomonadaceae;g__UBA7018;s__	96.05	0.53	93.4	high	2689018	2785350	38.67	2615	Rumen	0	1	0	0	0	0	0	0	0	1
RGIG7910	d__Bacteria;p__Firmicutes;c__Negativicutes;o__Selenomonadales;f__Selenomonadaceae;g__UBA7018;s__	95.73	0.63	92.58	high	2385137	2476499	37.22	2279	Reticulum	0	1	0	0	0	0	0	0	0	1
Solden.2703719125	d__Bacteria;p__Firmicutes;c__Negativicutes;o__Selenomonadales;f__Selenomonadaceae;g__UBA7018;s__	94.19	0.95	89.44	high	2329423	2450981	42	2477	Rumen	0	0	0	0	0	0	0	1	0	1
RGIG5097	d__Bacteria;p__Firmicutes;c__Negativicutes;o__Selenomonadales;f__Selenomonadaceae;g__UBA9786;s__	96.84	0.63	93.69	high	2709093	2780427	51.2	2619	Rumen	0	1	0	0	0	0	0	0	0	1
RGIG9261	d__Bacteria;p__Firmicutes;c__Negativicutes;o__Selenomonadales;f__Selenomonadaceae;g__UBA7018;s__	90.31	1.48	82.91	high	2614779	2856638	43.1	2549	Rumen	0	1	0	0	0	0	0	0	0	1
RGIG9201	d__Bacteria;p__Firmicutes;c__Negativicutes;o__Selenomonadales;f__Selenomonadaceae;g__UBA7018;s__	95.58	1.22	89.48	high	2389427	2470773	42.7	2444	Rumen	0	0	0	0	0	0	0	1	0	1
RGIG3549	d__Bacteria;p__Firmicutes;c__Negativicutes;o__Selenomonadales;f__Selenomonadaceae;g__UBA3796;s__	90.82	4.51	68.27	high	2937192	3101613	54.02	3063	Rumen	0	1	0	0	0	0	0	0	0	1
RUG10569	d__Bacteria;p__Firmicutes;c__Negativicutes;o__Selenomonadales;f__Selenomonadaceae;g__UBA3796;s__	99.93	0.84	95.73	high	2828310	2806533	53.36	2722	Rumen	0	1	0	0	1	0	0	1	0	3
RUG14684	d__Bacteria;p__Firmicutes;c__Negativicutes;o__Selenomonadales;f__Selenomonadaceae;g__UBA3796;s__	99.3	0.63	96.15	high	2707912	2709941	53.47	2641	Rumen	0	1	0	0	0	0	0	1	0	2
RUG11858	d__Bacteria;p__Firmicutes;c__Negativicutes;o__Selenomonadales;f__Selenomonadaceae;g__UBA3796;s__	97.87	0.63	94.72	high	2460351	2498397	53.33	2292	Rumen	0	1	0	0	0	0	0	1	0	2
GCA_002369175.1_ASM236917v1_genomic	d__Bacteria;p__Firmicutes;c__Negativicutes;o__Selenomonadales;f__Selenomonadaceae;g__UBA3796;s__GCA_002369175.1	90.9	0.95	86.15	high	2200158	2399514	52.57	2139	Rumen	0	1	0	0	0	0	0	1	0	2
RUG14231	d__Bacteria;p__Firmicutes;c__Negativicutes;o__Selenomonadales;f__Selenomonadaceae;g__;s__	95	0.63	91.85	high	1795496	1878684	48.28	1755	Rumen	0	1	0	0	1	0	0	1	0	3
RGIG250	d__Bacteria;p__Firmicutes;c__Negativicutes;o__Selenomonadales;f__Selenomonadaceae;g__Schwartzia;s__	92.93	0.71	89.38	high	1764800	1886534	51.28	1647	Cecum	0	0	0	0	1	1	0	0	0	2
RUG10531	d__Bacteria;p__Firmicutes;c__Negativicutes;o__Selenomonadales;f__Selenomonadaceae;g__Schwartzia;s__	98.73	0	98.73	high	2326076	2355997	53.5	1990	Rumen	0	1	0	1	1	1	0	1	0	5
RUG12289	d__Bacteria;p__Firmicutes;c__Negativicutes;o__Selenomonadales;f__Selenomonadaceae;g__Schwartzia;s__	94.77	3.4	77.77	high	2124150	2169153	55.58	2126	Rumen	0	1	0	1	0	0	0	0	0	2
RUG13104	d__Bacteria;p__Firmicutes;c__Negativicutes;o__Selenomonadales;f__Selenomonadaceae;g__Schwartzia;s__	97.89	0.63	94.74	high	2459892	2497417	55.39	2397	Rumen	0	1	0	1	0	1	0	0	0	3
RUG12372	d__Bacteria;p__Firmicutes;c__Negativicutes;o__Selenomonadales;f__Selenomonadaceae;g__Schwartzia;s__	99.79	0.63	96.64	high	2604903	2593974	54.6	2403	Rumen	0	1	0	1	0	1	0	1	0	4
RUG10809	d__Bacteria;p__Firmicutes;c__Negativicutes;o__Selenomonadales;f__Selenomonadaceae;g__;s__	99.66	1.52	92.06	high	2075464	2050998	44.06	1898	Rumen	0	1	0	1	1	1	0	1	0	5
RGIG179	d__Bacteria;p__Firmicutes;c__Negativicutes;o__Selenomonadales;f__Selenomonadaceae;g__;s__	95.5	3.27	79.15	high	2131538	2162276	51.57	2146	Cecum	0	1	0	1	1	1	0	0	0	4
RGIG917	d__Bacteria;p__Firmicutes;c__Negativicutes;o__Selenomonadales;f__Selenomonadaceae;g__;s__	94.16	4.85	69.91	high	2198520	2228249	51.26	2229	Rectum	0	1	0	0	1	0	0	0	0	2
Anaerovibrio_lipolyticus_DSM_3074	d__Bacteria;p__Firmicutes;c__Negativicutes;o__Selenomonadales;f__Selenomonadaceae;g__Anaerovibrio;s__Anaerovibrio lipolyticus_B	99.66	1.31	93.11	high	2781134	2754189	43.33	2650	Rumen	0	1	0	1	0	0	0	1	0	3
Seshadri.3349614-submission.assembly	d__Bacteria;p__Firmicutes;c__Negativicutes;o__Selenomonadales;f__Selenomonadaceae;g__Anaerovibrio;s__Anaerovibrio lipolyticus_A	99.66	2.58	86.76	high	2682728	2622666	43.3	2469	Rumen	0	1	0	1	0	0	0	1	0	3
RGIG5102	d__Bacteria;p__Firmicutes;c__Negativicutes;o__Selenomonadales;f__Selenomonadaceae;g__Anaerovibrio;s__	95.36	4.03	75.21	high	2444108	2464535	43.49	2339	Rumen	0	1	0	0	0	0	0	1	0	2
RUG13065	d__Bacteria;p__Firmicutes;c__Negativicutes;o__Selenomonadales;f__Selenomonadaceae;g__Anaerovibrio;s__	90.7	1.31	84.15	high	2070096	2255237	44.51	2111	Rumen	0	0	0	0	0	0	0	1	0	1
RUG13183	d__Bacteria;p__Firmicutes;c__Negativicutes;o__Selenomonadales;f__Selenomonadaceae;g__Anaerovibrio;s__	97.13	1.31	90.58	high	2232359	2269077	45.21	2074	Rumen	0	1	0	0	0	0	0	0	0	1
RUG13041	d__Bacteria;p__Firmicutes;c__Negativicutes;o__Selenomonadales;f__Selenomonadaceae;g__Anaerovibrio;s__	90.77	0.95	86.02	high	2004913	2189737	45.4	1915	Rumen	0	1	0	0	0	0	0	1	0	2
RUG13906	d__Bacteria;p__Firmicutes;c__Negativicutes;o__Acidaminococcales;f__Acidaminococcaceae;g__Acidaminococcus;s__Acidaminococcus fermentans	98.58	0.6	95.58	high	2058902	2076206	57.24	1901	Rumen	0	1	0	0	0	0	0	0	0	1
GCA_002481445.1_ASM248144v1_genomic	d__Bacteria;p__Firmicutes;c__Negativicutes;o__Acidaminococcales;f__Acidaminococcaceae;g__Acidaminococcus;s__Acidaminococcus fermentans	95.17	1.8	86.17	high	1914130	1976820	57.37	1793	Rumen	0	1	0	0	0	0	0	0	0	1
RUG14015	d__Bacteria;p__Firmicutes;c__Negativicutes;o__Acidaminococcales;f__Acidaminococcaceae;g__Acidaminococcus;s__Acidaminococcus fermentans	98.17	0	98.17	high	2038023	2076014	57.07	1859	Rumen	0	1	0	0	0	0	0	0	0	1
Seshadri.3619750-assembly.fasta	d__Bacteria;p__Firmicutes;c__Negativicutes;o__Acidaminococcales;f__Acidaminococcaceae;g__Acidaminococcus;s__Acidaminococcus fermentans	99.98	0	99.98	high	2344887	2345356	55.75	2141	Rumen	0	1	0	0	0	0	0	0	0	1
RUG14209	d__Bacteria;p__Firmicutes;c__Negativicutes;o__Acidaminococcales;f__Acidaminococcaceae;g__Acidaminococcus;s__	97.22	1.8	88.22	high	2169265	2192248	52.68	2011	Rumen	0	1	0	0	0	0	0	0	0	1
RUG12137	d__Bacteria;p__Firmicutes;c__Negativicutes;o__Acidaminococcales;f__Acidaminococcaceae;g__Acidaminococcus;s__	99.4	0	99.4	high	2313805	2327772	55.76	2048	Rumen	0	1	0	0	0	0	0	0	0	1
GCA_002353655.1_ASM235365v1_genomic	d__Bacteria;p__Firmicutes;c__Negativicutes;o__Acidaminococcales;f__Acidaminococcaceae;g__Acidaminococcus;s__	97.6	0	97.6	high	2258107	2313634	55.86	2026	Rumen	0	1	0	0	0	0	0	0	0	1
GCA_002481865.1_ASM248186v1_genomic	d__Bacteria;p__Firmicutes;c__Negativicutes;o__Acidaminococcales;f__Acidaminococcaceae;g__Acidaminococcus;s__	97.01	0	97.01	high	2223005	2291521	55.92	1984	Rumen	0	1	0	0	0	0	0	0	0	1
RGIG8666	d__Bacteria;p__Firmicutes;c__Negativicutes;o__Acidaminococcales;f__Acidaminococcaceae;g__Phascolarctobacterium;s__	97.41	3.4	80.41	high	1717469	1704740	42.33	1661	Colon	0	1	0	0	0	0	0	0	0	1
RGIG4568	d__Bacteria;p__Firmicutes;c__Negativicutes;o__Acidaminococcales;f__Acidaminococcaceae;g__Phascolarctobacterium;s__	97.11	4.82	73.01	high	1842720	1808740	43.41	1738	Rectum	0	1	0	0	0	0	0	0	0	1
RGIG4304	d__Bacteria;p__Firmicutes;c__Negativicutes;o__Acidaminococcales;f__Acidaminococcaceae;g__Succiniclasticum;s__	92.3	2.98	77.4	high	2076614	2187970	50.63	2104	Duodenum	0	1	0	0	1	0	0	0	0	2
RGIG4849	d__Bacteria;p__Firmicutes;c__Negativicutes;o__Acidaminococcales;f__Acidaminococcaceae;g__Succiniclasticum;s__Succiniclasticum sp1	94.46	3.61	76.41	high	2862218	2926759	48.57	2627	Rumen	0	0	0	1	0	0	0	0	0	1
RGIG8406	d__Bacteria;p__Firmicutes;c__Negativicutes;o__Acidaminococcales;f__Acidaminococcaceae;g__Succiniclasticum;s__Succiniclasticum sp1	98.98	3.79	80.03	high	2766761	2690413	48.91	2388	Abomasum	0	1	0	1	0	0	0	0	0	2
RUG10164	d__Bacteria;p__Firmicutes;c__Negativicutes;o__Acidaminococcales;f__Acidaminococcaceae;g__Succiniclasticum;s__	97.19	2.99	82.24	high	2307118	2304840	49.11	2026	Rumen	0	1	0	0	0	1	0	0	0	2
RUG12243	d__Bacteria;p__Firmicutes;c__Negativicutes;o__Acidaminococcales;f__Acidaminococcaceae;g__Succiniclasticum;s__	97.04	2.4	85.04	high	2226287	2240764	49.13	2068	Rumen	0	1	0	0	0	0	0	0	0	1
RUG12130	d__Bacteria;p__Firmicutes;c__Negativicutes;o__Acidaminococcales;f__Acidaminococcaceae;g__Succiniclasticum;s__	97.77	2.69	84.32	high	2378416	2368685	48.81	2139	Rumen	0	1	0	0	0	0	0	0	0	1
RGIG2291	d__Bacteria;p__Firmicutes;c__Negativicutes;o__Acidaminococcales;f__Acidaminococcaceae;g__Succiniclasticum;s__	98.08	4.01	78.03	high	2458146	2407695	49.86	2229	Duodenum	0	1	0	0	0	0	0	0	0	1
Seshadri.4304554-submission.assembly	d__Bacteria;p__Firmicutes;c__Negativicutes;o__Acidaminococcales;f__Acidaminococcaceae;g__Succiniclasticum;s__Succiniclasticum ruminis_A	98.68	2	88.68	high	2539887	2523064	49.69	2281	Rumen	0	1	0	0	0	0	0	0	0	1
RUG12496	d__Bacteria;p__Firmicutes;c__Negativicutes;o__Acidaminococcales;f__Acidaminococcaceae;g__Succiniclasticum;s__	95.26	2.2	84.26	high	2069538	2126985	50.5	1996	Rumen	0	1	0	0	0	0	0	0	0	1
RUG14664	d__Bacteria;p__Firmicutes;c__Negativicutes;o__Acidaminococcales;f__Acidaminococcaceae;g__Succiniclasticum;s__	93.11	2	83.11	high	2045846	2156319	50.03	1873	Rumen	0	1	0	0	0	0	0	0	0	1
Seshadri.3962970-submission.assembly	d__Bacteria;p__Firmicutes;c__Negativicutes;o__Acidaminococcales;f__Acidaminococcaceae;g__Succiniclasticum;s__Succiniclasticum ruminis	98.38	4.49	75.93	high	2900473	2818003	49.08	2434	Rumen	0	1	0	0	0	0	0	0	0	1
RUG14430	d__Bacteria;p__Firmicutes;c__Negativicutes;o__Acidaminococcales;f__Acidaminococcaceae;g__Succiniclasticum;s__Succiniclasticum ruminis	95.24	3.39	78.29	high	2473222	2512989	49.2	2233	Rumen	0	1	0	0	0	0	0	0	0	1
RUG14817	d__Bacteria;p__Firmicutes;c__Negativicutes;o__Acidaminococcales;f__Acidaminococcaceae;g__Succiniclasticum;s__Succiniclasticum ruminis	95.19	2.1	84.69	high	2506010	2580014	49.48	2283	Rumen	0	1	0	0	0	0	0	0	0	1
RUG12756	d__Bacteria;p__Firmicutes;c__Negativicutes;o__Acidaminococcales;f__Acidaminococcaceae;g__Succiniclasticum;s__Succiniclasticum ruminis	93.97	2.66	80.67	high	2256532	2341309	49.85	2207	Rumen	0	1	0	0	0	0	0	0	0	1
RUG14606	d__Bacteria;p__Firmicutes;c__Negativicutes;o__Acidaminococcales;f__Acidaminococcaceae;g__Succiniclasticum;s__Succiniclasticum ruminis	90.86	0.3	89.36	high	2339060	2567339	49.5	2062	Rumen	0	1	0	0	0	0	0	0	0	1
RUG12121	d__Bacteria;p__Firmicutes;c__Negativicutes;o__Acidaminococcales;f__Acidaminococcaceae;g__Succiniclasticum;s__Succiniclasticum ruminis	92.2	1.75	83.45	high	2309628	2464601	49.67	2310	Rumen	0	1	0	0	0	0	0	0	0	1
RUG13439	d__Bacteria;p__Firmicutes;c__Negativicutes;o__Acidaminococcales;f__Acidaminococcaceae;g__Succiniclasticum;s__Succiniclasticum ruminis	93.54	3.89	74.09	high	2585413	2663393	49.4	2611	Rumen	0	1	0	0	0	0	0	0	0	1
RumenMGS057	d__Bacteria;p__Firmicutes;c__Negativicutes;o__Acidaminococcales;f__Acidaminococcaceae;g__Succiniclasticum;s__Succiniclasticum ruminis	97.78	2.59	84.83	high	2435565	2427781	49.54	2106	Rumen	0	1	0	0	0	0	0	0	0	1
RUG13918	d__Bacteria;p__Firmicutes;c__Negativicutes;o__Acidaminococcales;f__Acidaminococcaceae;g__Succiniclasticum;s__Succiniclasticum ruminis	98.98	3.29	82.53	high	2901184	2835632	48.88	2533	Rumen	0	1	0	0	0	1	0	0	0	2
RUG10029	d__Bacteria;p__Firmicutes;c__Negativicutes;o__Acidaminococcales;f__Acidaminococcaceae;g__Succiniclasticum;s__	98.14	0	98.14	high	1829522	1864196	59.45	1617	Rumen	0	1	0	0	0	1	0	0	0	2
GCA_002351325.1_ASM235132v1_genomic	d__Bacteria;p__Firmicutes;c__Negativicutes;o__Acidaminococcales;f__Acidaminococcaceae;g__Succiniclasticum;s__	96.77	0.3	95.27	high	1977819	2037901	59.1	1766	Rumen	0	1	0	0	0	1	0	0	0	2
GCA_002350365.1_ASM235036v1_genomic	d__Bacteria;p__Firmicutes;c__Negativicutes;o__Acidaminococcales;f__Acidaminococcaceae;g__Succiniclasticum;s__	96.77	0.3	95.27	high	1970751	2030619	59.09	1762	Rumen	0	1	0	0	0	1	0	0	0	2
GCA_002351665.1_ASM235166v1_genomic	d__Bacteria;p__Firmicutes;c__Negativicutes;o__Acidaminococcales;f__Acidaminococcaceae;g__Succiniclasticum;s__	93.77	0.3	92.27	high	1927583	2049867	59.1	1727	Rumen	0	1	0	0	0	1	0	0	0	2
RUG12307	d__Bacteria;p__Firmicutes;c__Negativicutes;o__Acidaminococcales;f__Acidaminococcaceae;g__Succiniclasticum;s__	98.56	0.32	96.96	high	2033664	2056869	58.9	1817	Rumen	0	1	0	0	0	1	0	0	0	2
GCA_002481665.1_ASM248166v1_genomic	d__Bacteria;p__Firmicutes;c__Negativicutes;o__Acidaminococcales;f__Acidaminococcaceae;g__Succiniclasticum;s__GCA_002481665.1	98.06	0	98.06	high	2000746	2040328	59.25	1775	Rumen	0	1	0	0	0	1	0	0	0	2
RUG14747	d__Bacteria;p__Firmicutes;c__Negativicutes;o__Acidaminococcales;f__Acidaminococcaceae;g__Succiniclasticum;s__GCA_002481665.1	98.06	0	98.06	high	2002631	2042251	59.2	1762	Rumen	0	1	0	0	0	1	0	0	0	2
RGIG8816	d__Bacteria;p__Firmicutes;c__Bacilli;o__Haloplasmatales;f__Turicibacteraceae;g__Turicibacter;s__Turicibacter sanguinis	97.46	1.2	91.46	high	2916003	2957008	34.2	2784	Ileum	0	0	0	0	1	0	0	0	0	1
RGIG3211	d__Bacteria;p__Firmicutes;c__Bacilli;o__Acholeplasmatales;f__CAG-307;g__UBA7004;s__	98.67	1.33	92.02	high	2050182	2050550	29.54	1816	Reticulum	0	0	0	1	0	0	0	0	0	1
RUG12713	d__Bacteria;p__Firmicutes;c__Bacilli;o__Erysipelotrichales;f__Erysipelatoclostridiaceae;g__Sharpea;s__Sharpea azabuensis	97.17	1.08	91.77	high	2137871	2177046	37.15	2134	Rumen	0	0	0	0	1	0	0	0	0	1
RUG13724	d__Bacteria;p__Firmicutes;c__Bacilli;o__Erysipelotrichales;f__Erysipelatoclostridiaceae;g__Sharpea;s__Sharpea azabuensis	99.06	0.94	94.36	high	2164878	2165071	37.04	2135	Rumen	0	0	0	0	1	0	0	0	0	1
RUG10224	d__Bacteria;p__Firmicutes;c__Bacilli;o__Erysipelotrichales;f__Erysipelatoclostridiaceae;g__Sharpea;s__Sharpea azabuensis	93.4	0.94	88.7	high	2172759	2305870	37.07	2128	Rumen	0	0	0	0	1	0	0	0	0	1
GCA_002374035.1_ASM237403v1_genomic	d__Bacteria;p__Firmicutes;c__Bacilli;o__Erysipelotrichales;f__Erysipelatoclostridiaceae;g__Sharpea;s__Sharpea azabuensis	96.23	0.94	91.53	high	2082370	2144377	37.22	2104	Rumen	0	0	0	0	1	0	0	0	0	1
Seshadri.3392688-submission.assembly	d__Bacteria;p__Firmicutes;c__Bacilli;o__Erysipelotrichales;f__Erysipelatoclostridiaceae;g__Sharpea;s__Sharpea azabuensis	99.06	0.94	94.36	high	2411783	2411998	37.09	2390	Rumen	0	0	0	0	1	0	0	0	0	1
GCA_002395325.1_ASM239532v1_genomic	d__Bacteria;p__Firmicutes;c__Bacilli;o__Erysipelotrichales;f__Erysipelatoclostridiaceae;g__Sharpea;s__Sharpea azabuensis	99.06	1.42	91.96	high	2391767	2380500	37.11	2357	Rumen	0	0	0	0	1	0	0	0	0	1
RUG13916	d__Bacteria;p__Firmicutes;c__Bacilli;o__Erysipelotrichales;f__Erysipelatoclostridiaceae;g__Sharpea;s__Sharpea azabuensis	96.23	1.89	86.78	high	1851902	1889453	37.41	2015	Rumen	0	0	0	0	1	0	0	0	0	1
RUG13132	d__Bacteria;p__Firmicutes;c__Bacilli;o__Erysipelotrichales;f__Erysipelatoclostridiaceae;g__Sharpea;s__Sharpea azabuensis	95.75	0.94	91.05	high	2072760	2145278	37.31	2090	Rumen	0	0	0	0	1	0	0	0	0	1
RUG11470	d__Bacteria;p__Firmicutes;c__Bacilli;o__Erysipelotrichales;f__Erysipelatoclostridiaceae;g__Sharpea;s__Sharpea azabuensis	90.57	2.21	79.52	high	1858030	2010423	36.44	2092	Rumen	0	0	0	0	1	0	0	0	0	1
RUG13185	d__Bacteria;p__Firmicutes;c__Bacilli;o__Erysipelotrichales;f__Erysipelatoclostridiaceae;g__Sharpea;s__Sharpea azabuensis	94.81	1.42	87.71	high	1901921	1979027	37.33	2053	Rumen	0	0	0	0	1	0	0	0	0	1
RUG13588	d__Bacteria;p__Firmicutes;c__Bacilli;o__Erysipelotrichales;f__Erysipelatoclostridiaceae;g__Sharpea;s__Sharpea azabuensis	91.04	0	91.04	high	1860597	2043714	37.29	2097	Rumen	0	0	0	0	1	0	0	0	0	1
RUG13068	d__Bacteria;p__Firmicutes;c__Bacilli;o__Erysipelotrichales;f__Erysipelatoclostridiaceae;g__Sharpea;s__Sharpea azabuensis	92.45	0.94	87.75	high	1694514	1816969	37.42	1927	Rumen	0	0	0	0	1	0	0	0	0	1
RUG10213	d__Bacteria;p__Firmicutes;c__Bacilli;o__Erysipelotrichales;f__Erysipelatoclostridiaceae;g__Sharpea;s__Sharpea azabuensis	93.87	0.94	89.17	high	1721593	1817835	37.48	1966	Rumen	0	0	0	0	1	0	0	0	0	1
GCA_002371775.1_ASM237177v1_genomic	d__Bacteria;p__Firmicutes;c__Bacilli;o__Erysipelotrichales;f__Erysipelatoclostridiaceae;g__Sharpea;s__Sharpea azabuensis	96.23	0.94	91.53	high	2111468	2174341	37.22	2108	Rumen	0	0	0	0	1	0	0	0	0	1
RumenMGS109	d__Bacteria;p__Firmicutes;c__Bacilli;o__Erysipelotrichales;f__Erysipelatoclostridiaceae;g__Sharpea;s__Sharpea azabuensis	95.86	1.89	86.41	high	1933264	1980219	37.35	2175	Rumen	0	0	0	0	1	0	0	0	0	1
RUG10579	d__Bacteria;p__Firmicutes;c__Bacilli;o__Erysipelotrichales;f__Erysipelatoclostridiaceae;g__Sharpea;s__Sharpea azabuensis	94.34	0.94	89.64	high	2084081	2189527	37.12	2048	Rumen	0	0	0	0	1	0	0	0	0	1
Seshadri.3772106-submission.assembly	d__Bacteria;p__Firmicutes;c__Bacilli;o__Erysipelotrichales;f__Erysipelatoclostridiaceae;g__Sharpea;s__Sharpea azabuensis	99.06	0.94	94.36	high	2401553	2401767	37.29	2448	Rumen	0	0	0	0	1	0	0	0	0	1
RUG14064	d__Bacteria;p__Firmicutes;c__Bacilli;o__Erysipelotrichales;f__Erysipelatoclostridiaceae;g__Sharpea;s__Sharpea azabuensis	99.06	0.94	94.36	high	2215888	2216086	37.03	2193	Rumen	0	0	0	0	1	0	0	0	0	1
Seshadri.3769079-submission.assembly	d__Bacteria;p__Firmicutes;c__Bacilli;o__Erysipelotrichales;f__Erysipelatoclostridiaceae;g__Sharpea;s__Sharpea azabuensis	99.06	0.94	94.36	high	2329753	2329961	37.1	2303	Rumen	0	0	0	0	1	0	0	0	0	1
Seshadri.3769074-submission.assembly	d__Bacteria;p__Firmicutes;c__Bacilli;o__Erysipelotrichales;f__Erysipelatoclostridiaceae;g__Sharpea;s__Sharpea azabuensis	99.06	0.94	94.36	high	2329465	2329673	37.1	2299	Rumen	0	0	0	0	1	0	0	0	0	1
RUG10119	d__Bacteria;p__Firmicutes;c__Bacilli;o__Erysipelotrichales;f__Erysipelatoclostridiaceae;g__Sharpea;s__Sharpea azabuensis	99.06	0.94	94.36	high	2292713	2292918	37.11	2267	Rumen	0	0	0	0	1	0	0	0	0	1
RUG14671	d__Bacteria;p__Firmicutes;c__Bacilli;o__Erysipelotrichales;f__Erysipelatoclostridiaceae;g__Sharpea;s__Sharpea azabuensis	99.06	0.94	94.36	high	2272271	2272474	37.08	2223	Rumen	0	0	0	0	1	0	0	0	0	1
RGIG9160	d__Bacteria;p__Firmicutes;c__Bacilli;o__Erysipelotrichales;f__Erysipelatoclostridiaceae;g__Kandleria;s__Kandleria vitulina	100	1.08	94.6	high	2132254	2109226	35	2116	Reticulum	1	0	0	0	0	0	0	0	0	1
RUG13334	d__Bacteria;p__Firmicutes;c__Bacilli;o__Erysipelotrichales;f__Erysipelatoclostridiaceae;g__Kandleria;s__	99.06	0.94	94.36	high	2857892	2858147	38.78	2732	Rumen	0	0	1	0	0	0	0	0	0	1
RUG10818	d__Bacteria;p__Firmicutes;c__Bacilli;o__Erysipelotrichales;f__Erysipelatoclostridiaceae;g__Kandleria;s__GCA_002393785.1	93.4	2.49	80.95	high	2236690	2339049	39.73	2343	Rumen	0	0	1	0	0	0	0	0	0	1
GCA_002393785.1_ASM239378v1_genomic	d__Bacteria;p__Firmicutes;c__Bacilli;o__Erysipelotrichales;f__Erysipelatoclostridiaceae;g__Kandleria;s__GCA_002393785.1	97.17	0	97.17	high	2537336	2611234	39.6	2460	Rumen	0	0	1	0	0	0	0	0	0	1
RUG13506	d__Bacteria;p__Firmicutes;c__Bacilli;o__Erysipelotrichales;f__Erysipelatoclostridiaceae;g__Kandleria;s__GCA_002393785.1	99.06	1.89	89.61	high	2855774	2828899	38.98	2802	Rumen	0	0	1	0	0	0	0	0	0	1
RUG10840	d__Bacteria;p__Firmicutes;c__Bacilli;o__Erysipelotrichales;f__Erysipelatoclostridiaceae;g__Kandleria;s__GCA_002393785.1	96.09	2.83	81.94	high	2479605	2510330	39.81	2422	Rumen	0	0	1	0	0	0	0	0	0	1
RUG13394	d__Bacteria;p__Firmicutes;c__Bacilli;o__Erysipelotrichales;f__Erysipelatoclostridiaceae;g__Kandleria;s__GCA_002393785.1	96.23	0.94	91.53	high	2569793	2646314	39.46	2449	Rumen	0	0	1	0	0	0	0	0	0	1
RUG13352	d__Bacteria;p__Firmicutes;c__Bacilli;o__Erysipelotrichales;f__Erysipelatoclostridiaceae;g__Kandleria;s__GCA_002393785.1	96.23	1.89	86.78	high	2400561	2449237	39.81	2394	Rumen	0	0	1	0	0	0	0	0	0	1
RUG14030	d__Bacteria;p__Firmicutes;c__Bacilli;o__Erysipelotrichales;f__Erysipelatoclostridiaceae;g__Kandleria;s__GCA_002393785.1	94.34	0.94	89.64	high	2428014	2550861	39.69	2436	Rumen	0	0	1	0	0	0	0	0	0	1
RUG13920	d__Bacteria;p__Firmicutes;c__Bacilli;o__Erysipelotrichales;f__Erysipelatoclostridiaceae;g__Kandleria;s__GCA_002393785.1	99.06	0.94	94.36	high	2781320	2781568	39.13	2674	Rumen	0	0	1	0	0	0	0	0	0	1
RUG13968	d__Bacteria;p__Firmicutes;c__Bacilli;o__Erysipelotrichales;f__Erysipelatoclostridiaceae;g__Kandleria;s__GCA_002393785.1	96.23	0.94	91.53	high	2419686	2491737	39.79	2360	Rumen	0	0	1	0	0	0	0	0	0	1
RUG12674	d__Bacteria;p__Firmicutes;c__Bacilli;o__Erysipelotrichales;f__Erysipelatoclostridiaceae;g__Kandleria;s__GCA_002393785.1	98.07	0.94	93.37	high	2649352	2676587	39.3	2559	Rumen	0	0	1	0	0	0	0	0	0	1
RUG13996	d__Bacteria;p__Firmicutes;c__Bacilli;o__Erysipelotrichales;f__Erysipelatoclostridiaceae;g__Kandleria;s__GCA_002393785.1	95.28	0.94	90.58	high	2527138	2628573	39.58	2550	Rumen	0	0	1	0	0	0	0	0	0	1
GCA_002373245.1_ASM237324v1_genomic	d__Bacteria;p__Firmicutes;c__Bacilli;o__Erysipelotrichales;f__Erysipelatoclostridiaceae;g__Kandleria;s__GCA_002393785.1	96.52	0.94	91.82	high	2552512	2620548	39.68	2458	Rumen	0	0	1	0	0	0	0	0	0	1
RUG13081	d__Bacteria;p__Firmicutes;c__Bacilli;o__Erysipelotrichales;f__Erysipelatoclostridiaceae;g__Kandleria;s__GCA_002393785.1	94.34	1.08	88.94	high	2221086	2330354	39.96	2398	Rumen	0	0	1	0	0	0	0	0	0	1
RUG11644	d__Bacteria;p__Firmicutes;c__Bacilli;o__Erysipelotrichales;f__Erysipelatoclostridiaceae;g__Kandleria;s__GCA_002393785.1	95.75	0.94	91.05	high	2549722	2638928	39.49	2470	Rumen	0	0	1	0	0	0	0	0	0	1
GCA_002393645.1_ASM239364v1_genomic	d__Bacteria;p__Firmicutes;c__Bacilli;o__Erysipelotrichales;f__Erysipelotrichaceae;g__CAG-536;s__	91.04	3.54	73.34	high	1768583	1880036	38.21	1872	Rumen	0	0	0	0	1	0	0	0	0	1
GCA_002371415.1_ASM237141v1_genomic	d__Bacteria;p__Firmicutes;c__Bacilli;o__Erysipelotrichales;f__Erysipelotrichaceae;g__CAG-536;s__	91.17	2.36	79.37	high	1817401	1950529	38.12	1910	Rumen	0	0	0	0	1	0	0	0	0	1
GCA_002372625.1_ASM237262v1_genomic	d__Bacteria;p__Firmicutes;c__Bacilli;o__Erysipelotrichales;f__Erysipelotrichaceae;g__CAG-536;s__	91.24	2.59	78.29	high	1911382	2045390	38.08	1979	Rumen	0	0	0	0	1	0	0	0	0	1
GCA_002349025.1_ASM234902v1_genomic	d__Bacteria;p__Firmicutes;c__Bacilli;o__Erysipelotrichales;f__Erysipelotrichaceae;g__CAG-536;s__	95.9	2.59	82.95	high	1875385	1906991	37.97	1976	Rumen	0	0	0	0	1	0	0	0	0	1
RUG12706	d__Bacteria;p__Firmicutes;c__Bacilli;o__Erysipelotrichales;f__Erysipelotrichaceae;g__CAG-536;s__	96.36	2.59	83.41	high	1928168	1951065	37.98	1957	Rumen	0	0	0	0	1	0	0	0	0	1
Seshadri.3963010-submission.assembly	d__Bacteria;p__Firmicutes;c__Bacilli;o__Erysipelotrichales;f__Erysipelotrichaceae;g__Eubacterium;s__Eubacterium innocuum	100	1.89	90.55	high	4564344	4478078	42.98	4386	Rumen	0	0	1	0	0	0	0	0	0	1
Seshadri.4304601-submission.assembly	d__Bacteria;p__Firmicutes;c__Bacilli;o__Erysipelotrichales;f__Erysipelotrichaceae;g__Eubacterium;s__Eubacterium innocuum	99.53	0	99.53	high	4232065	4252050	43.61	4133	Rumen	0	1	1	0	0	0	0	0	0	2
RGIG3955	d__Bacteria;p__Firmicutes;c__Bacilli;o__Exiguobacterales;f__;g__;s__	94.66	0.92	90.06	high	2454462	2570343	35.12	2245	Cecum	0	1	0	1	1	0	0	0	1	4
RGIG5677	d__Bacteria;p__Firmicutes;c__Bacilli_A;o__Paenibacillales;f__Paenibacillaceae;g__Paenibacillus;s__	97.97	1.72	89.37	high	5167725	5185919	45.74	4711	Duodenum	1	1	1	1	1	0	1	0	0	6
RUG14100	d__Bacteria;p__Firmicutes;c__Bacilli_A;o__Thermoactinomycetales;f__Thermoactinomycetaceae;g__CDF;s__CDF sp1	98.31	0.19	97.36	high	2403296	2440044	48.19	2515	Rumen	1	1	1	1	1	0	0	0	0	5
RGIG5600	d__Bacteria;p__Firmicutes;c__Bacilli;o__Exiguobacterales;f__Exiguobacteraceae;g__Exiguobacterium;s__Exiguobacterium profundum	91.39	4.97	66.54	high	2709088	2829674	48.38	3297	Duodenum	0	1	0	0	0	0	0	0	0	1
RGIG2583	d__Bacteria;p__Firmicutes;c__Bacilli;o__Exiguobacterales;f__Exiguobacteraceae;g__Exiguobacterium;s__Exiguobacterium profundum	93.93	0.88	89.53	high	2676584	2825998	48.33	2948	Jejunum	0	1	0	0	1	0	0	0	0	2
Seshadri.3772101-submission.assembly	d__Bacteria;p__Firmicutes;c__Bacilli;o__Bacillales;f__Bacillaceae_G;g__Bacillus;s__	99.34	0.72	95.74	high	5796785	5793561	35.01	5904	Rumen	1	1	1	1	1	1	0	0	1	7
RGIG5692	d__Bacteria;p__Firmicutes;c__Bacilli;o__Bacillales;f__Anoxybacillaceae;g__Geobacillus;s__GCA_001191625.1	97.12	0.28	95.72	high	2502895	2570108	53.4	2678	Duodenum	1	1	1	1	1	0	0	0	1	6
RUG14306	d__Bacteria;p__Firmicutes;c__Bacilli;o__Bacillales;f__Bacillaceae;g__Bacillus;s__Bacillus licheniformis	96.95	1.21	90.9	high	4019681	4097500	46.22	4155	Rumen	1	1	1	1	1	1	1	0	1	8
Seshadri.3960824-submission.assembly	d__Bacteria;p__Firmicutes;c__Bacilli;o__Bacillales;f__Bacillaceae;g__Bacillus;s__Bacillus licheniformis	98.96	0	98.96	high	4084064	4126985	46.18	4151	Rumen	1	1	1	1	1	1	1	0	1	8
Seshadri.3394348-submission.assembly	d__Bacteria;p__Firmicutes;c__Bacilli;o__Bacillales;f__Bacillaceae_A;g__Bacillus;s__GCF_000701605.1	91.14	1.91	81.59	high	5035345	5428671	35.24	4961	Rumen	0	0	1	1	1	0	0	0	1	4
Bacillus_nealsonii_AAU1	d__Bacteria;p__Firmicutes;c__Bacilli;o__Bacillales;f__Bacillaceae_A;g__Bacillus;s__Bacillus nealsonii	92.69	3.33	76.04	high	4978389	5205229	35.1	5110	Rumen	0	0	1	1	1	0	1	0	0	4
RGIG5179	d__Bacteria;p__Firmicutes;c__Bacilli;o__Lactobacillales;f__Aerococcaceae;g__Aerococcus;s__	95.6	1.37	88.75	high	1869890	1930334	39.71	1702	Abomasum	0	1	0	0	0	0	0	0	0	1
Seshadri.3613090-assembly.fasta	d__Bacteria;p__Firmicutes;c__Bacilli;o__Lactobacillales;f__Lactobacillaceae;g__Lactobacillus;s__Lactobacillus ruminis	98.95	0	98.95	high	2038062	2059689	43.37	1958	Rumen	0	0	0	0	1	0	0	0	0	1
RUG14834	d__Bacteria;p__Firmicutes;c__Bacilli;o__Lactobacillales;f__Lactobacillaceae;g__Lactobacillus;s__Lactobacillus ruminis	97.55	0.28	96.15	high	1565427	1600360	43.8	1518	Rumen	0	0	0	0	1	0	0	0	0	1
RGIG2538	d__Bacteria;p__Firmicutes;c__Bacilli;o__Lactobacillales;f__Carnobacteriaceae;g__Carnobacterium;s__Carnobacterium maltaromaticum	91.26	2.17	80.41	high	2975878	3196302	34.65	2781	Jejunum	0	0	0	0	1	0	0	0	0	1
Seshadri.3619754-assembly.fasta	d__Bacteria;p__Firmicutes;c__Bacilli;o__Lactobacillales;f__Streptococcaceae;g__Streptococcus;s__Streptococcus henryi	100	0.47	97.65	high	2429275	2417857	38.53	2344	Rumen	0	1	0	0	1	0	0	0	0	2
Seshadri.3768434-submission.assembly	d__Bacteria;p__Firmicutes;c__Bacilli;o__Lactobacillales;f__Streptococcaceae;g__Streptococcus;s__	100	0	100	high	2176773	2176773	37.45	2090	Rumen	0	1	1	1	1	0	0	0	0	4
Seshadri.3768428-submission.assembly	d__Bacteria;p__Firmicutes;c__Bacilli;o__Lactobacillales;f__Streptococcaceae;g__Streptococcus;s__	100	0	100	high	2175210	2175210	37.44	2090	Rumen	0	1	1	1	1	0	0	0	0	4
Seshadri.3613099-assembly.fasta	d__Bacteria;p__Firmicutes;c__Bacilli;o__Lactobacillales;f__Streptococcaceae;g__Streptococcus;s__	100	0	100	high	2182305	2182305	37.45	2110	Rumen	0	1	1	1	1	0	0	0	0	4
Seshadri.3769017-submission.assembly	d__Bacteria;p__Firmicutes;c__Bacilli;o__Lactobacillales;f__Streptococcaceae;g__Streptococcus;s__	100	0	100	high	2192837	2192837	37.43	2139	Rumen	0	1	1	1	1	0	0	0	0	4
Seshadri.3769031-submission.assembly	d__Bacteria;p__Firmicutes;c__Bacilli;o__Lactobacillales;f__Streptococcaceae;g__Streptococcus;s__	100	0	100	high	2178625	2178625	37.47	2183	Rumen	0	1	1	1	0	0	0	0	0	3
Seshadri.3768458-submission.assembly	d__Bacteria;p__Firmicutes;c__Bacilli;o__Lactobacillales;f__Streptococcaceae;g__Streptococcus;s__Streptococcus gallolyticus_A	100	0	100	high	2368938	2368938	37.64	2321	Rumen	0	1	1	1	1	0	0	0	0	4
RUG12079	d__Bacteria;p__Firmicutes;c__Bacilli;o__Lactobacillales;f__Streptococcaceae;g__Streptococcus;s__Streptococcus equinus	96.07	0.75	92.32	high	1646589	1701598	37.5	1656	Rumen	0	1	1	0	0	0	0	0	0	2
RUG13080	d__Bacteria;p__Firmicutes;c__Bacilli;o__Lactobacillales;f__Streptococcaceae;g__Streptococcus;s__Streptococcus equinus	90.04	0.22	88.94	high	1567700	1737666	37.46	1552	Rumen	0	1	1	0	1	0	0	0	0	3
RUG12006	d__Bacteria;p__Firmicutes;c__Bacilli;o__Lactobacillales;f__Streptococcaceae;g__Streptococcus;s__Streptococcus equinus	95.14	1	90.14	high	1646107	1713733	37.4	1667	Rumen	0	1	1	0	1	0	0	0	0	3
Seshadri.2915307-submission.assembly	d__Bacteria;p__Firmicutes;c__Bacilli;o__Lactobacillales;f__Streptococcaceae;g__Streptococcus;s__Streptococcus equinus	100	0.37	98.15	high	1843423	1836602	37.05	1767	Rumen	0	1	1	0	1	0	0	0	0	3
Seshadri.2915302-submission.assembly	d__Bacteria;p__Firmicutes;c__Bacilli;o__Lactobacillales;f__Streptococcaceae;g__Streptococcus;s__Streptococcus equinus	100	0	100	high	1786673	1786673	37.2	1693	Rumen	0	1	1	0	1	0	0	0	0	3
[truncated: 1,486 more rows]

## Sheet: S8
Table S8. Comparison of KOs between VPGs and NPGs
[truncated: 64 more rows]
