# Supplementary material for: Metagenomic insights into the microbe-mediated B and K2 vitamin biosynthesis in the gastrointestinal microbiome of ruminants
Source: Microbiome. 2022 Jul 21;10:109. doi: 10.1186/s40168-022-01298-9 (PMC9306216; doi:10.1186/s40168-022-01298-9)
Supplement: Supplementary file 6 — Additional file 5: Table S11. Taxonomic classification and GH family counts of the 2520 differentially enriched genomes in the CON and HG groups. Table S12. Differentially enriched GH families in the CON and HG groups. [file 40168_2022_1298_MOESM5_ESM.xlsx]

## Sheet: S11
Table S11. Taxonomic classification and GH family counts of the 2,520 differentially enriched genomes in the CON and HG groups
Genome name	Enriched group	Type	CON1	HG1	P value2	Phlyogenetic taxonomy							Count of GH families
						Domain	Phylum	Class	Order	Family	Genus	Species	GH1	GH2	GH3	GH4	GH5	GH6	GH8	GH9	GH10	GH11	GH12	GH13	GH14	GH15	GH16	GH17	GH18	GH19	GH20	GH22	GH23	GH24	GH25	GH26	GH27	GH28	GH29	GH30	GH31	GH32	GH33	GH35	GH36	GH37	GH38	GH39	GH42
RUG13448	HG	VPG	340.681	915.748	0.0387211	Bacteria	Bacteroidetes	Bacteroidia	Bacteroidales	Bacteroidaceae	Prevotella		0	8	6	0	1	0	1	0	3	0	0	6	0	0	0	0	0	0	0	0	3	0	3	0	0	10	1	1	2	2	0	3	0	0	0	0	0
RUG11701	HG	VPG	446.741	2987.51	0.000857939	Bacteria	Bacteroidetes	Bacteroidia	Bacteroidales	Bacteroidaceae	Prevotella		0	12	4	0	4	0	1	1	4	0	0	7	0	0	2	0	0	0	0	0	3	0	3	2	1	6	1	2	4	2	2	3	1	0	0	0	0
RUG14743	HG	VPG	412.288	2940.22	0.000495534	Bacteria	Bacteroidetes	Bacteroidia	Bacteroidales	Bacteroidaceae	Prevotella		0	13	7	0	4	0	1	1	4	0	0	6	0	0	2	0	0	0	0	0	3	0	3	2	1	7	1	2	4	2	2	3	1	0	0	0	0
RGIG5248	HG	VPG	95.67	130.387	0.0144925	Bacteria	Bacteroidetes	Bacteroidia	Bacteroidales	Bacteroidaceae	Prevotella		0	14	3	1	1	0	0	1	3	0	0	5	0	0	0	0	0	0	0	0	3	2	1	1	1	9	1	2	3	0	1	3	0	0	0	0	0
RGIG9026	HG	VPG	6.25333	10.1058	0.00681174	Bacteria	Bacteroidetes	Bacteroidia	Bacteroidales	Bacteroidaceae	Prevotella		0	10	5	1	2	0	0	0	1	0	0	1	0	0	1	0	0	0	2	0	3	0	3	0	0	8	2	3	2	0	0	2	0	0	0	0	0
RUG10121	HG	VPG	44.0558	131.88	0.000201172	Bacteria	Bacteroidetes	Bacteroidia	Bacteroidales	Bacteroidaceae	Prevotella	Prevotella sp13	0	4	5	2	3	0	0	0	1	0	0	8	0	0	1	0	0	0	0	0	3	0	3	2	0	5	0	1	3	2	0	0	2	0	0	0	0
RUG13980	HG	VPG	1.33	15.4225	0.00388466	Bacteria	Bacteroidetes	Bacteroidia	Bacteroidales	Bacteroidaceae	Prevotella		0	17	4	1	1	0	0	0	0	0	1	5	0	0	1	0	0	0	1	0	2	0	4	0	0	9	7	0	5	2	3	1	2	0	1	1	0
Seshadri.4302445-submission.assembly	HG	VPG	11.6267	39.8617	0.00291403	Bacteria	Bacteroidetes	Bacteroidia	Bacteroidales	Bacteroidaceae	Prevotella	GCF_900113305.1	0	7	10	0	4	0	0	0	0	0	0	5	0	0	2	0	6	0	9	0	3	2	4	4	2	3	6	0	3	2	1	0	1	1	0	0	0
Seshadri.3772790-submission.assembly	HG	VPG	3.45333	5.65417	0.00037128	Bacteria	Bacteroidetes	Bacteroidia	Bacteroidales	Bacteroidaceae	Prevotella	GCF_900199655.1	0	5	9	1	2	0	0	2	0	0	0	5	0	0	1	0	1	0	4	0	3	2	4	1	1	0	3	1	4	4	2	0	2	1	0	0	0
Seshadri.3963068-submission.assembly	HG	VPG	3.63417	6.19917	0.000144222	Bacteria	Bacteroidetes	Bacteroidia	Bacteroidales	Bacteroidaceae	Prevotella	GCF_900199655.1	0	5	9	1	2	0	0	2	0	0	0	5	0	0	1	0	1	0	4	0	3	2	4	1	1	0	3	1	4	4	2	0	2	1	0	0	0
RUG11985	HG	VPG	0.940833	48.065	0.00148906	Bacteria	Bacteroidetes	Bacteroidia	Bacteroidales	Bacteroidaceae	Prevotella		0	9	2	0	0	0	0	0	1	0	0	5	0	0	0	0	1	0	0	0	2	0	3	0	0	8	1	0	2	1	2	1	1	0	0	0	0
RUG13645	HG	VPG	1.13333	19.3917	0.00829316	Bacteria	Bacteroidetes	Bacteroidia	Bacteroidales	Bacteroidaceae	Prevotella		0	10	3	1	1	0	0	0	1	0	0	5	0	0	0	0	1	0	0	0	2	0	3	0	0	10	1	0	2	3	1	1	1	0	0	0	0
RUG12145	HG	VPG	0.758333	14.3317	0.000807858	Bacteria	Bacteroidetes	Bacteroidia	Bacteroidales	Bacteroidaceae	Prevotella		0	11	2	0	1	0	0	0	1	0	0	6	0	0	0	0	1	0	0	0	2	0	3	0	0	11	1	0	2	3	1	1	1	0	0	0	0
GCA_002481695.1_ASM248169v1_genomic	HG	VPG	5.47083	508.888	0.00037128	Bacteria	Bacteroidetes	Bacteroidia	Bacteroidales	Bacteroidaceae	Prevotella	GCA_002480885.1	0	3	2	1	4	0	0	1	0	0	0	10	0	0	1	0	1	0	0	0	0	0	3	3	0	3	0	0	2	1	1	0	2	0	0	0	0
GCA_002480885.1_ASM248088v1_genomic	HG	VPG	4.42167	359.767	0.00231643	Bacteria	Bacteroidetes	Bacteroidia	Bacteroidales	Bacteroidaceae	Prevotella	GCA_002480885.1	0	2	3	1	4	0	0	1	0	0	0	8	0	0	1	0	1	0	0	0	0	0	3	3	0	4	0	0	0	1	1	0	2	0	0	0	0
GCA_002481145.1_ASM248114v1_genomic	HG	VPG	2.09417	310.031	0.00242611	Bacteria	Bacteroidetes	Bacteroidia	Bacteroidales	Bacteroidaceae	Prevotella	GCA_002480885.1	0	3	3	2	4	0	0	1	0	0	0	7	0	0	1	0	1	0	0	0	0	0	3	3	0	3	0	0	2	1	1	0	2	0	0	0	0
RUG13415	HG	VPG	9.24083	1259.52	0.000274392	Bacteria	Bacteroidetes	Bacteroidia	Bacteroidales	Bacteroidaceae	Prevotella	GCA_002480885.1	0	4	3	2	6	0	0	3	2	0	0	9	0	0	1	0	1	0	0	0	0	0	3	4	0	4	0	0	2	1	0	1	1	0	0	0	0
RUG11027	HG	VPG	2.79	862.535	0.00037128	Bacteria	Bacteroidetes	Bacteroidia	Bacteroidales	Bacteroidaceae	Prevotella	GCA_002480885.1	0	3	3	2	4	0	0	1	0	0	0	11	0	0	1	0	1	0	0	0	0	0	3	3	0	4	0	0	2	1	1	0	2	0	0	0	0
RUG13357	HG	VPG	80.8792	10951.6	0.0100445	Bacteria	Bacteroidetes	Bacteroidia	Bacteroidales	Bacteroidaceae	Prevotella		0	7	5	2	4	0	0	0	2	0	0	5	0	0	1	0	1	0	0	0	0	0	3	2	0	7	0	0	3	1	2	1	2	0	0	0	0
RUG14457	HG	VPG	81.8517	4772.64	0.000201172	Bacteria	Bacteroidetes	Bacteroidia	Bacteroidales	Bacteroidaceae	Prevotella	GCA_002350665.1	0	11	4	2	3	0	0	0	2	0	0	6	0	0	1	0	1	0	0	0	0	0	3	1	0	5	0	0	1	2	1	1	1	0	0	0	0
RUG11174	HG	VPG	2.76417	148.7	0.00291403	Bacteria	Bacteroidetes	Bacteroidia	Bacteroidales	Bacteroidaceae	Prevotella	GCA_002353675.1	0	10	7	0	4	0	0	0	1	0	0	5	0	0	2	0	1	0	9	0	2	0	3	0	0	4	3	6	3	2	2	2	1	0	0	2	0
RUG11003	HG	VPG	26.3025	1392.07	0.000274392	Bacteria	Bacteroidetes	Bacteroidia	Bacteroidales	Bacteroidaceae	Prevotella	GCA_002481285.1	0	8	9	0	1	0	0	0	0	0	0	7	0	0	0	0	2	0	5	0	4	0	5	1	1	2	5	1	2	2	1	0	1	0	0	0	0
RUG12296	HG	VPG	20.4825	769.597	0.00231643	Bacteria	Bacteroidetes	Bacteroidia	Bacteroidales	Bacteroidaceae	Prevotella	Prevotella sp8	0	12	5	0	6	0	1	0	3	0	0	8	0	0	1	0	1	0	0	0	3	0	4	1	0	4	1	2	3	4	1	2	2	0	0	0	0
RUG14643	HG	VPG	8.05333	735.66	0.000274392	Bacteria	Bacteroidetes	Bacteroidia	Bacteroidales	Bacteroidaceae	Prevotella	Prevotella sp8	0	13	12	0	6	0	1	0	3	0	0	6	0	0	2	0	1	0	0	0	3	0	4	1	0	4	1	2	3	4	1	3	2	0	0	0	0
RUG11454	HG	VPG	6.31583	674.097	0.000727583	Bacteria	Bacteroidetes	Bacteroidia	Bacteroidales	Bacteroidaceae	Prevotella	Prevotella sp8	0	7	7	0	6	0	1	0	2	0	0	8	0	0	2	0	1	0	0	0	2	0	4	1	0	3	1	2	3	4	1	2	1	0	0	0	0
RUG10632	HG	VPG	15.4067	2546.97	0.00182978	Bacteria	Bacteroidetes	Bacteroidia	Bacteroidales	Bacteroidaceae	Prevotella	GCA_002350355.1	0	7	7	0	6	0	1	0	4	0	0	4	0	0	1	0	1	0	0	0	2	0	3	2	1	5	1	2	3	4	0	1	1	0	0	0	0
GCA_002481295.1_ASM248129v1_genomic	HG	VPG	20.2358	1408.99	0.000201172	Bacteria	Bacteroidetes	Bacteroidia	Bacteroidales	Bacteroidaceae	Prevotella	GCA_002481295.1	0	4	7	0	5	0	1	0	2	0	0	7	0	0	1	0	1	0	0	0	3	1	3	2	0	4	0	2	3	1	0	1	1	0	0	0	0
RUG13666	HG	VPG	3.315	152.727	4.95534e-05	Bacteria	Bacteroidetes	Bacteroidia	Bacteroidales	Bacteroidaceae	Prevotella	GCA_002350275.1	0	11	4	0	2	0	0	0	3	0	0	5	0	0	1	0	1	0	1	0	3	0	3	1	1	6	2	3	2	1	0	3	1	0	0	0	0
RUG10484	HG	VPG	6.01583	135.281	0.000144222	Bacteria	Bacteroidetes	Bacteroidia	Bacteroidales	Bacteroidaceae	Prevotella	GCA_002350275.1	0	11	6	0	2	0	0	0	2	0	0	4	0	0	0	0	1	0	1	0	2	0	3	1	0	6	1	4	3	1	0	2	1	0	0	0	0
RUG13732	HG	VPG	28.945	613.187	0.000427332	Bacteria	Bacteroidetes	Bacteroidia	Bacteroidales	Bacteroidaceae	Prevotella	Prevotella sp6	0	5	9	1	2	0	0	0	0	0	0	5	0	0	6	0	1	0	2	0	3	0	3	0	0	2	3	2	1	3	0	0	2	0	2	0	0
RUG10167	HG	VPG	5.98583	447.632	0.00164818	Bacteria	Bacteroidetes	Bacteroidia	Bacteroidales	Bacteroidaceae	Prevotella	Prevotella sp6	0	7	7	1	1	0	0	0	0	0	0	5	0	0	5	0	2	0	2	0	3	0	3	0	0	3	1	2	1	4	0	0	2	0	1	0	0
RUG13641	HG	VPG	20.9558	391.425	0.00143261	Bacteria	Bacteroidetes	Bacteroidia	Bacteroidales	Bacteroidaceae	Prevotella	Prevotella sp6	0	8	10	0	4	0	0	0	0	0	0	6	0	0	5	0	3	0	2	0	3	0	3	1	0	3	4	2	1	5	0	0	2	0	2	0	0
RUG13659	HG	VPG	1.46667	122.513	0.00508866	Bacteria	Bacteroidetes	Bacteroidia	Bacteroidales	Bacteroidaceae	Prevotella		0	3	6	0	0	0	0	0	0	0	0	11	0	0	2	0	1	0	1	0	2	0	3	0	0	0	0	0	0	2	0	0	2	0	0	0	0
RUG13783	HG	VPG	41.8067	2265.96	0.00466016	Bacteria	Bacteroidetes	Bacteroidia	Bacteroidales	Bacteroidaceae	Prevotella		0	11	6	0	3	0	0	1	3	0	0	9	0	0	1	0	1	0	0	0	2	0	4	1	1	6	1	1	2	2	1	1	2	0	0	0	0
RUG13626	HG	VPG	31.1842	2271.31	0.00182978	Bacteria	Bacteroidetes	Bacteroidia	Bacteroidales	Bacteroidaceae	Prevotella		0	11	6	0	3	0	0	1	3	0	0	9	0	0	1	0	1	0	0	0	2	0	4	1	1	6	0	0	2	3	1	1	2	0	0	0	0
GCA_002481345.1_ASM248134v1_genomic	HG	VPG	2.05917	220.685	0.000274392	Bacteria	Bacteroidetes	Bacteroidia	Bacteroidales	Bacteroidaceae	Prevotella	GCA_002353825.1	0	8	7	0	6	0	0	1	3	0	0	5	0	0	1	0	0	0	2	0	2	0	4	0	2	5	1	3	2	2	0	1	1	0	0	0	0
GCA_002353825.1_ASM235382v1_genomic	HG	VPG	32.3117	414.614	4.95534e-05	Bacteria	Bacteroidetes	Bacteroidia	Bacteroidales	Bacteroidaceae	Prevotella	GCA_002353825.1	0	8	7	0	6	0	0	1	3	0	0	6	0	0	1	0	1	0	2	0	2	0	4	1	2	6	1	3	2	2	0	2	1	0	0	0	0
RUG13119	HG	VPG	2.14667	411.652	0.00037128	Bacteria	Bacteroidetes	Bacteroidia	Bacteroidales	Bacteroidaceae	Prevotella	Prevotella sp5	0	6	9	0	5	0	0	1	1	0	0	7	0	0	4	0	2	0	2	0	2	0	4	0	0	0	2	2	3	1	1	0	2	0	0	0	0
RUG10279	HG	VPG	7.8625	357.712	2.21881e-05	Bacteria	Bacteroidetes	Bacteroidia	Bacteroidales	Bacteroidaceae	Prevotella	Prevotella sp5	0	7	10	0	6	0	0	1	1	0	0	6	0	0	4	0	2	0	3	0	2	0	4	0	0	0	3	2	4	1	1	0	2	0	1	0	0
RUG10815	HG	VPG	11.7867	346.731	0.000201172	Bacteria	Bacteroidetes	Bacteroidia	Bacteroidales	Bacteroidaceae	Prevotella	Prevotella sp5	0	4	13	0	5	0	0	1	1	0	0	6	0	0	4	0	2	0	1	0	2	0	3	0	1	0	3	3	3	1	0	1	1	0	0	0	0
RUG12697	HG	VPG	11.02	534.927	4.95534e-05	Bacteria	Bacteroidetes	Bacteroidia	Bacteroidales	Bacteroidaceae	Prevotella	Prevotella sp5	0	5	9	0	6	0	0	1	1	0	0	6	0	0	4	0	2	0	3	0	2	0	4	0	1	0	3	2	3	2	1	1	2	0	1	0	0
RUG11708	HG	VPG	2.93417	701.898	0.000495534	Bacteria	Bacteroidetes	Bacteroidia	Bacteroidales	Bacteroidaceae	Prevotella	Prevotella sp5	0	6	10	0	5	0	0	0	1	0	0	6	0	0	2	0	1	0	1	0	2	0	4	0	0	0	3	2	2	1	1	0	2	0	0	0	0
RUG14652	HG	VPG	4.615	733.883	0.00354263	Bacteria	Bacteroidetes	Bacteroidia	Bacteroidales	Bacteroidaceae	Prevotella	Prevotella sp5	0	6	8	0	5	0	0	1	0	0	0	8	0	0	2	0	2	0	2	0	2	0	4	0	0	0	3	2	2	1	1	1	2	0	0	0	0
RUG13600	HG	VPG	2.72833	189.298	0.00509828	Bacteria	Bacteroidetes	Bacteroidia	Bacteroidales	Bacteroidaceae	Prevotella	UBA12356	0	14	7	1	3	0	0	0	0	0	0	6	0	0	3	0	1	0	10	0	3	0	3	3	4	6	7	1	2	1	4	3	1	0	0	0	1
Seshadri.4304392-submission.assembly	HG	VPG	95.0483	522.758	4.95534e-05	Bacteria	Bacteroidetes	Bacteroidia	Bacteroidales	Bacteroidaceae	Prevotella	Prevotella bryantii	0	13	4	1	5	0	0	1	2	0	0	6	0	0	0	0	0	0	0	0	2	0	4	2	0	8	0	2	3	2	1	2	1	0	0	0	0
RUG13974	HG	VPG	110.782	628.313	0.00143261	Bacteria	Bacteroidetes	Bacteroidia	Bacteroidales	Bacteroidaceae	Prevotella	Prevotella bryantii	0	13	4	1	5	0	0	1	1	0	0	6	0	0	0	0	0	0	0	0	3	0	4	2	0	6	0	2	2	0	1	2	1	0	0	0	0
GCA_002395335.1_ASM239533v1_genomic	HG	VPG	60.6125	329.654	3.32821e-05	Bacteria	Bacteroidetes	Bacteroidia	Bacteroidales	Bacteroidaceae	Prevotella	Prevotella bryantii	0	11	3	1	4	0	0	1	2	0	0	5	0	0	0	0	0	0	0	0	3	0	4	3	0	7	0	0	2	2	1	1	1	0	0	0	0
Seshadri.3960821-submission.assembly	HG	VPG	131.241	722.264	2.95841e-06	Bacteria	Bacteroidetes	Bacteroidia	Bacteroidales	Bacteroidaceae	Prevotella	Prevotella bryantii	0	13	4	1	5	0	0	1	2	0	0	6	0	0	0	0	0	0	0	0	3	0	4	3	0	9	0	2	3	2	1	2	1	0	0	0	0
Prevotella_bryantii_B14	HG	VPG	174.531	823.563	4.95534e-05	Bacteria	Bacteroidetes	Bacteroidia	Bacteroidales	Bacteroidaceae	Prevotella	Prevotella bryantii	0	13	4	1	5	0	0	1	2	0	0	6	0	0	0	0	0	0	0	0	3	1	4	2	0	9	0	2	3	2	1	2	1	0	0	0	0
Prevotella_albensis_DSM_11370	HG	VPG	68.9842	426.014	5.17722e-06	Bacteria	Bacteroidetes	Bacteroidia	Bacteroidales	Bacteroidaceae	Prevotella	Prevotella albensis	0	6	5	1	3	0	1	1	3	0	0	5	0	0	0	0	0	0	0	0	3	0	4	0	0	1	1	2	3	2	0	1	0	0	0	0	0
RUG12151	HG	VPG	95.2408	418.908	8.87523e-06	Bacteria	Bacteroidetes	Bacteroidia	Bacteroidales	Bacteroidaceae	Prevotella	GCA_002391185.1	0	4	8	0	5	0	0	1	4	0	0	4	0	0	0	0	3	0	3	0	2	0	1	2	0	0	2	0	3	1	1	0	0	0	0	0	0
RUG12299	HG	VPG	90.3808	418.725	8.87523e-06	Bacteria	Bacteroidetes	Bacteroidia	Bacteroidales	Bacteroidaceae	Prevotella	GCA_002391185.1	0	4	7	0	5	0	0	2	3	0	0	4	0	0	0	0	4	0	3	0	3	0	3	3	0	1	2	0	2	2	2	0	0	0	0	0	0
RUG11120	HG	VPG	2.49583	235.517	0.00724728	Bacteria	Bacteroidetes	Bacteroidia	Bacteroidales	Bacteroidaceae	UBA6382		0	4	2	0	3	0	0	0	0	0	0	3	0	0	0	0	0	0	1	0	2	0	4	0	0	0	1	0	0	1	0	0	2	0	0	0	1
RUG14912	HG	VPG	7.0275	298.422	0.00111458	Bacteria	Bacteroidetes	Bacteroidia	Bacteroidales	Bacteroidaceae	UBA6382		0	8	3	0	6	0	0	1	1	0	0	2	0	0	0	0	1	0	5	0	2	0	2	0	1	2	3	2	2	1	2	1	1	0	0	0	0
RUG13990	HG	VPG	111.418	232.149	0.012094	Bacteria	Bacteroidetes	Bacteroidia	Bacteroidales	Bacteroidaceae	Alloprevotella		0	5	0	1	1	0	0	0	0	0	0	4	0	0	2	0	2	0	6	0	2	0	2	0	1	0	2	0	1	0	5	0	0	0	0	0	0
RUG11478	HG	VPG	93.9317	217.083	0.0204892	Bacteria	Bacteroidetes	Bacteroidia	Bacteroidales	Bacteroidaceae	Alloprevotella		0	5	0	1	1	0	0	0	0	0	0	4	0	0	2	0	2	0	6	0	2	0	2	0	1	1	2	0	1	0	5	0	0	0	0	0	0
RUG14221	HG	VPG	9.26	55.38	0.00143261	Bacteria	Bacteroidetes	Bacteroidia	Bacteroidales	Bacteroidaceae			0	4	1	2	0	0	0	0	0	0	0	2	0	0	1	0	1	0	6	0	2	0	3	0	1	0	3	0	0	0	5	0	0	0	0	0	0
RGIG8676	HG	VPG	40.7492	56.5317	0.00451305	Bacteria	Bacteroidetes	Bacteroidia	Bacteroidales	Bacteroidaceae	UBA4372		0	6	0	2	0	0	0	0	0	0	0	5	0	0	2	0	0	0	11	0	2	2	2	1	0	0	2	0	1	0	4	0	0	0	0	0	0
RUG13925	HG	VPG	135.298	273.39	0.000495534	Bacteria	Bacteroidetes	Bacteroidia	Bacteroidales	Bacteroidaceae	UBA4372		0	9	4	2	6	0	0	2	1	0	0	2	0	0	4	0	2	0	4	0	2	0	1	1	0	5	3	4	1	1	1	2	2	0	3	1	1
RUG12363	HG	VPG	156.708	255.93	0.012094	Bacteria	Bacteroidetes	Bacteroidia	Bacteroidales	Bacteroidaceae	UBA4372		0	10	4	2	4	0	0	2	1	0	0	2	0	0	4	0	2	0	4	0	3	0	1	1	0	5	3	4	1	1	1	1	2	0	3	1	2
RUG13359	HG	VPG	124.433	223.426	0.00681174	Bacteria	Bacteroidetes	Bacteroidia	Bacteroidales	Bacteroidaceae	UBA4372		0	9	3	2	4	0	0	2	0	0	0	2	0	0	3	0	2	0	4	0	2	0	1	1	1	5	3	4	1	1	1	1	2	0	3	1	2
RUG10591	HG	VPG	44.3033	61.5233	0.0332414	Bacteria	Bacteroidetes	Bacteroidia	Bacteroidales	Bacteroidaceae	UBA4334	UBA4334 sp2	0	8	3	1	1	0	1	0	3	0	0	2	0	0	1	0	0	0	0	0	3	0	3	0	1	2	2	2	2	0	0	2	0	0	0	0	0
RUG12449	HG	VPG	45.7667	157.096	0.044902	Bacteria	Bacteroidetes	Bacteroidia	Bacteroidales	Bacteroidaceae	UBA4334		0	7	6	1	1	0	1	1	2	0	0	2	0	0	0	0	0	0	0	0	3	0	2	0	1	2	2	4	3	2	0	2	1	0	0	0	0
RGIG8745	HG	VPG	0.1975	6.04583	0.00318164	Bacteria	Bacteroidetes	Bacteroidia	Bacteroidales	Bacteroidaceae			0	13	2	2	2	0	0	0	1	0	0	2	0	0	1	0	0	0	0	0	2	0	2	0	2	4	2	4	3	1	2	4	3	0	0	1	0
Seshadri.3964199-submission.assembly	HG	VPG	7.05917	9.12417	0.0332414	Bacteria	Bacteroidetes	Bacteroidia	Bacteroidales	Bacteroidaceae	Bacteroides	Bacteroides vulgatus	0	21	3	0	0	0	0	0	1	1	0	5	0	1	2	0	1	0	9	0	3	2	1	0	0	11	8	4	4	1	3	1	1	0	0	0	1
RGIG8541	HG	VPG	0.8825	1.38	0.0101603	Bacteria	Bacteroidetes	Bacteroidia	Bacteroidales	Bacteroidaceae	Bacteroides		0	5	8	0	5	0	1	4	6	0	0	5	0	0	0	0	0	0	0	0	3	0	1	2	1	3	0	2	4	0	0	1	1	0	0	0	0
Seshadri.4309689-submission.assembly	HG	VPG	7.82167	13.3367	0.0350494	Bacteria	Bacteroidetes	Bacteroidia	Bacteroidales	Bacteroidaceae	Bacteroides		0	22	16	0	7	0	0	0	4	0	0	6	0	0	4	0	11	0	10	0	3	2	1	1	1	11	3	5	5	3	4	1	1	0	1	0	2
Seshadri.4309680-submission.assembly	HG	VPG	10.2142	15.2717	0.0179014	Bacteria	Bacteroidetes	Bacteroidia	Bacteroidales	Bacteroidaceae	Bacteroides	Bacteroides thetaiotaomicron	0	31	9	0	0	0	0	0	0	0	0	7	0	0	4	0	9	0	13	0	3	2	1	0	3	9	8	3	7	4	2	4	2	0	3	0	1
Bacteroides_thetaiotaomicron_NLAE-zl-C523	HG	VPG	6.66083	10.9575	0.044902	Bacteria	Bacteroidetes	Bacteroidia	Bacteroidales	Bacteroidaceae	Bacteroides	Bacteroides thetaiotaomicron	0	31	9	0	0	0	0	0	0	0	0	7	0	0	4	0	9	0	13	0	3	2	1	0	3	9	8	3	7	4	2	4	2	0	3	0	1
RGIG4402	HG	VPG	10.8542	15.91	0.012094	Bacteria	Bacteroidetes	Bacteroidia	Bacteroidales	UBA1402	UBA1757		0	9	4	0	0	0	0	0	1	0	0	2	0	0	0	0	0	0	0	0	3	0	0	0	0	9	1	0	3	0	2	0	0	0	0	0	0
RUG14811	HG	VPG	86.9292	295.873	0.00451305	Bacteria	Bacteroidetes	Bacteroidia	Bacteroidales	Paludibacteraceae	RF16		0	1	1	1	1	0	0	1	0	0	0	10	0	0	4	0	0	0	0	0	1	0	0	0	0	0	0	1	0	3	0	0	0	0	0	0	0
RUG14377	HG	VPG	31.245	204.003	0.00555959	Bacteria	Bacteroidetes	Bacteroidia	Bacteroidales	Paludibacteraceae	RF16	GCA_002361565.1	0	1	2	1	1	0	0	1	0	0	0	10	0	0	4	0	0	0	0	0	1	0	0	0	0	0	0	1	0	2	0	0	0	0	0	0	0
RGIG3809	HG	VPG	41.9758	175.444	0.00829316	Bacteria	Bacteroidetes	Bacteroidia	Bacteroidales	Paludibacteraceae	RF16	GCA_002361565.1	0	1	1	1	0	0	0	0	0	0	0	11	0	0	2	0	0	0	0	0	1	0	0	0	0	0	0	1	0	0	0	0	0	0	0	0	0
RGIG9245	HG	VPG	0.075	0.54	0.0222539	Bacteria	Bacteroidetes	Bacteroidia	Flavobacteriales	Weeksellaceae	Algoriella	Algoriella xinjiangensis	0	0	1	0	0	0	0	0	0	0	1	3	0	0	0	0	1	0	0	0	0	0	1	0	0	1	0	0	1	0	0	0	0	0	0	0	0
RUG14291	HG	VPG	22.0017	52.1458	0.0204892	Bacteria	Spirochaetes	Spirochaetia	Treponematales	Treponemataceae	Treponema	Treponema saccharophilum	0	1	3	0	4	0	0	0	0	0	0	9	0	0	0	0	1	0	0	0	3	0	0	2	0	1	0	0	2	2	0	1	1	0	0	0	0
Arcobacter_butzleri_7h1h	HG	VPG	0.015	0.07	0.00924756	Bacteria	Campylobacterota	Campylobacteria	Campylobacterales	Arcobacteraceae	Arcobacter	Arcobacter butzleri	0	0	1	0	0	0	0	0	0	0	0	0	0	0	0	2	1	0	0	0	3	0	0	0	0	0	0	0	0	1	0	0	0	0	0	0	0
RUG13123	HG	VPG	0.9625	104.454	0.0101603	Bacteria	Desulfobacterota	Desulfovibrionia	Desulfovibrionales	Desulfovibrionaceae	Desulfovibrio	UBA10261	0	0	0	0	0	0	0	0	0	0	0	0	0	0	0	0	0	0	1	0	1	1	0	0	0	0	0	0	0	0	0	0	0	0	0	0	0
RGIG8910	HG	VPG	0.4125	58.8992	0.0178516	Bacteria	Desulfobacterota	Desulfovibrionia	Desulfovibrionales	Desulfovibrionaceae	Desulfovibrio	UBA10261	0	0	0	0	0	0	0	0	0	0	0	0	0	0	0	0	0	0	0	0	2	0	0	0	0	0	0	0	0	0	0	0	0	0	0	0	0
RGIG5714	HG	VPG	0.00833333	0.0216667	0.027716	Bacteria	Proteobacteria	Alphaproteobacteria	Rhizobiales	Hyphomicrobiaceae	Hyphomicrobium		0	0	2	0	1	0	0	1	0	0	0	0	0	1	0	0	0	0	0	0	1	1	0	0	0	0	0	0	0	0	0	0	0	0	0	0	0
RUG14292	HG	VPG	2.96333	128.123	0.00935935	Bacteria	Proteobacteria	Gammaproteobacteria	Betaproteobacteriales	Burkholderiaceae	Dakarella		0	0	1	0	0	0	0	0	0	0	0	0	0	0	0	0	0	0	0	0	4	0	0	0	0	0	0	0	0	0	0	0	0	0	0	0	0
GCA_002350865.1_ASM235086v1_genomic	HG	VPG	4.7125	89.6725	7.39602e-07	Bacteria	Proteobacteria	Gammaproteobacteria	Enterobacterales	Succinivibrionaceae	Succinivibrio	GCA_000431835.1	0	0	0	0	0	0	2	0	0	0	0	9	0	0	0	0	0	0	0	0	5	0	0	0	0	0	0	0	0	0	0	0	1	0	0	0	0
RUG11094	HG	VPG	30.7458	214.174	3.32821e-05	Bacteria	Proteobacteria	Gammaproteobacteria	Enterobacterales	Succinivibrionaceae	Succinivibrio	GCA_000431835.1	0	0	0	0	0	0	2	0	0	0	0	9	0	0	0	0	0	0	0	0	5	0	0	0	0	0	0	0	0	0	0	0	1	0	0	0	0
RUG13052	HG	VPG	1.06083	51.7425	7.39602e-07	Bacteria	Proteobacteria	Gammaproteobacteria	Enterobacterales	Succinivibrionaceae	Succinivibrio	GCA_000431835.1	0	0	0	0	0	0	2	0	0	0	0	9	0	0	0	0	0	0	0	0	4	1	0	0	0	0	0	0	0	0	0	0	1	0	0	0	0
RGIG9276	HG	VPG	1.35917	42.2942	7.39602e-07	Bacteria	Proteobacteria	Gammaproteobacteria	Enterobacterales	Succinivibrionaceae	Succinivibrio	GCA_000431835.1	0	0	0	0	0	0	2	0	0	0	0	8	0	0	0	0	0	0	0	0	4	0	0	0	0	0	0	0	0	0	0	0	1	0	0	0	0
RUG14370	HG	VPG	1.8325	22.6758	1.4792e-06	Bacteria	Proteobacteria	Gammaproteobacteria	Enterobacterales	Succinivibrionaceae	Succinivibrio	GCA_002449335.1	1	0	0	0	1	0	2	0	0	0	0	7	0	0	0	0	0	0	0	0	4	0	0	0	0	0	0	0	1	0	0	0	0	0	0	0	1
RUG14916	HG	VPG	42.5858	151.224	0.000144222	Bacteria	Proteobacteria	Gammaproteobacteria	Enterobacterales	Succinivibrionaceae	Succinivibrio		0	0	0	0	0	0	2	0	0	0	0	6	0	0	0	0	0	0	0	0	4	1	0	0	0	0	0	0	1	0	0	0	1	0	0	0	1
RGIG4502	HG	VPG	2.86667	118.535	8.87523e-06	Bacteria	Proteobacteria	Gammaproteobacteria	Enterobacterales	Succinivibrionaceae	Succinivibrio		1	0	0	0	1	0	2	0	0	0	0	7	0	0	0	0	0	0	0	0	4	1	0	0	0	0	0	0	1	0	0	0	1	0	0	0	1
RUG10075	HG	VPG	9.655	140.849	3.32821e-05	Bacteria	Proteobacteria	Gammaproteobacteria	Enterobacterales	Succinivibrionaceae	Succinivibrio		1	0	0	0	2	0	2	0	0	0	0	7	0	0	0	0	0	0	0	0	4	0	0	0	0	0	0	0	1	0	0	0	2	0	0	0	1
RUG13055	HG	VPG	4.09	98.25	7.39602e-07	Bacteria	Proteobacteria	Gammaproteobacteria	Enterobacterales	Succinivibrionaceae	Succinivibrio	UBA7909	1	0	0	0	0	0	2	0	0	0	0	7	0	0	0	0	0	0	0	0	5	0	0	0	0	1	0	0	0	0	0	0	1	0	0	0	0
GCA_002480785.1_ASM248078v1_genomic	HG	VPG	0.501667	55.0117	0.000155282	Bacteria	Proteobacteria	Gammaproteobacteria	Enterobacterales	Succinivibrionaceae	Succinivibrio	GCA_002473165.1	0	0	0	0	0	0	1	0	0	0	0	7	0	0	0	0	0	0	0	0	4	0	0	0	0	0	0	0	0	0	2	0	0	0	0	0	0
GCA_002481155.1_ASM248115v1_genomic	HG	VPG	0.485833	50.8158	0.000243152	Bacteria	Proteobacteria	Gammaproteobacteria	Enterobacterales	Succinivibrionaceae	Succinivibrio	GCA_002473165.1	0	0	0	0	0	0	1	0	0	0	0	7	0	0	0	0	0	0	0	0	4	0	0	0	0	0	0	0	0	0	2	0	0	0	0	0	0
RUG12718	HG	VPG	0.646667	66.2383	0.000244676	Bacteria	Proteobacteria	Gammaproteobacteria	Enterobacterales	Succinivibrionaceae	Succinivibrio	GCA_002473165.1	0	0	0	0	0	0	1	0	0	0	0	7	0	0	0	0	0	0	0	0	4	0	0	0	0	0	0	0	0	0	2	0	0	0	0	0	0
GCA_002473165.1_ASM247316v1_genomic	HG	VPG	0.475	63.22	0.0130228	Bacteria	Proteobacteria	Gammaproteobacteria	Enterobacterales	Succinivibrionaceae	Succinivibrio	GCA_002473165.1	0	0	0	0	0	0	1	0	0	0	0	7	0	0	0	0	0	0	0	0	4	1	0	0	0	0	0	0	0	0	2	0	0	0	0	0	0
RUG12150	HG	VPG	0.1575	12.9575	0.0100948	Bacteria	Proteobacteria	Gammaproteobacteria	Enterobacterales	Succinivibrionaceae	Succinivibrio		0	0	0	1	2	0	2	0	0	0	0	7	0	0	0	0	0	0	0	0	5	0	0	0	0	0	0	0	0	0	2	0	1	0	0	0	0
RUG10794	HG	VPG	0.0816667	13.2408	0.0401867	Bacteria	Proteobacteria	Gammaproteobacteria	Enterobacterales	Succinivibrionaceae	Succinivibrio		0	0	0	0	1	0	2	0	0	0	0	6	0	0	0	0	0	0	0	0	6	1	0	0	0	0	0	0	0	0	2	0	1	0	0	0	0
RUG10766	HG	VPG	114.138	3825.43	3.32821e-05	Bacteria	Proteobacteria	Gammaproteobacteria	Enterobacterales	Succinivibrionaceae	UBA2810	GCA_002351705.1	0	0	0	1	0	0	0	0	0	0	0	11	0	0	0	0	0	1	0	0	5	0	0	0	0	0	0	0	0	0	0	0	0	0	0	0	0
RUG11999	HG	VPG	99.5717	3421.63	3.32821e-05	Bacteria	Proteobacteria	Gammaproteobacteria	Enterobacterales	Succinivibrionaceae	UBA2810	GCA_002351705.1	0	0	0	0	0	0	0	0	0	0	0	10	0	0	0	0	0	1	0	0	5	0	0	0	0	0	0	0	0	0	0	0	0	0	0	0	0
RUG14687	HG	VPG	123.891	4223.25	3.32821e-05	Bacteria	Proteobacteria	Gammaproteobacteria	Enterobacterales	Succinivibrionaceae	UBA2810	GCA_002351705.1	0	0	0	0	0	0	0	0	0	0	0	10	0	0	0	0	0	1	0	0	6	0	0	0	0	0	0	0	0	0	0	0	0	0	0	0	0
RUG13705	HG	VPG	142.706	5693.75	5.17722e-06	Bacteria	Proteobacteria	Gammaproteobacteria	Enterobacterales	Succinivibrionaceae	UBA2810	UBA2810 sp1	0	0	0	0	0	0	0	0	0	0	0	7	0	0	0	0	0	1	0	0	7	0	0	0	0	0	0	0	0	0	0	0	0	0	0	0	0
RGIG57	HG	VPG	297.214	10802	2.95841e-06	Bacteria	Proteobacteria	Gammaproteobacteria	Enterobacterales	Succinivibrionaceae	UBA2810	UBA2810 sp1	0	0	0	0	0	0	0	0	0	0	0	9	0	0	0	0	0	1	0	0	4	0	0	0	0	0	0	0	0	0	0	0	0	0	0	0	0
RUG10654	HG	VPG	120.279	4747.64	5.17722e-06	Bacteria	Proteobacteria	Gammaproteobacteria	Enterobacterales	Succinivibrionaceae	UBA2810	UBA2810 sp1	0	0	0	1	0	0	0	0	0	0	0	10	0	0	0	0	0	0	0	0	6	0	0	0	0	0	0	0	0	0	0	0	0	0	0	0	0
RUG14077	HG	VPG	128.308	5139.21	5.17722e-06	Bacteria	Proteobacteria	Gammaproteobacteria	Enterobacterales	Succinivibrionaceae	UBA2810	UBA2810 sp1	0	0	0	0	0	0	0	0	0	0	0	10	0	0	0	0	0	1	0	0	5	0	0	0	0	0	0	0	0	0	0	0	0	0	0	0	0
RUG11349	HG	VPG	161.198	6106.11	5.17722e-06	Bacteria	Proteobacteria	Gammaproteobacteria	Enterobacterales	Succinivibrionaceae	UBA2810	UBA2810 sp1	0	0	0	0	0	0	0	0	0	0	0	10	0	0	0	0	0	1	0	0	6	0	0	0	0	0	0	0	0	0	0	0	0	0	0	0	0
RUG10012	HG	VPG	155.249	6233.75	5.17722e-06	Bacteria	Proteobacteria	Gammaproteobacteria	Enterobacterales	Succinivibrionaceae	UBA2810	UBA2810 sp1	0	0	0	0	0	0	0	0	0	0	0	10	0	0	0	0	0	0	0	0	5	0	0	0	0	0	0	0	0	0	0	0	0	0	0	0	0
Seshadri.4301054-submission.assembly	HG	VPG	0.0275	1.53333	0.000240856	Bacteria	Proteobacteria	Gammaproteobacteria	Pseudomonadales	Moraxellaceae	Acinetobacter	GCF_000632455.1	0	0	1	0	0	0	0	0	0	0	0	0	0	0	0	0	0	0	0	0	6	0	1	0	0	0	0	0	0	0	0	0	0	0	0	0	0
Seshadri.3352845-submission.assembly	HG	VPG	2.50917	13.2017	0.0144925	Bacteria	Fusobacteria	Fusobacteriia	Fusobacteriales	Fusobacteriaceae	Fusobacterium	Fusobacterium necrophorum	0	0	0	0	0	0	0	0	0	0	0	2	0	0	0	0	0	0	0	0	0	0	0	0	0	0	0	0	0	0	0	0	0	0	0	0	0
Seshadri.3996209-submission.assembly	HG	VPG	0.384167	2.47917	0.00681174	Bacteria	Firmicutes	Negativicutes	Veillonellales	Megasphaeraceae	Megasphaera	Megasphaera elsdenii	1	0	1	0	0	0	0	0	0	0	0	3	0	0	0	0	2	0	0	0	2	0	1	0	0	0	0	0	0	0	0	0	0	0	0	0	0
RUG10557	HG	VPG	0.371667	0.925833	0.0165278	Bacteria	Firmicutes	Negativicutes	Veillonellales	Megasphaeraceae	Megasphaera	Megasphaera elsdenii	0	0	1	0	0	0	0	0	0	0	0	3	0	0	0	0	2	0	0	0	3	0	1	0	0	0	0	0	0	0	0	0	0	0	0	0	0
GCA_002394105.1_ASM239410v1_genomic	HG	VPG	0.129167	18.7867	0.00198688	Bacteria	Firmicutes	Negativicutes	Veillonellales	Megasphaeraceae	Caecibacter	Caecibacter massiliensis	0	0	1	0	0	0	0	0	0	0	0	2	0	0	0	0	1	0	0	0	2	0	1	0	0	0	0	0	0	0	0	0	0	0	0	0	0
Seshadri.3634919-assembly.fasta	HG	VPG	0.973333	49.6242	0.000144222	Bacteria	Firmicutes	Negativicutes	Veillonellales	Dialisteraceae	Allisonella	Allisonella histaminiformans	0	0	0	0	0	0	0	0	0	0	0	0	0	0	0	0	0	0	0	0	1	0	1	0	0	0	0	0	0	0	0	0	0	0	0	0	0
RUG13662	HG	VPG	5.26917	2143.84	0.0243124	Bacteria	Firmicutes	Negativicutes	Veillonellales	Dialisteraceae	Dialister		0	0	1	0	0	0	0	0	0	0	0	0	0	0	0	0	1	0	0	0	2	0	1	0	0	0	0	0	0	0	0	0	0	0	0	0	0
RUG14935	HG	VPG	4.505	1719.46	0.0284207	Bacteria	Firmicutes	Negativicutes	Veillonellales	Dialisteraceae	Dialister		0	0	0	0	0	0	0	0	0	0	0	0	0	0	0	0	1	0	0	0	1	0	0	0	0	0	0	0	0	0	0	0	0	0	0	0	0
RUG11133	HG	VPG	0.26	22.1225	0.00242611	Bacteria	Firmicutes	Negativicutes	Selenomonadales	Selenomonadaceae			4	0	1	0	1	0	0	1	0	0	0	4	0	0	1	0	0	0	0	0	3	0	0	5	0	4	0	0	0	1	0	0	1	0	0	0	0
RUG12241	HG	VPG	0.55	37.0692	0.000195533	Bacteria	Firmicutes	Negativicutes	Selenomonadales	Selenomonadaceae			4	0	1	0	1	0	0	1	0	0	0	5	0	0	1	0	0	0	0	0	2	0	1	5	0	6	0	0	0	1	0	0	1	0	0	0	0
GCA_002395285.1_ASM239528v1_genomic	HG	VPG	0.0725	2.65833	0.000121263	Bacteria	Firmicutes	Negativicutes	Selenomonadales	Selenomonadaceae	Mitsuokella	Mitsuokella jalaludinii	2	0	1	0	0	0	0	1	0	0	0	5	0	0	1	0	0	0	0	0	1	0	0	0	0	0	0	0	0	2	0	0	1	0	0	0	0
Seshadri.3394953-submission.assembly	HG	VPG	1.6	6.92667	7.17414e-05	Bacteria	Firmicutes	Negativicutes	Selenomonadales	Selenomonadaceae	Mitsuokella	Mitsuokella jalaludinii	2	1	1	0	0	0	0	1	0	0	0	6	0	0	1	0	0	0	0	0	1	0	0	0	0	0	0	0	0	3	0	0	2	0	0	0	0
RUG10819	HG	VPG	0.07	3.21667	3.6442e-05	Bacteria	Firmicutes	Negativicutes	Selenomonadales	Selenomonadaceae	Mitsuokella	Mitsuokella jalaludinii	2	1	1	0	0	0	0	1	0	0	0	6	0	0	1	0	0	0	0	0	1	0	0	0	0	0	0	0	0	3	0	0	2	0	0	0	0
RUG10160	HG	VPG	0.614167	31.2733	8.87523e-06	Bacteria	Firmicutes	Negativicutes	Selenomonadales	Selenomonadaceae	Selenomonas		6	1	2	0	0	0	0	1	0	0	0	6	0	0	1	0	0	0	0	0	2	0	0	2	0	3	0	0	0	1	0	0	1	0	0	0	0
RUG13140	HG	VPG	3.62667	647.659	0.00242611	Bacteria	Firmicutes	Negativicutes	Selenomonadales	Selenomonadaceae	Selenomonas		3	1	1	0	0	0	0	1	0	0	0	7	0	0	1	0	0	0	0	0	2	0	0	0	0	5	0	0	0	1	0	0	1	0	0	0	0
RUG14604	HG	VPG	0.893333	77.8692	8.87523e-06	Bacteria	Firmicutes	Negativicutes	Selenomonadales	Selenomonadaceae	Selenomonas	GCA_002350105.1	4	1	1	0	0	0	0	1	0	0	0	6	0	0	1	0	0	0	0	0	3	0	0	2	0	2	0	0	0	3	0	0	1	0	0	0	0
RUG14551	HG	VPG	0.780833	82.7167	2.95841e-06	Bacteria	Firmicutes	Negativicutes	Selenomonadales	Selenomonadaceae	Selenomonas	GCA_002350105.1	4	1	1	0	0	0	0	1	0	0	0	5	0	0	1	0	0	0	0	0	4	0	0	2	0	4	0	0	0	3	0	0	1	0	0	0	0
RGIG803	HG	VPG	4.46417	134.416	3.32821e-05	Bacteria	Firmicutes	Negativicutes	Selenomonadales	Selenomonadaceae	Selenomonas	GCA_002350105.1	4	1	1	0	0	0	0	1	0	0	0	5	0	0	1	0	0	0	0	0	3	0	0	2	0	4	0	0	0	3	0	0	1	0	0	0	0
RUG14795	HG	VPG	1.0325	73.0783	5.96149e-05	Bacteria	Firmicutes	Negativicutes	Selenomonadales	Selenomonadaceae	Selenomonas	GCA_002350105.1	4	1	1	0	0	0	0	1	0	0	0	6	0	0	1	0	0	0	0	0	3	0	0	2	0	4	0	0	0	3	0	0	1	0	0	0	0
GCA_002350105.1_ASM235010v1_genomic	HG	VPG	1.35583	66.2258	7.63079e-05	Bacteria	Firmicutes	Negativicutes	Selenomonadales	Selenomonadaceae	Selenomonas	GCA_002350105.1	4	1	1	0	0	0	0	1	0	0	0	6	0	0	1	0	0	0	0	0	2	0	0	2	0	2	0	0	0	3	0	0	1	0	0	0	0
RUG11126	HG	VPG	11.0367	478.446	0.00664488	Bacteria	Firmicutes	Negativicutes	Selenomonadales	Selenomonadaceae			0	1	1	0	0	0	0	0	0	0	0	3	0	0	0	0	0	0	0	0	1	0	0	0	0	0	0	0	0	2	0	0	1	0	0	0	0
RUG10837	HG	VPG	0.9475	17.9067	1.40524e-05	Bacteria	Firmicutes	Negativicutes	Selenomonadales	Selenomonadaceae	Selenomonas	GCA_002351185.1	2	2	1	1	0	0	0	0	0	0	0	5	0	0	1	0	0	0	0	0	2	0	1	1	0	0	0	0	0	1	0	0	1	0	0	0	0
Selenomonas_bovis_DSM_23594	HG	VPG	10.6042	205.935	7.39602e-07	Bacteria	Firmicutes	Negativicutes	Selenomonadales	Selenomonadaceae	Selenomonas	Selenomonas_C bovis	2	1	1	1	0	0	0	1	0	0	0	5	0	0	1	0	0	0	0	0	4	0	0	0	0	0	0	0	0	1	0	0	1	0	0	0	0
RUG13938	HG	VPG	1.37333	797.586	0.0152916	Bacteria	Firmicutes	Negativicutes	Selenomonadales	Selenomonadaceae	Selenomonas		4	1	1	0	0	0	0	1	0	0	0	7	0	0	1	0	0	0	0	0	3	0	0	0	0	0	0	0	0	1	0	0	1	0	0	0	0
RUG12578	HG	VPG	1.175	129.413	0.00164818	Bacteria	Firmicutes	Negativicutes	Selenomonadales	Selenomonadaceae	Selenomonas		5	1	2	0	0	0	0	1	0	0	0	7	0	0	1	0	0	0	0	0	2	0	0	4	0	0	0	0	0	1	0	0	3	0	0	0	0
RUG12704	HG	VPG	2.6125	152.726	0.0110395	Bacteria	Firmicutes	Negativicutes	Selenomonadales	Selenomonadaceae	Selenomonas		6	1	2	0	0	0	0	0	0	0	0	10	0	0	0	0	0	0	0	0	2	0	0	2	0	0	0	0	0	1	0	0	1	0	0	0	0
GCA_002472155.1_ASM247215v1_genomic	HG	VPG	0.705	110.372	0.000155282	Bacteria	Firmicutes	Negativicutes	Selenomonadales	Selenomonadaceae	Selenomonas	GCA_002472155.1	6	1	2	0	0	0	0	1	0	0	0	7	0	0	1	0	0	0	0	0	3	0	0	5	0	0	0	0	0	1	0	0	2	0	0	0	0
RUG14048	HG	VPG	0.578333	100.39	0.00024544	Bacteria	Firmicutes	Negativicutes	Selenomonadales	Selenomonadaceae	Selenomonas	GCA_002472155.1	5	1	2	0	0	0	0	0	0	0	0	8	0	0	0	0	0	0	0	0	2	0	1	2	0	0	0	0	0	1	0	0	1	0	0	0	0
GCA_002472665.1_ASM247266v1_genomic	HG	VPG	0.620833	96.0275	0.000195533	Bacteria	Firmicutes	Negativicutes	Selenomonadales	Selenomonadaceae	Selenomonas	GCA_002472155.1	6	1	2	0	1	0	0	1	0	0	0	8	0	0	1	0	0	0	0	0	3	0	1	1	0	0	0	0	0	1	0	0	1	0	0	0	0
RUG13612	HG	VPG	0.473333	97.4967	0.000194906	Bacteria	Firmicutes	Negativicutes	Selenomonadales	Selenomonadaceae	Selenomonas	GCA_002472155.1	5	1	2	0	0	0	0	0	0	0	0	8	0	0	0	0	0	0	0	0	2	0	1	1	0	0	0	0	0	2	0	0	1	0	0	0	0
RUG13665	HG	VPG	1.395	281.467	0.000898609	Bacteria	Firmicutes	Negativicutes	Selenomonadales	Selenomonadaceae	Selenomonas		8	1	2	0	1	0	0	2	0	0	0	6	0	0	1	0	0	0	0	0	2	0	0	5	0	0	0	0	1	1	0	0	2	0	0	0	0
RUG12133	HG	VPG	1.40417	287.493	0.00322822	Bacteria	Firmicutes	Negativicutes	Selenomonadales	Selenomonadaceae	Selenomonas		9	2	2	0	1	0	0	2	0	0	0	6	0	0	1	0	0	0	0	0	3	0	0	7	0	0	0	0	1	1	0	0	2	0	0	0	0
RUG10569	HG	VPG	3.9675	6.61583	0.044902	Bacteria	Firmicutes	Negativicutes	Selenomonadales	Selenomonadaceae	UBA3796		1	0	2	0	0	0	0	0	0	0	0	6	0	0	0	0	1	0	0	0	2	0	0	0	0	0	0	0	0	1	0	0	0	0	0	0	0
RUG14231	HG	VPG	4.09333	573.572	0.00267443	Bacteria	Firmicutes	Negativicutes	Selenomonadales	Selenomonadaceae			0	0	1	0	0	0	0	0	0	0	0	3	0	0	0	0	1	0	0	0	2	0	0	0	0	3	0	0	0	1	0	0	0	0	0	0	0
RGIG250	HG	VPG	0.02	0.580833	0.000747694	Bacteria	Firmicutes	Negativicutes	Selenomonadales	Selenomonadaceae	Schwartzia		0	0	1	0	0	0	0	0	0	0	0	2	0	0	0	0	1	0	0	0	3	0	0	0	0	0	0	0	0	0	0	0	0	0	0	0	0
RUG10531	HG	VPG	0.0358333	54.8183	0.00296113	Bacteria	Firmicutes	Negativicutes	Selenomonadales	Selenomonadaceae	Schwartzia		0	0	1	0	1	0	0	0	0	0	0	2	0	0	0	0	1	0	0	0	2	0	0	0	0	0	0	0	0	0	0	0	0	0	0	0	0
RUG13906	HG	VPG	0.94	25.8067	0.0193206	Bacteria	Firmicutes	Negativicutes	Acidaminococcales	Acidaminococcaceae	Acidaminococcus	Acidaminococcus fermentans	0	0	1	1	0	0	0	0	0	0	0	2	0	0	0	0	1	0	0	0	1	0	0	0	0	0	0	0	0	0	0	0	0	0	0	0	0
GCA_002481445.1_ASM248144v1_genomic	HG	VPG	0.16	17.5375	0.00379991	Bacteria	Firmicutes	Negativicutes	Acidaminococcales	Acidaminococcaceae	Acidaminococcus	Acidaminococcus fermentans	0	0	1	1	0	0	0	0	0	0	0	2	0	0	0	0	1	0	0	0	1	0	0	0	0	0	0	0	0	0	0	0	0	0	0	0	0
RUG14015	HG	VPG	0.190833	17.7317	0.0206714	Bacteria	Firmicutes	Negativicutes	Acidaminococcales	Acidaminococcaceae	Acidaminococcus	Acidaminococcus fermentans	0	0	1	1	0	0	0	0	0	0	0	2	0	0	0	0	1	0	0	0	1	0	0	0	0	0	0	0	0	0	0	0	0	0	0	0	0
GCA_002350365.1_ASM235036v1_genomic	HG	VPG	0.104167	25.9333	0.0229344	Bacteria	Firmicutes	Negativicutes	Acidaminococcales	Acidaminococcaceae	Succiniclasticum		0	0	0	0	0	0	0	0	0	0	0	3	0	0	0	0	1	0	0	0	1	0	0	0	0	0	0	0	0	0	1	0	0	0	0	0	0
RUG13724	HG	VPG	0.655	7.08	0.00122127	Bacteria	Firmicutes	Bacilli	Erysipelotrichales	Erysipelatoclostridiaceae	Sharpea	Sharpea azabuensis	12	2	0	1	0	0	0	0	0	0	0	10	0	0	0	0	0	0	0	0	0	0	1	0	0	0	0	0	0	2	0	0	2	0	0	0	0
RUG10224	HG	VPG	0.198333	2.39917	0.0129439	Bacteria	Firmicutes	Bacilli	Erysipelotrichales	Erysipelatoclostridiaceae	Sharpea	Sharpea azabuensis	13	2	0	2	0	0	0	0	0	0	0	10	0	0	0	0	0	0	0	0	0	0	1	0	0	0	0	0	0	2	0	0	2	0	1	1	0
GCA_002374035.1_ASM237403v1_genomic	HG	VPG	0.0541667	1.19167	0.00993188	Bacteria	Firmicutes	Bacilli	Erysipelotrichales	Erysipelatoclostridiaceae	Sharpea	Sharpea azabuensis	14	3	1	1	0	0	0	0	0	0	0	10	0	0	0	0	0	0	0	0	0	0	2	0	0	0	0	0	0	2	0	0	2	0	0	0	0
GCA_002395325.1_ASM239532v1_genomic	HG	VPG	0.275	1.87583	0.000790972	Bacteria	Firmicutes	Bacilli	Erysipelotrichales	Erysipelatoclostridiaceae	Sharpea	Sharpea azabuensis	15	3	2	2	0	0	0	0	0	0	0	10	0	0	0	0	0	0	0	0	0	0	2	0	0	0	0	0	0	2	0	0	2	0	1	4	0
RUG13132	HG	VPG	0.203333	3.04667	0.00200043	Bacteria	Firmicutes	Bacilli	Erysipelotrichales	Erysipelatoclostridiaceae	Sharpea	Sharpea azabuensis	14	2	0	3	0	0	0	0	0	0	0	10	0	0	0	0	0	0	0	0	0	0	1	0	0	0	0	0	0	2	0	0	3	0	1	1	0
RUG11470	HG	VPG	0.0475	2.05083	0.0103685	Bacteria	Firmicutes	Bacilli	Erysipelotrichales	Erysipelatoclostridiaceae	Sharpea	Sharpea azabuensis	8	2	0	2	0	0	0	0	0	0	0	9	0	0	0	0	0	0	0	0	0	0	2	0	0	0	0	0	0	2	0	0	2	0	1	0	0
RUG13588	HG	VPG	0.0458333	2.63583	0.00104108	Bacteria	Firmicutes	Bacilli	Erysipelotrichales	Erysipelatoclostridiaceae	Sharpea	Sharpea azabuensis	15	3	0	2	0	0	0	0	0	0	0	8	0	0	0	0	0	0	0	0	0	0	1	0	0	0	0	0	0	2	0	0	2	0	1	0	0
RUG10213	HG	VPG	0.0291667	1.68667	0.0066528	Bacteria	Firmicutes	Bacilli	Erysipelotrichales	Erysipelatoclostridiaceae	Sharpea	Sharpea azabuensis	12	2	0	2	0	0	0	0	0	0	0	8	0	0	0	0	0	0	0	0	0	0	1	0	0	0	0	0	0	1	0	0	2	0	1	0	0
GCA_002371775.1_ASM237177v1_genomic	HG	VPG	0.025	1.25	0.0190889	Bacteria	Firmicutes	Bacilli	Erysipelotrichales	Erysipelatoclostridiaceae	Sharpea	Sharpea azabuensis	13	4	2	1	0	0	0	0	0	0	0	9	0	0	0	0	0	0	0	0	0	0	1	0	0	0	0	0	0	2	0	0	2	0	0	3	0
RumenMGS109	HG	VPG	0.105833	3.13833	0.000338048	Bacteria	Firmicutes	Bacilli	Erysipelotrichales	Erysipelatoclostridiaceae	Sharpea	Sharpea azabuensis	10	2	0	2	0	0	0	0	0	0	0	8	0	0	0	0	0	0	0	0	0	0	1	0	0	0	0	0	0	2	0	0	3	0	1	0	0
Seshadri.3772106-submission.assembly	HG	VPG	1.17083	10.3525	0.000201172	Bacteria	Firmicutes	Bacilli	Erysipelotrichales	Erysipelatoclostridiaceae	Sharpea	Sharpea azabuensis	14	2	0	1	1	0	0	0	0	0	0	10	0	0	0	0	0	0	0	0	0	0	1	1	0	0	0	0	0	2	0	0	2	0	1	2	0
RUG14064	HG	VPG	2.66667	4.54083	0.0144925	Bacteria	Firmicutes	Bacilli	Erysipelotrichales	Erysipelatoclostridiaceae	Sharpea	Sharpea azabuensis	14	2	0	3	0	0	0	0	0	0	0	10	0	0	0	0	0	0	0	0	0	0	2	0	0	0	0	0	0	2	0	0	2	0	1	0	0
RUG14671	HG	VPG	0.200833	2.67583	0.00352106	Bacteria	Firmicutes	Bacilli	Erysipelotrichales	Erysipelatoclostridiaceae	Sharpea	Sharpea azabuensis	13	2	0	4	0	0	0	0	0	0	0	10	0	0	0	0	0	0	0	0	0	0	2	0	0	0	0	0	0	2	0	0	2	0	1	0	0
RUG13334	HG	VPG	0.13	8.18583	0.00349957	Bacteria	Firmicutes	Bacilli	Erysipelotrichales	Erysipelatoclostridiaceae	Kandleria		8	0	2	0	1	0	0	0	0	0	0	10	0	0	0	0	0	0	0	0	0	0	4	0	0	1	0	0	0	1	0	0	1	0	0	1	0
RUG13352	HG	VPG	0.170833	0.606667	0.00381524	Bacteria	Firmicutes	Bacilli	Erysipelotrichales	Erysipelatoclostridiaceae	Kandleria	GCA_002393785.1	12	0	1	0	0	0	0	0	0	0	0	9	0	0	0	0	0	0	0	0	0	0	3	0	0	1	0	0	0	5	0	0	3	0	0	2	0
RUG14030	HG	VPG	0.313333	1.505	0.00164432	Bacteria	Firmicutes	Bacilli	Erysipelotrichales	Erysipelatoclostridiaceae	Kandleria	GCA_002393785.1	10	0	1	0	0	0	0	0	0	0	0	9	0	0	0	0	0	0	0	0	0	0	4	0	0	1	0	0	0	5	0	0	5	0	0	1	1
RUG13920	HG	VPG	0.306667	1.58667	0.00353543	Bacteria	Firmicutes	Bacilli	Erysipelotrichales	Erysipelatoclostridiaceae	Kandleria	GCA_002393785.1	9	0	1	0	0	0	0	0	0	0	0	9	0	0	0	0	0	0	0	0	0	0	3	0	0	1	0	0	0	4	0	0	4	0	0	1	1
RUG13968	HG	VPG	1.6175	4.00167	3.32821e-05	Bacteria	Firmicutes	Bacilli	Erysipelotrichales	Erysipelatoclostridiaceae	Kandleria	GCA_002393785.1	8	0	1	0	0	0	0	0	0	0	0	9	0	0	0	0	0	0	0	0	0	0	3	0	0	1	0	0	0	5	0	0	2	0	0	1	0
RUG12674	HG	VPG	0.54	1.55833	0.00451305	Bacteria	Firmicutes	Bacilli	Erysipelotrichales	Erysipelatoclostridiaceae	Kandleria	GCA_002393785.1	10	0	1	0	0	0	0	0	0	0	0	9	0	0	0	0	0	0	0	0	0	0	3	0	0	1	0	0	0	5	0	0	3	0	0	1	0
RUG13996	HG	VPG	0.0383333	0.3525	0.00071405	Bacteria	Firmicutes	Bacilli	Erysipelotrichales	Erysipelatoclostridiaceae	Kandleria	GCA_002393785.1	10	0	1	0	0	0	0	0	0	0	0	9	0	0	0	0	0	0	0	0	0	0	3	0	0	1	0	0	0	5	0	0	3	0	0	2	0
GCA_002373245.1_ASM237324v1_genomic	HG	VPG	0.79	2.92833	0.00451305	Bacteria	Firmicutes	Bacilli	Erysipelotrichales	Erysipelatoclostridiaceae	Kandleria	GCA_002393785.1	13	0	1	0	0	0	0	0	0	0	0	9	0	0	0	0	0	0	0	0	0	0	3	0	0	0	0	0	0	4	0	0	3	0	0	1	1
RUG13081	HG	VPG	0.7	2.4875	0.000195533	Bacteria	Firmicutes	Bacilli	Erysipelotrichales	Erysipelatoclostridiaceae	Kandleria	GCA_002393785.1	9	0	1	0	0	0	0	0	0	0	0	8	0	0	0	0	0	0	0	0	0	0	3	0	0	1	0	0	0	5	0	0	3	0	0	0	0
GCA_002371415.1_ASM237141v1_genomic	HG	VPG	0.06	0.185	0.00193323	Bacteria	Firmicutes	Bacilli	Erysipelotrichales	Erysipelotrichaceae	CAG-536		1	0	0	0	0	0	0	0	0	0	0	4	0	0	0	0	0	0	0	0	0	0	1	0	0	0	0	0	0	0	0	0	0	0	0	0	0
GCA_002372625.1_ASM237262v1_genomic	HG	VPG	0.0825	0.7775	0.000520183	Bacteria	Firmicutes	Bacilli	Erysipelotrichales	Erysipelotrichaceae	CAG-536		1	0	0	0	0	0	0	0	0	0	0	4	0	0	0	0	0	0	0	0	0	0	2	0	0	0	0	0	0	0	0	0	0	0	0	0	0
Seshadri.4304601-submission.assembly	HG	VPG	0.0591667	0.259167	0.00382291	Bacteria	Firmicutes	Bacilli	Erysipelotrichales	Erysipelotrichaceae	Eubacterium	Eubacterium innocuum	22	0	0	3	0	0	0	0	0	0	0	6	0	0	0	0	0	0	0	0	3	0	3	0	0	0	0	0	0	2	0	0	0	0	2	0	0
RGIG5692	HG	VPG	0.02	0.0525	0.0328982	Bacteria	Firmicutes	Bacilli	Bacillales	Anoxybacillaceae	Geobacillus	GCA_001191625.1	2	0	0	0	0	0	0	0	0	0	0	8	0	0	0	0	1	0	0	0	1	0	0	0	0	0	0	0	0	1	0	0	1	0	0	0	0
RGIG5179	HG	VPG	0.0208333	0.1475	0.00672908	Bacteria	Firmicutes	Bacilli	Lactobacillales	Aerococcaceae	Aerococcus		5	0	0	1	0	0	0	0	0	0	0	7	0	0	0	0	0	0	0	0	0	0	0	0	0	0	0	0	0	1	0	0	1	0	0	0	0
Seshadri.3962906-submission.assembly	HG	VPG	0.955833	2.3725	0.0350098	Bacteria	Firmicutes	Clostridia	Eubacteriales	Eubacteriaceae	Eubacterium		0	0	2	1	0	0	0	0	0	0	0	7	0	0	0	0	1	0	0	0	3	0	4	0	0	0	0	0	0	0	0	0	0	0	0	0	0
Eubacterium_limosum_strain_SA11	HG	VPG	0.025	0.0308333	0.0175567	Bacteria	Firmicutes	Clostridia	Eubacteriales	Eubacteriaceae	Eubacterium	GCF_002441855.1	0	0	2	1	0	0	0	0	0	0	0	7	0	0	0	0	0	0	0	0	4	0	2	0	0	0	0	0	0	0	0	0	0	0	0	0	0
RGIG8489	HG	VPG	0.934167	2.92833	0.044902	Bacteria	Firmicutes	Clostridia	Lachnospirales	Lachnospiraceae	CAG-590		4	1	1	0	2	0	0	2	0	0	0	8	0	0	0	0	1	0	0	0	1	1	3	0	0	0	0	0	0	1	0	0	0	0	0	0	0
RGIG4313	HG	VPG	27.68	42.8558	0.0144925	Bacteria	Firmicutes	Clostridia	Lachnospirales	Lachnospiraceae	Eubacterium	GCA_002350525.1	1	2	3	1	3	0	1	1	2	0	0	6	0	0	1	0	0	0	0	0	0	0	2	0	1	2	0	0	3	1	0	0	4	0	0	1	1
GCA_002350525.1_ASM235052v1_genomic	HG	VPG	29.4883	48.2875	0.0204892	Bacteria	Firmicutes	Clostridia	Lachnospirales	Lachnospiraceae	Eubacterium	GCA_002350525.1	1	2	3	1	3	0	1	1	1	0	0	6	0	0	1	0	0	0	0	0	0	0	3	0	1	1	0	0	2	1	0	0	3	0	0	1	1
RUG11091	HG	VPG	21.0358	37.3133	0.0172712	Bacteria	Firmicutes	Clostridia	Lachnospirales	Lachnospiraceae	Eubacterium	GCA_002350525.1	1	2	3	1	3	0	1	1	1	0	0	5	0	0	1	0	0	0	0	0	0	0	2	0	1	1	0	0	1	0	0	0	3	0	0	1	1
RUG12023	HG	VPG	74.3917	111.424	0.0387211	Bacteria	Firmicutes	Clostridia	Lachnospirales	Lachnospiraceae	Eubacterium	GCA_002372755.1	1	1	4	1	2	0	0	1	0	0	0	5	0	0	2	0	0	0	0	0	0	0	3	1	0	0	0	0	0	1	0	0	1	0	0	0	0
RGIG8861	HG	VPG	35.6767	93.0633	0.000274392	Bacteria	Firmicutes	Clostridia	Lachnospirales	Lachnospiraceae	Eubacterium	GCA_002349225.1	1	1	4	1	2	0	1	2	2	0	0	5	0	0	1	0	0	0	0	0	0	0	3	1	1	0	0	0	0	0	0	0	1	0	0	1	0
RUG10561	HG	VPG	31.7325	93.0792	0.000656027	Bacteria	Firmicutes	Clostridia	Lachnospirales	Lachnospiraceae	Eubacterium	GCA_002349225.1	1	1	3	1	2	0	1	2	1	0	0	6	0	0	1	0	0	0	0	0	0	0	3	1	1	0	0	0	0	1	0	0	1	0	0	1	0
GCA_002371025.1_ASM237102v1_genomic	HG	VPG	39.4567	88.21	0.0172712	Bacteria	Firmicutes	Clostridia	Lachnospirales	Lachnospiraceae	Eubacterium	GCA_002371025.1	1	1	2	0	3	0	0	1	0	0	0	17	0	0	1	0	0	0	0	0	2	1	4	0	0	0	0	0	1	1	0	0	1	0	0	0	1
RUG13451	HG	VPG	68.3517	285.066	0.00037128	Bacteria	Firmicutes	Clostridia	Lachnospirales	Lachnospiraceae	Eubacterium		1	1	2	0	3	0	0	1	0	0	0	15	0	0	1	0	0	0	0	0	0	0	3	0	0	0	0	0	1	1	0	0	1	0	0	0	1
RUG12760	HG	VPG	1.58	4.355	0.0204892	Bacteria	Firmicutes	Clostridia	Lachnospirales	Lachnospiraceae	CAG-127	CAG-127 sp2	2	1	2	1	3	0	0	1	0	0	0	5	0	0	1	1	0	0	0	0	1	0	2	0	0	0	0	0	1	1	0	0	0	0	0	0	0
RGIG8790	HG	VPG	0.333333	2.4725	0.000727583	Bacteria	Firmicutes	Clostridia	Lachnospirales	Lachnospiraceae	CAG-127		2	1	2	1	3	0	0	1	0	0	0	5	0	0	1	1	0	0	0	0	1	0	2	0	0	0	0	0	1	1	0	0	0	0	0	0	0
RGIG3118	HG	VPG	0.52	1.475	0.00143261	Bacteria	Firmicutes	Clostridia	Lachnospirales	Lachnospiraceae	CAG-127		2	0	2	0	5	0	0	1	0	0	0	5	0	0	1	0	1	0	0	0	1	0	1	0	0	0	0	0	0	0	0	0	0	0	0	0	0
RGIG3763	HG	VPG	1.325	4.24583	0.00663305	Bacteria	Firmicutes	Clostridia	Lachnospirales	Lachnospiraceae	CAG-127		1	1	1	0	4	0	0	1	0	0	0	8	0	0	1	0	0	1	0	0	1	0	3	1	0	0	0	0	0	2	0	0	1	0	0	0	1
RUG13380	HG	VPG	2.03583	22.38	0.000307114	Bacteria	Firmicutes	Clostridia	Lachnospirales	Lachnospiraceae	CAG-127		1	1	2	0	3	0	0	3	0	0	0	7	0	0	1	0	0	0	0	0	1	0	2	0	0	0	0	0	0	1	0	0	1	0	0	0	1
RUG14549	HG	VPG	11.7842	33.84	0.00555959	Bacteria	Firmicutes	Clostridia	Lachnospirales	Lachnospiraceae	CAG-127		1	1	2	0	4	0	0	1	0	0	0	5	0	0	1	0	0	0	0	0	0	0	3	0	0	0	0	0	0	0	0	0	1	0	0	0	0
RUG13418	HG	VPG	5.99333	22.5917	0.0241843	Bacteria	Firmicutes	Clostridia	Lachnospirales	Lachnospiraceae	CAG-127		1	1	1	0	4	0	0	1	0	0	0	3	0	0	1	0	0	0	0	0	1	0	2	0	0	0	0	0	0	0	0	0	2	0	0	0	0
RUG10562	HG	VPG	12.6533	31.9	0.0172712	Bacteria	Firmicutes	Clostridia	Lachnospirales	Lachnospiraceae	CAG-127		1	1	1	0	3	0	0	3	0	0	0	7	0	0	1	0	0	0	0	0	1	0	2	0	0	0	0	0	0	1	0	0	1	0	0	0	0
RUG10816	HG	VPG	3.56667	8.935	0.044902	Bacteria	Firmicutes	Clostridia	Lachnospirales	Lachnospiraceae	CAG-127		1	1	1	0	3	0	0	1	0	0	0	6	0	0	1	0	0	0	0	0	1	0	2	0	0	0	0	0	0	0	0	0	1	0	0	0	1
RGIG4472	HG	VPG	2.06	5.45917	0.019347	Bacteria	Firmicutes	Clostridia	Lachnospirales	Lachnospiraceae	CAG-127		1	1	1	0	3	0	0	2	0	0	0	7	0	0	1	0	0	0	0	0	1	0	2	0	0	0	0	0	0	1	0	0	1	0	0	0	1
RGIG9131	HG	VPG	0.63	1.44417	0.0403606	Bacteria	Firmicutes	Clostridia	Lachnospirales	Lachnospiraceae	Coprococcus		1	1	2	0	4	0	0	2	0	0	0	7	0	0	1	0	1	0	0	0	0	0	2	0	0	0	0	0	1	0	0	0	2	0	0	0	1
RUG11125	HG	VPG	0.39	1.68583	0.000219156	Bacteria	Firmicutes	Clostridia	Lachnospirales	Lachnospiraceae	Coprococcus	Coprococcus sp1	0	2	5	1	3	0	0	2	0	0	0	8	0	0	1	0	0	0	0	0	0	0	2	0	0	0	0	0	1	1	0	0	1	0	0	0	0
RGIG1668	HG	VPG	1.1375	4.56917	0.00182978	Bacteria	Firmicutes	Clostridia	Lachnospirales	Lachnospiraceae			1	0	0	1	1	0	0	0	0	0	0	11	0	0	0	0	1	0	0	0	1	0	2	0	0	0	0	0	1	0	0	0	1	0	0	0	0
Seshadri.4301040-submission.assembly	HG	VPG	32.2125	56.2367	0.0204892	Bacteria	Firmicutes	Clostridia	Lachnospirales	Lachnospiraceae	Lachnospira	Lachnospira multipara	2	2	1	1	4	0	0	0	0	0	0	6	0	0	0	0	1	0	0	0	1	0	6	0	0	3	0	0	0	1	0	0	1	0	0	0	0
Seshadri.4304095-submission.assembly	HG	VPG	10.0317	21.0475	0.00388466	Bacteria	Firmicutes	Clostridia	Lachnospirales	Lachnospiraceae	Lachnospira	Lachnospira pectinoschiza_A	3	2	1	1	4	0	0	0	0	0	0	6	0	0	0	0	1	0	0	0	1	0	5	0	0	3	0	0	0	1	0	0	1	0	0	0	0
RUG12723	HG	VPG	3.74333	193.754	2.95841e-06	Bacteria	Firmicutes	Clostridia	Lachnospirales	Lachnospiraceae	Lachnospira	UBA11757	1	0	1	0	1	0	0	0	0	0	0	5	0	0	0	0	1	0	0	0	1	0	5	0	0	3	0	0	0	0	1	0	0	0	0	0	0
RGIG8883	HG	VPG	1.495	65.0508	0.000102805	Bacteria	Firmicutes	Clostridia	Lachnospirales	Lachnospiraceae	Lachnospira	Lachnospira eligens	1	1	0	0	1	0	0	0	0	0	0	5	0	0	0	0	1	0	0	0	3	0	6	0	0	3	0	0	0	0	1	0	0	0	0	0	0
GCA_002448355.1_ASM244835v1_genomic	HG	VPG	4.105	12.5542	0.012094	Bacteria	Firmicutes	Clostridia	Lachnospirales	Lachnospiraceae	Lachnospira	GCA_002448355.1	0	3	1	1	1	0	0	0	0	0	0	4	0	0	0	0	1	0	0	0	2	0	1	0	0	2	0	0	1	1	0	0	1	0	0	0	0
RUG14167	HG	VPG	1.56167	186.873	0.00182978	Bacteria	Firmicutes	Clostridia	Lachnospirales	Lachnospiraceae	Lachnospira	GCA_000431735.1	1	0	0	1	1	0	0	0	0	0	0	5	0	0	0	0	0	0	0	0	1	1	4	0	0	2	0	0	1	0	0	0	1	0	0	0	0
RGIG9257	HG	VPG	1.81833	57.8958	0.00293945	Bacteria	Firmicutes	Clostridia	Lachnospirales	Lachnospiraceae	Lachnospira	GCA_000431735.1	1	0	1	1	1	0	0	0	0	0	0	6	0	0	0	0	0	0	0	0	1	0	4	0	0	3	0	0	1	0	0	0	1	0	0	0	0
RUG12676	HG	VPG	4.83917	11.4575	4.95534e-05	Bacteria	Firmicutes	Clostridia	Lachnospirales	Lachnospiraceae	UBA4285		1	3	3	0	4	0	0	0	0	0	0	6	0	0	0	0	1	0	0	0	0	0	0	0	0	3	0	0	0	1	0	0	1	0	0	0	0
RGIG209	HG	VPG	1.365	4.75833	0.00242611	Bacteria	Firmicutes	Clostridia	Lachnospirales	Lachnospiraceae			0	4	1	0	4	0	0	0	0	0	0	10	0	0	0	0	1	0	0	0	0	0	2	0	1	4	0	0	1	0	0	0	1	0	0	0	0
RGIG2185	HG	VPG	0.0933333	0.353333	0.0038383	Bacteria	Firmicutes	Clostridia	Lachnospirales	Lachnospiraceae			0	0	1	0	1	0	0	0	0	0	0	13	0	0	0	0	1	0	0	0	0	0	2	0	0	0	0	0	1	0	0	0	0	0	0	0	0
GCA_002351535.1_ASM235153v1_genomic	HG	VPG	3.2375	455.097	5.17722e-06	Bacteria	Firmicutes	Clostridia	Lachnospirales	Lachnospiraceae	UBA2821	GCA_002351535.1	0	1	0	0	1	0	0	0	0	0	0	23	0	0	0	0	1	0	0	0	0	0	2	0	0	0	0	0	0	0	0	0	0	0	0	0	0
RUG11892	HG	VPG	4.13833	454.758	1.4792e-06	Bacteria	Firmicutes	Clostridia	Lachnospirales	Lachnospiraceae	UBA2821	GCA_002351535.1	0	1	0	0	1	0	0	0	0	0	0	25	0	0	0	0	1	0	0	0	0	0	2	0	0	0	0	0	0	0	0	0	0	0	0	0	0
RUG10849	HG	VPG	2.075	505.707	2.21881e-05	Bacteria	Firmicutes	Clostridia	Lachnospirales	Lachnospiraceae	UBA2821		0	0	0	1	0	0	0	0	0	0	0	20	0	0	0	0	1	0	0	0	0	0	2	0	0	0	0	0	0	0	0	0	0	0	0	0	0
RUG10488	HG	VPG	0.488333	1.715	0.019347	Bacteria	Firmicutes	Clostridia	Lachnospirales	Lachnospiraceae	CAG-603		1	0	0	0	1	0	0	0	0	0	0	16	0	0	0	0	1	0	0	0	0	0	3	0	0	0	0	0	1	0	0	0	0	0	0	0	0
RUG12342	HG	VPG	30.1417	146.331	0.00681174	Bacteria	Firmicutes	Clostridia	Lachnospirales	Lachnospiraceae	CAG-603		0	1	1	0	1	0	0	0	0	0	0	21	0	0	0	0	1	0	0	0	0	0	2	0	0	0	0	0	0	0	0	0	1	0	0	0	0
GCA_002351885.1_ASM235188v1_genomic	HG	VPG	203.606	675.14	0.00681174	Bacteria	Firmicutes	Clostridia	Lachnospirales	Lachnospiraceae	CAG-603	GCA_002351885.1	0	0	0	1	1	0	0	1	0	0	0	19	0	0	0	0	1	0	0	0	0	0	3	0	0	0	0	0	0	0	0	0	0	0	0	0	0
RUG14677	HG	VPG	161.748	562.657	0.00451305	Bacteria	Firmicutes	Clostridia	Lachnospirales	Lachnospiraceae	CAG-603	GCA_002351885.1	0	0	0	1	1	0	0	0	0	0	0	20	0	0	0	0	1	0	0	0	0	0	4	0	0	0	0	0	0	0	0	0	0	0	0	0	0
GCA_002363615.1_ASM236361v1_genomic	HG	VPG	9.3725	48.81	0.00363662	Bacteria	Firmicutes	Clostridia	Lachnospirales	Lachnospiraceae	UBA3212	GCA_002363615.1	0	0	1	0	4	0	0	0	0	0	0	5	0	0	0	0	1	0	0	0	1	0	0	0	0	0	0	0	0	0	0	1	2	0	0	0	1
RUG12648	HG	VPG	34.9858	134.19	0.00143261	Bacteria	Firmicutes	Clostridia	Lachnospirales	Lachnospiraceae	CAG-791		0	3	2	2	0	0	0	0	0	0	0	12	0	0	0	0	1	0	0	0	2	0	4	0	0	0	0	0	0	2	0	0	3	0	0	0	0
Seshadri.3620782-assembly.fasta	HG	VPG	21.2133	40.5817	0.00363662	Bacteria	Firmicutes	Clostridia	Lachnospirales	Lachnospiraceae	Butyrivibrio	Butyrivibrio fibrisolvens_B	2	11	9	0	4	0	1	3	5	0	0	14	0	0	0	0	1	0	0	0	0	0	5	0	2	2	1	1	6	2	0	2	4	1	0	2	1
RGIG3002	HG	VPG	0.928333	1.87917	0.012094	Bacteria	Firmicutes	Clostridia	Lachnospirales	Lachnospiraceae			1	4	6	0	3	0	1	2	1	0	0	13	0	0	5	0	2	0	0	0	1	0	4	1	0	2	0	2	2	0	0	0	3	0	0	0	1
RGIG9047	HG	VPG	0.433333	1.22667	0.00932856	Bacteria	Firmicutes	Clostridia	Lachnospirales	Lachnospiraceae			1	1	4	0	1	0	0	2	0	0	0	10	0	0	0	0	2	0	2	0	0	0	6	0	1	0	1	1	3	1	0	0	2	0	0	0	2
RGIG406	HG	VPG	1.25583	6.62417	0.000656027	Bacteria	Firmicutes	Clostridia	Lachnospirales	Lachnospiraceae	UBA2882		0	0	2	0	1	0	0	1	0	0	0	8	0	0	0	0	1	0	0	0	0	0	3	0	0	0	0	0	1	1	1	0	0	0	0	0	0
GCA_002350185.1_ASM235018v1_genomic	HG	VPG	5.82917	9.55917	0.0284207	Bacteria	Firmicutes	Clostridia	Lachnospirales	Lachnospiraceae	UBA2882	GCA_002350185.1	0	1	4	1	4	0	0	3	0	0	0	9	0	0	0	0	1	0	0	0	0	0	3	0	0	0	0	0	0	0	0	0	0	0	0	0	0
RUG12122	HG	VPG	1.7825	6.25167	0.00111458	Bacteria	Firmicutes	Clostridia	Lachnospirales	Lachnospiraceae	UBA2882	GCA_002350185.1	0	1	4	0	4	0	0	3	0	0	0	8	0	0	0	0	1	0	0	0	0	0	4	0	0	0	0	0	0	0	0	0	0	0	0	0	1
Seshadri.3620051-assembly.fasta	HG	VPG	7.04583	11.6558	0.00111458	Bacteria	Firmicutes	Clostridia	Lachnospirales	Lachnospiraceae	Eubacterium	Eubacterium oxidoreducens	0	1	0	0	1	0	0	0	0	0	0	3	0	0	0	0	1	0	1	0	0	0	2	0	0	0	0	0	0	0	0	0	1	0	0	0	0
RUG14082	HG	VPG	0.5075	2.725	0.00220387	Bacteria	Firmicutes	Clostridia	Lachnospirales	Lachnospiraceae	Eubacterium	GCF_000270305.1	0	0	0	1	0	0	0	0	0	0	0	3	0	0	0	0	1	0	0	0	0	0	2	0	0	0	0	0	0	1	0	0	0	0	0	1	0
Seshadri.3613221-assembly.fasta	HG	VPG	6.73333	16.885	0.00037128	Bacteria	Firmicutes	Clostridia	Lachnospirales	Lachnospiraceae	XBB1006	GCF_900115795.1	0	1	0	0	2	0	0	0	0	0	0	3	0	0	0	0	1	0	0	0	1	0	1	0	0	0	0	0	0	1	0	0	1	0	0	0	0
Seshadri.2917497-submission.assembly	HG	VPG	2.8475	6.28167	0.000102805	Bacteria	Firmicutes	Clostridia	Lachnospirales	Lachnospiraceae	Lachnobacterium	Lachnobacterium bovis_A	2	2	0	0	5	0	0	0	1	0	0	10	0	0	1	0	1	0	0	0	1	0	2	0	0	0	0	0	0	3	0	0	1	0	0	1	0
Seshadri.3613242-assembly.fasta	HG	VPG	3.27333	7.35417	0.000274392	Bacteria	Firmicutes	Clostridia	Lachnospirales	Lachnospiraceae	Lachnobacterium	Lachnobacterium bovis_A	2	2	0	0	5	0	0	0	1	0	0	10	0	0	1	0	1	0	0	0	1	0	2	0	0	0	0	0	0	3	0	0	1	0	0	1	0
Seshadri.3368456-submission.assembly	HG	VPG	3.86083	8.91333	2.21881e-05	Bacteria	Firmicutes	Clostridia	Lachnospirales	Lachnospiraceae	Lachnobacterium	Lachnobacterium bovis_A	2	2	0	0	5	0	0	0	1	0	0	10	0	0	1	0	1	0	0	0	1	0	2	0	0	0	0	0	0	3	0	0	1	0	0	1	0
Seshadri.3613237-assembly.fasta	HG	VPG	18.72	58.1367	0.000274392	Bacteria	Firmicutes	Clostridia	Lachnospirales	Lachnospiraceae	Lachnobacterium	Lachnobacterium bovis	2	2	0	0	5	0	0	0	1	0	0	12	0	0	1	0	1	0	0	0	1	0	2	0	0	0	0	0	0	3	0	0	1	0	0	0	0
RUG11184	HG	VPG	17.0267	42.0908	0.0165514	Bacteria	Firmicutes	Clostridia	Lachnospirales	Lachnospiraceae	Lachnobacterium	Lachnobacterium bovis	2	2	0	0	4	0	0	0	1	0	0	12	0	0	1	0	1	0	0	0	1	0	1	0	0	0	0	0	0	2	0	0	1	0	0	0	0
RUG13149	HG	VPG	8.75333	26.1575	0.0120042	Bacteria	Firmicutes	Clostridia	Lachnospirales	Lachnospiraceae	Agathobacter	GCA_002351275.1	0	0	0	0	1	0	0	0	0	0	0	10	0	0	0	0	1	0	0	0	1	0	2	0	0	0	0	0	1	0	0	0	0	0	0	0	0
GCA_002472415.1_ASM247241v1_genomic	HG	VPG	2.67833	132.12	1.40524e-05	Bacteria	Firmicutes	Clostridia	Lachnospirales	Lachnospiraceae	Agathobacter	Agathobacter faecis	1	3	2	0	1	0	1	1	1	0	0	16	0	0	1	0	1	0	2	0	1	0	4	1	1	1	1	0	5	1	0	0	4	0	0	1	2
RUG13686	HG	VPG	18.9592	110.688	0.000656027	Bacteria	Firmicutes	Clostridia	Lachnospirales	Lachnospiraceae	Agathobacter	Agathobacter faecis	1	2	2	0	1	0	1	1	1	0	0	15	0	0	1	0	1	0	0	0	1	0	3	1	1	0	0	0	1	1	0	0	3	0	0	0	2
RUG10801	HG	VPG	1.58	92.3158	9.70057e-05	Bacteria	Firmicutes	Clostridia	Lachnospirales	Lachnospiraceae	Agathobacter	Agathobacter faecis	1	3	2	0	2	0	0	1	0	0	0	16	0	0	1	0	1	0	1	0	2	0	2	1	0	0	1	0	1	1	0	0	3	0	0	0	2
RUG10730	HG	VPG	8.12667	80.4208	0.000144222	Bacteria	Firmicutes	Clostridia	Lachnospirales	Lachnospiraceae	Agathobacter		1	1	2	1	3	0	1	1	1	0	0	9	0	0	2	0	1	0	0	0	1	0	4	0	1	0	0	0	1	0	0	0	2	0	0	0	1
RUG12022	HG	VPG	3.8175	54.175	1.40524e-05	Bacteria	Firmicutes	Clostridia	Lachnospirales	Lachnospiraceae	Agathobacter		1	3	1	0	4	0	0	0	0	0	0	8	0	0	0	0	1	0	0	0	1	0	2	1	0	0	0	0	1	0	0	0	1	0	0	0	1
RUG14689	HG	VPG	9.03083	70.6558	0.000201172	Bacteria	Firmicutes	Clostridia	Lachnospirales	Lachnospiraceae	Agathobacter		1	2	2	0	4	0	1	0	1	0	0	10	0	0	2	0	1	0	0	0	1	0	3	0	1	0	0	0	1	1	0	0	2	0	0	0	1
RUG13084	HG	VPG	7.71083	43.9725	1.40524e-05	Bacteria	Firmicutes	Clostridia	Lachnospirales	Lachnospiraceae	Agathobacter		1	0	1	0	2	0	0	0	0	0	0	10	0	0	2	0	1	0	0	0	1	0	2	1	1	0	0	0	1	1	0	0	0	0	0	0	1
GCA_002349805.1_ASM234980v1_genomic	HG	VPG	1.07	3.72417	0.0101603	Bacteria	Firmicutes	Clostridia	Lachnospirales	Lachnospiraceae	Agathobacter		0	1	2	0	1	0	1	0	2	0	0	10	0	0	1	0	1	0	0	0	1	0	1	0	1	0	0	0	1	1	0	0	1	0	0	0	1
RUG13138	HG	VPG	2.83417	19.8842	0.000201172	Bacteria	Firmicutes	Clostridia	Lachnospirales	Lachnospiraceae	Agathobacter		0	1	2	0	1	0	1	0	1	0	0	10	0	0	1	0	1	0	0	0	1	0	1	0	1	0	0	0	1	1	0	0	1	0	0	1	1
RUG12830	HG	VPG	0.123333	12.6475	0.00662122	Bacteria	Firmicutes	Clostridia	Lachnospirales	Lachnospiraceae	CAG-45		2	1	1	0	0	0	0	1	1	0	0	12	0	0	1	0	1	0	0	0	2	0	0	0	0	0	0	1	1	0	0	0	1	0	0	0	1
RUG14452	HG	VPG	3.3375	201.459	7.39602e-07	Bacteria	Firmicutes	Clostridia	Lachnospirales	Lachnospiraceae	UBA629	UBA629 sp1	2	2	3	0	2	0	0	0	0	0	0	10	0	0	1	0	1	0	0	0	1	0	3	0	0	0	0	0	1	3	0	0	1	0	0	0	1
RUG12113	HG	VPG	3.44333	153.249	7.39602e-07	Bacteria	Firmicutes	Clostridia	Lachnospirales	Lachnospiraceae	UBA629	UBA629 sp1	1	2	2	0	2	0	0	0	0	0	0	7	0	0	1	0	1	0	0	0	1	0	2	0	0	0	0	0	1	1	0	0	1	0	0	0	1
RUG13651	HG	VPG	28.1817	734.851	7.39602e-07	Bacteria	Firmicutes	Clostridia	Lachnospirales	Lachnospiraceae	UBA629	GCA_002300065.1	0	2	1	0	2	0	0	0	0	0	0	9	0	0	0	0	1	0	0	0	1	0	2	0	0	0	0	0	0	1	0	0	2	0	0	0	1
RGIG781	HG	VPG	63.8983	1266.34	7.39602e-07	Bacteria	Firmicutes	Clostridia	Lachnospirales	Lachnospiraceae	UBA629	GCA_002300065.1	0	2	1	0	1	0	0	0	0	0	0	9	0	0	0	0	1	0	0	0	1	0	3	0	0	1	0	0	0	1	0	0	2	0	0	0	1
RUG13130	HG	VPG	18.2058	895.398	1.40524e-05	Bacteria	Firmicutes	Clostridia	Lachnospirales	Lachnospiraceae	UBA629		0	1	0	0	3	0	0	0	0	0	0	9	0	0	0	0	1	0	0	0	2	0	2	0	0	0	0	0	0	0	0	0	1	0	0	0	1
RUG11920	HG	VPG	4.9025	2278.73	2.21881e-05	Bacteria	Firmicutes	Clostridia	Lachnospirales	Lachnospiraceae	UBA2727	UBA7906	0	1	3	0	3	0	0	0	0	0	0	11	0	0	0	0	1	0	0	0	1	0	1	1	0	1	1	0	2	0	0	0	2	0	0	0	2
RUG13597	HG	VPG	3.53917	2202.96	1.40524e-05	Bacteria	Firmicutes	Clostridia	Lachnospirales	Lachnospiraceae	UBA2727	UBA7906	0	1	2	0	1	0	0	0	0	0	0	9	0	0	0	0	1	0	0	0	1	0	1	1	0	0	0	0	0	0	0	0	2	0	0	0	1
GCA_002353765.1_ASM235376v1_genomic	HG	VPG	1.19333	199.692	0.000201172	Bacteria	Firmicutes	Clostridia	Lachnospirales	Lachnospiraceae	UBA2727		0	1	2	0	1	0	0	0	0	0	0	14	0	0	0	0	1	0	0	0	1	0	0	0	0	0	0	0	1	1	0	0	1	0	0	0	1
GCA_002472125.1_ASM247212v1_genomic	HG	VPG	1.10667	187.067	0.000102805	Bacteria	Firmicutes	Clostridia	Lachnospirales	Lachnospiraceae	UBA2727		0	1	2	0	2	0	0	0	0	0	0	11	0	0	0	0	1	0	1	0	1	0	0	0	0	0	1	0	1	1	0	0	1	0	0	0	1
GCA_002481215.1_ASM248121v1_genomic	HG	VPG	0.920833	166.665	8.87523e-06	Bacteria	Firmicutes	Clostridia	Lachnospirales	Lachnospiraceae	UBA2727		0	1	2	0	1	0	0	0	0	0	0	11	0	0	0	0	1	0	0	0	1	0	0	0	0	0	0	0	1	1	0	0	1	0	0	0	1
GCA_002481975.1_ASM248197v1_genomic	HG	VPG	1.57333	224.141	0.000155282	Bacteria	Firmicutes	Clostridia	Lachnospirales	Lachnospiraceae	UBA2727		0	2	2	0	1	0	0	0	0	0	0	14	0	0	0	0	1	0	0	0	1	0	0	0	0	0	0	0	0	2	0	0	3	0	0	0	1
RUG12655	HG	VPG	2.2975	332.342	0.000144222	Bacteria	Firmicutes	Clostridia	Lachnospirales	Lachnospiraceae	UBA2727		0	1	2	0	1	0	0	0	0	0	0	11	0	0	0	0	2	0	0	0	1	0	1	0	0	0	0	0	0	2	0	0	1	0	0	0	1
RUG13141	HG	VPG	1.8025	342.947	4.95534e-05	Bacteria	Firmicutes	Clostridia	Lachnospirales	Lachnospiraceae	UBA2727		0	1	2	0	1	0	0	0	0	0	0	10	0	0	0	0	1	0	0	0	1	0	0	0	0	0	0	0	0	1	0	0	1	0	0	0	1
RUG14026	HG	VPG	2.61917	273.246	0.00135067	Bacteria	Firmicutes	Clostridia	Lachnospirales	Lachnospiraceae	UBA2727	GCA_002480925.1	0	1	1	0	1	0	0	0	0	0	0	10	0	0	1	0	1	0	0	0	1	0	1	1	0	0	0	0	0	1	0	0	2	0	0	0	0
GCA_002472245.1_ASM247224v1_genomic	HG	VPG	3.09833	133.218	0.00037128	Bacteria	Firmicutes	Clostridia	Lachnospirales	Lachnospiraceae	UBA2727	GCA_002480925.1	0	1	1	0	1	0	0	0	0	0	0	10	0	0	1	0	1	0	0	0	1	0	1	1	0	0	0	0	0	1	0	0	1	0	0	0	0
GCA_002481745.1_ASM248174v1_genomic	HG	VPG	1.2675	84.7608	0.000996149	Bacteria	Firmicutes	Clostridia	Lachnospirales	Lachnospiraceae	UBA2727	GCA_002480925.1	0	1	1	0	1	0	0	0	0	0	0	10	0	0	1	0	1	0	0	0	1	0	1	0	0	0	0	0	0	1	0	0	1	0	0	0	0
GCA_002472585.1_ASM247258v1_genomic	HG	VPG	1.7	107.093	7.17414e-05	Bacteria	Firmicutes	Clostridia	Lachnospirales	Lachnospiraceae	UBA2727	GCA_002480925.1	0	1	1	0	1	0	0	0	0	0	0	10	0	0	1	0	1	0	0	0	1	0	1	0	0	0	0	0	0	1	0	0	1	0	0	0	0
GCA_002472805.1_ASM247280v1_genomic	HG	VPG	1.35583	105.861	0.00291403	Bacteria	Firmicutes	Clostridia	Lachnospirales	Lachnospiraceae	UBA2727	GCA_002480925.1	0	1	1	0	1	0	0	0	0	0	0	10	0	0	0	0	1	0	0	0	1	0	1	0	0	0	0	0	0	1	0	0	1	0	0	0	0
GCA_002482065.1_ASM248206v1_genomic	HG	VPG	1.03333	88.1875	0.000383076	Bacteria	Firmicutes	Clostridia	Lachnospirales	Lachnospiraceae	UBA2727	GCA_002480925.1	0	1	1	0	1	0	0	0	0	0	0	10	0	0	1	0	1	0	0	0	1	0	1	0	0	0	0	0	0	1	0	0	1	0	0	0	0
GCA_002480925.1_ASM248092v1_genomic	HG	VPG	1.01917	76.8525	0.00149261	Bacteria	Firmicutes	Clostridia	Lachnospirales	Lachnospiraceae	UBA2727	GCA_002480925.1	0	1	1	0	1	0	0	0	0	0	0	10	0	0	1	0	1	0	0	0	1	0	1	0	0	0	0	0	0	1	0	0	1	0	0	0	0
RUG10034	HG	VPG	2.6175	358.803	0.000656553	Bacteria	Firmicutes	Clostridia	Lachnospirales	Lachnospiraceae	UBA2727	GCA_002474355.1	0	0	1	0	3	0	0	1	0	0	0	8	0	0	2	0	1	0	0	0	1	0	0	1	0	0	0	0	0	1	0	0	1	0	0	0	1
GCA_002474355.1_ASM247435v1_genomic	HG	VPG	1.34083	168.211	0.000495534	Bacteria	Firmicutes	Clostridia	Lachnospirales	Lachnospiraceae	UBA2727	GCA_002474355.1	0	0	1	0	2	0	0	1	0	0	0	9	0	0	2	0	1	0	0	0	1	0	0	0	0	0	0	0	0	1	0	0	1	0	0	0	1
GCA_002481705.1_ASM248170v1_genomic	HG	VPG	1.49417	238.919	0.00037128	Bacteria	Firmicutes	Clostridia	Lachnospirales	Lachnospiraceae	UBA2727	GCA_002474355.1	0	0	1	0	2	0	0	1	0	0	0	11	0	0	1	0	1	0	0	0	1	0	0	0	0	0	0	0	0	1	0	0	1	0	0	0	1
GCA_002481305.1_ASM248130v1_genomic	HG	VPG	1.40417	198.222	0.00121827	Bacteria	Firmicutes	Clostridia	Lachnospirales	Lachnospiraceae	UBA2727	GCA_002474355.1	0	0	1	0	2	0	0	1	0	0	0	9	0	0	1	0	1	0	0	0	1	0	0	0	0	0	0	0	0	1	0	0	1	0	0	0	1
RUG13670	HG	VPG	18.9275	3535.94	0.0332414	Bacteria	Firmicutes	Clostridia	Lachnospirales	Lachnospiraceae	UBA2887		0	2	1	0	1	0	0	0	0	0	0	11	0	0	0	0	1	0	0	0	1	0	2	0	0	0	0	0	0	0	0	0	2	0	0	0	1
RUG14929	HG	VPG	1.53417	81.1775	0.000155282	Bacteria	Firmicutes	Clostridia	Lachnospirales	Lachnospiraceae	UBA2887		0	3	3	0	1	0	0	0	0	0	0	8	0	0	0	0	1	0	0	0	2	0	2	0	0	1	0	0	1	0	0	1	1	0	0	0	1
RUG10203	HG	VPG	6.68	553.129	0.00789825	Bacteria	Firmicutes	Clostridia	Lachnospirales	Lachnospiraceae	UBA2887	GCA_002349765.1	1	6	5	0	1	0	0	0	0	0	0	10	0	0	0	0	1	0	2	0	1	0	2	0	0	1	0	0	2	0	0	1	2	0	0	0	1
RUG10059	HG	VPG	5.49667	486.21	0.0284207	Bacteria	Firmicutes	Clostridia	Lachnospirales	Lachnospiraceae	UBA2887	GCA_002349765.1	1	6	6	0	1	0	0	0	0	0	0	9	0	0	0	0	1	0	2	0	1	0	1	0	0	1	0	0	2	0	0	1	2	0	0	0	2
RUG12249	HG	VPG	5.20167	447.954	0.0144925	Bacteria	Firmicutes	Clostridia	Lachnospirales	Lachnospiraceae	UBA2887	GCA_002349765.1	1	7	7	0	1	0	0	0	0	0	0	10	0	0	0	0	1	0	2	0	1	0	1	0	0	1	0	0	2	0	0	1	2	0	0	0	1
RUG13030	HG	VPG	6.24417	568.068	0.0241843	Bacteria	Firmicutes	Clostridia	Lachnospirales	Lachnospiraceae	UBA2887	GCA_002349765.1	1	6	7	0	1	0	0	0	0	0	0	9	0	0	0	0	1	0	2	0	1	0	1	0	0	1	0	0	2	0	0	1	2	0	0	0	1
RUG10807	HG	VPG	5.82083	510.611	0.012094	Bacteria	Firmicutes	Clostridia	Lachnospirales	Lachnospiraceae	UBA2887	GCA_002349765.1	1	6	6	0	1	0	0	0	0	0	0	10	0	0	0	0	1	0	2	0	1	0	1	0	0	1	0	0	2	0	0	1	2	0	0	0	2
RUG13355	HG	VPG	8.3775	670.872	0.00664488	Bacteria	Firmicutes	Clostridia	Lachnospirales	Lachnospiraceae	UBA2887	GCA_002349765.1	0	5	7	0	1	0	0	0	0	0	0	10	0	0	0	0	1	0	2	0	1	0	2	0	0	1	0	0	3	0	0	1	2	0	0	0	1
RUG11030	HG	VPG	6.64333	526.133	0.0350098	Bacteria	Firmicutes	Clostridia	Lachnospirales	Lachnospiraceae	UBA2887	GCA_002349765.1	1	7	7	0	1	0	0	0	0	0	0	11	0	0	0	0	1	0	2	0	1	0	1	0	0	1	0	0	2	0	0	1	2	0	0	0	1
RUG12164	HG	VPG	6.46583	554.895	0.0172712	Bacteria	Firmicutes	Clostridia	Lachnospirales	Lachnospiraceae	UBA2887	GCA_002349765.1	1	7	6	0	1	0	0	0	0	0	0	10	0	0	0	0	1	0	2	0	1	0	1	0	0	1	0	0	2	0	0	1	2	0	0	0	1
RGIG827	HG	VPG	136.893	677.275	0.000656027	Bacteria	Firmicutes	Clostridia	Lachnospirales	Lachnospiraceae	FD2005		2	2	1	0	1	0	0	0	0	0	0	12	0	0	0	0	1	0	0	0	1	0	0	0	0	0	0	0	0	0	0	0	2	0	0	0	1
RGIG4903	HG	VPG	29.1017	41.0575	0.012094	Bacteria	Firmicutes	Clostridia	Lachnospirales	Lachnospiraceae			0	9	9	0	0	0	0	0	0	0	0	4	0	0	0	0	1	0	0	0	1	0	2	0	0	0	0	0	3	1	0	0	1	0	0	0	0
Seshadri.3761347-submission.assembly	HG	VPG	21.0492	31.155	0.0403606	Bacteria	Firmicutes	Clostridia	Lachnospirales	Lachnospiraceae	Pseudobutyrivibrio	GCF_900100545.1	1	3	7	1	4	0	1	2	3	1	0	9	0	0	2	0	1	0	0	0	1	0	5	0	1	0	0	1	2	4	0	1	2	0	0	0	1
Seshadri.3368538-submission.assembly	HG	VPG	0.0358333	0.0741667	0.0338257	Bacteria	Firmicutes	Clostridia	Lachnospirales	Lachnospiraceae	Hungatella	Hungatella aerotolerans	11	5	5	3	1	0	1	1	1	1	0	8	0	0	0	0	4	0	0	0	1	1	2	0	1	3	0	1	3	0	2	1	3	0	3	3	1
RUG11900	HG	VPG	32.7125	54.8058	0.0241843	Bacteria	Firmicutes	Clostridia	Lachnospirales	Lachnospiraceae	Clostridium	UBA10301	1	1	1	0	1	0	0	0	0	0	0	10	0	0	0	0	2	0	0	0	1	0	2	0	0	0	0	0	0	0	0	0	0	0	0	0	0
RGIG9200	HG	VPG	19.6942	35.0675	0.0100445	Bacteria	Firmicutes	Clostridia	Lachnospirales	Lachnospiraceae	Clostridium	UBA10301	1	0	1	0	1	0	0	0	0	0	0	7	0	0	0	0	3	0	0	0	1	0	1	0	0	0	0	0	0	0	0	0	0	0	0	0	0
RGIG9207	HG	VPG	41.705	65.1383	0.00291403	Bacteria	Firmicutes	Clostridia	Lachnospirales	Lachnospiraceae	Clostridium	UBA10301	1	1	1	0	1	0	0	0	0	0	0	9	0	0	0	0	2	0	0	0	2	1	2	0	0	0	0	0	0	0	0	0	0	0	0	0	0
Seshadri.3769464-submission.assembly	HG	VPG	8.585	15.2175	8.87523e-06	Bacteria	Firmicutes	Clostridia	Lachnospirales	Lachnospiraceae	Clostridium	Clostridium aminophilum_A	0	0	1	0	2	0	0	0	0	0	0	3	0	0	0	0	1	0	0	0	1	0	1	0	0	0	0	0	1	0	0	0	0	0	0	0	0
Seshadri.3623065-assembly.fasta	HG	VPG	25.7592	45.3067	2.95841e-06	Bacteria	Firmicutes	Clostridia	Lachnospirales	Lachnospiraceae	Clostridium	Clostridium aminophilum	0	0	1	0	2	0	0	0	0	0	0	3	0	0	0	0	1	0	0	0	1	1	1	0	0	0	0	0	1	0	1	0	0	0	0	0	0
RUG11151	HG	VPG	0.1875	5.04167	0.0129045	Bacteria	Firmicutes	Clostridia	Lachnospirales	Lachnospiraceae	Clostridium		0	0	0	0	1	0	0	0	0	0	0	7	0	0	0	0	1	0	0	0	1	0	1	0	0	0	0	0	1	0	0	0	1	0	0	0	0
RUG10464	HG	VPG	0.2275	1.56083	0.019268	Bacteria	Firmicutes	Clostridia	Lachnospirales	Lachnospiraceae	UBA1066		2	3	3	0	2	0	0	0	0	0	0	16	0	0	0	0	1	0	0	0	0	0	0	1	0	0	0	0	2	2	0	0	2	0	0	0	3
Eubacterium_cellulosolvens_6	HG	VPG	14.2558	32.6725	0.00451305	Bacteria	Firmicutes	Clostridia	Lachnospirales	Lachnospiraceae	Eubacterium	Eubacterium cellulosolvens	2	3	3	0	7	0	0	7	4	0	0	9	0	0	1	0	1	0	0	0	1	0	2	3	0	0	0	2	0	2	0	0	1	0	0	1	0
GCA_002472045.1_ASM247204v1_genomic	HG	VPG	2.59	165.85	0.012094	Bacteria	Firmicutes	Clostridia	Lachnospirales	Lachnospiraceae	Catonella	GCA_002472045.1	0	2	4	0	3	0	0	0	0	0	0	13	0	0	0	0	1	0	0	0	0	0	1	1	1	1	1	0	2	1	0	0	2	0	0	0	1
RUG13360	HG	VPG	1.43833	172.218	0.00724728	Bacteria	Firmicutes	Clostridia	Lachnospirales	Lachnospiraceae	Catonella	GCA_002472045.1	0	2	5	0	3	0	0	0	0	0	0	13	0	0	0	0	1	0	0	0	0	0	0	1	1	1	1	0	2	1	0	0	2	0	0	0	1
RUG11143	HG	VPG	0.726667	21.3858	0.00231643	Bacteria	Firmicutes	Clostridia	Lachnospirales	Lachnospiraceae			0	2	0	0	0	0	0	0	0	0	0	2	0	0	0	0	1	0	0	0	1	0	1	0	0	0	0	0	0	0	0	0	1	0	0	0	0
Seshadri.3623083-assembly.fasta	HG	VPG	16.2792	19.1225	0.0387211	Bacteria	Firmicutes	Clostridia	Lachnospirales	Lachnospiraceae	Blautia	Blautia massiliensis	1	4	4	2	0	0	0	0	0	0	0	11	0	0	0	0	1	0	0	0	3	0	1	0	0	0	2	0	2	3	0	0	3	0	0	0	1
GCA_002372715.1_ASM237271v1_genomic	HG	VPG	2.00417	3.7625	0.000590412	Bacteria	Firmicutes	Clostridia	Lachnospirales	Lachnospiraceae	Dorea	Dorea longicatena	0	3	2	0	0	0	0	0	0	0	0	7	0	0	0	0	1	0	0	0	0	0	0	0	0	0	0	0	0	3	0	0	1	0	0	1	0
RUG13148	HG	VPG	130.088	636.515	0.0172712	Bacteria	Firmicutes	Clostridia	Lachnospirales	Lachnospiraceae	CAG-411		0	0	1	0	0	0	0	0	0	0	0	26	0	0	0	0	2	0	0	0	1	0	2	0	0	0	0	0	0	0	0	0	0	0	0	0	0
RGIG5355	HG	VPG	0.114167	1.1675	0.0206437	Bacteria	Firmicutes	Clostridia	Lachnospirales	Lachnospiraceae			0	6	3	1	3	0	1	2	13	0	0	4	0	0	1	0	2	0	1	0	0	0	1	1	2	0	0	0	3	0	0	0	2	0	0	1	0
GCA_002349525.1_ASM234952v1_genomic	HG	VPG	0.966667	3.96	0.000201172	Bacteria	Firmicutes	Clostridia	Lachnospirales	Lachnospiraceae	V9D3004	GCA_002349525.1	0	3	2	0	1	0	1	0	9	0	0	3	0	0	0	0	1	0	0	0	0	0	0	0	1	0	0	3	2	0	0	0	1	0	0	1	0
RUG11226	HG	VPG	0.1525	0.4525	0.0179014	Bacteria	Firmicutes	Clostridia	Lachnospirales	Lachnospiraceae	V9D3004	GCA_002349525.1	0	3	2	0	1	0	1	0	9	0	0	3	0	0	0	0	1	0	0	0	0	0	0	0	1	0	0	2	2	0	0	0	1	0	0	1	0
RUG14201	HG	VPG	0.895	56.8575	0.00231643	Bacteria	Firmicutes	Clostridia	Lachnospirales	Lachnospiraceae	TF01-11	GCA_000436755.1	0	3	4	0	3	0	0	0	0	0	0	6	0	0	0	0	1	0	0	0	1	0	1	1	1	1	1	0	1	1	0	0	2	0	0	0	2
RUG11140	HG	VPG	0.609167	1.93667	0.0179014	Bacteria	Firmicutes	Clostridia	Lachnospirales	Lachnospiraceae	Eubacterium	Eubacterium sp1	0	3	2	0	1	0	1	0	10	1	0	5	0	0	0	0	2	1	0	0	2	0	0	0	2	0	0	0	0	0	0	0	0	0	0	1	0
RGIG8668	HG	VPG	0.801667	1.61667	0.0303108	Bacteria	Firmicutes	Clostridia	Lachnospirales	Lachnospiraceae	Eubacterium		0	2	3	0	3	0	1	0	9	1	0	5	0	0	0	0	1	0	0	0	2	0	3	0	1	2	0	0	0	0	0	0	1	0	0	1	0
Cellulosilyticum_ruminicola_JCM_14822	HG	VPG	1.2425	5.435	0.011057	Bacteria	Firmicutes	Clostridia	Lachnospirales	Cellulosilyticaceae	Cellulosilyticum	Cellulosilyticum ruminicola	4	4	4	2	7	0	1	3	4	2	0	8	1	0	1	0	4	0	0	0	0	0	0	2	0	1	0	1	3	2	0	1	1	0	0	0	0
RUG14213	HG	VPG	0.211667	0.828333	0.0193206	Bacteria	Firmicutes	Clostridia	Oscillospirales	DTU089			0	2	2	0	1	0	0	0	0	0	0	3	0	0	0	0	0	0	1	0	0	0	0	0	0	0	0	0	0	0	0	0	1	0	0	0	1
GCA_002349645.1_ASM234964v1_genomic	HG	VPG	0.00666667	0.1225	0.00611292	Bacteria	Firmicutes	Clostridia	Oscillospirales	DTU089	UBA1227		0	5	5	0	0	0	0	0	0	0	0	7	0	0	0	0	0	0	1	0	1	0	1	0	0	0	0	0	0	0	0	0	2	0	0	0	0
GCA_002395525.1_ASM239552v1_genomic	HG	VPG	47.4467	86.565	0.0241843	Bacteria	Firmicutes	Clostridia	Oscillospirales	Ruminococcaceae	CAG-353	GCA_002395525.1	0	2	3	0	9	0	0	3	1	0	0	5	0	0	0	0	0	0	0	0	1	0	3	4	1	0	0	0	1	0	0	1	1	0	0	0	0
RUG13463	HG	VPG	31.825	84.5208	0.0241843	Bacteria	Firmicutes	Clostridia	Oscillospirales	Ruminococcaceae	Ruminococcus		0	2	5	0	3	0	0	0	0	0	0	6	0	0	1	0	0	0	0	0	1	0	6	1	0	0	0	0	0	1	0	0	0	0	0	0	0
RUG13311	HG	VPG	15.3708	235.576	0.0100445	Bacteria	Firmicutes	Clostridia	Oscillospirales	Ruminococcaceae	Ruminococcus		0	1	4	0	3	0	0	0	0	0	0	5	0	0	1	0	0	0	0	0	1	0	4	1	0	0	0	0	0	2	0	0	0	0	0	0	0
RGIG8431	HG	VPG	19.135	46.5867	0.0284207	Bacteria	Firmicutes	Clostridia	Oscillospirales	Ruminococcaceae	Ruminococcus	Ruminococcus sp1	0	0	4	0	3	0	0	0	0	0	0	5	0	0	1	0	0	0	0	0	1	0	5	1	0	0	0	0	0	0	0	0	0	0	0	0	0
RUG13399	HG	VPG	8.94917	30.8	0.000495534	Bacteria	Firmicutes	Clostridia	Oscillospirales	Ruminococcaceae	Ruminococcus		0	2	4	0	8	0	0	0	0	0	0	6	0	0	2	0	0	0	0	0	1	0	4	4	0	0	0	0	1	0	0	0	2	0	0	0	1
Ruminococcus_albus_8	HG	VPG	30.5308	43.3542	0.0387211	Bacteria	Firmicutes	Clostridia	Oscillospirales	Ruminococcaceae	Ruminococcus	Ruminococcus albus_C	0	4	7	1	15	0	1	7	3	3	0	5	0	0	1	0	0	0	0	0	1	0	5	6	1	1	0	1	1	0	0	0	2	0	0	0	0
RGIG3736	HG	VPG	7.2975	14.9042	0.0387211	Bacteria	Firmicutes	Clostridia	Oscillospirales	Ruminococcaceae	Ruminococcus	Ruminococcus albus_C	0	4	6	1	14	0	1	7	2	3	0	5	0	0	1	0	0	0	0	0	1	0	5	5	1	1	0	2	1	0	0	0	2	0	0	0	0
RUG10533	HG	VPG	113.45	547.903	0.00231643	Bacteria	Firmicutes	Clostridia	Oscillospirales	Ruminococcaceae	Ruminococcus		0	2	2	0	9	0	0	8	3	1	0	4	0	0	0	0	0	0	0	0	0	0	3	4	0	0	0	2	1	0	0	0	0	0	0	0	1
RUG10205	HG	VPG	47.935	111.541	0.00363662	Bacteria	Firmicutes	Clostridia	Oscillospirales	Ruminococcaceae	Ruminococcus		0	1	3	0	9	0	0	10	3	2	0	5	0	0	4	0	0	0	0	0	0	0	8	3	0	0	0	3	1	1	0	0	0	0	0	0	1
RUG10210	HG	VPG	10.0567	43.4583	0.00143261	Bacteria	Firmicutes	Clostridia	Oscillospirales	Ruminococcaceae	Ruminococcus		0	1	3	0	9	0	0	11	4	5	0	4	0	0	4	0	2	0	0	0	0	0	5	7	0	0	0	3	1	0	0	0	0	0	0	0	1
RGIG10198	HG	VPG	11.565	17.165	0.0284207	Bacteria	Firmicutes	Clostridia	Oscillospirales	Ruminococcaceae	Ruminococcus		0	1	4	0	9	0	0	10	6	19	0	4	0	0	4	0	0	0	0	0	0	0	7	4	0	0	0	1	1	0	0	0	0	0	0	0	2
RUG10802	HG	VPG	13.5792	45.4858	0.0387211	Bacteria	Firmicutes	Clostridia	Oscillospirales	Ruminococcaceae	Ruminococcus		0	1	5	0	12	0	0	8	4	1	0	5	0	0	2	0	0	0	0	0	0	0	5	6	0	0	0	2	1	0	0	0	1	0	0	0	2
RUG13459	HG	VPG	0.23	0.809167	0.000243152	Bacteria	Firmicutes	Clostridia	Oscillospirales	DTU089	CAG-964		0	0	1	0	0	0	0	0	0	0	0	15	0	0	0	0	0	0	0	0	1	1	0	0	0	0	0	0	1	0	0	0	0	0	0	0	0
RUG14402	HG	VPG	9.39	35.7258	0.000898609	Bacteria	Firmicutes	Clostridia	Oscillospirales	DTU089	Ruminococcus		0	1	1	0	0	0	0	0	0	0	0	13	0	0	0	0	0	0	0	0	1	1	2	0	0	0	0	0	1	0	0	0	2	0	0	0	0
RUG10088	HG	VPG	7.70917	22.1908	0.00182978	Bacteria	Firmicutes	Clostridia	Oscillospirales	DTU089	Ruminococcus		0	1	2	0	0	0	0	0	0	0	0	15	0	0	0	0	0	0	0	0	1	1	1	0	0	0	0	0	1	0	0	0	2	0	0	0	0
RUG10236	HG	VPG	9.06083	23.9733	0.00555959	Bacteria	Firmicutes	Clostridia	Oscillospirales	DTU089	Ruminococcus		0	1	2	0	0	0	0	0	0	0	0	15	0	0	0	0	1	0	0	0	1	1	1	0	0	0	0	0	1	0	0	0	2	0	0	0	0
RUG10845	HG	VPG	22.1492	32.6192	0.012094	Bacteria	Firmicutes	Clostridia	Oscillospirales	DTU089	Ruminococcus		0	1	2	0	0	0	0	0	0	0	0	14	0	0	0	0	0	0	0	0	1	1	1	0	0	0	0	0	1	0	0	0	2	0	0	0	0
RUG13197	HG	VPG	21.335	66.0042	0.00451305	Bacteria	Firmicutes	Clostridia	Oscillospirales	DTU089	Ruminococcus		0	0	1	0	0	0	0	0	0	0	0	19	0	0	0	0	0	0	0	0	1	2	5	0	0	0	0	0	1	0	0	0	0	0	0	0	0
RUG11736	HG	VPG	11.8875	87.7775	0.012094	Bacteria	Firmicutes	Clostridia	Oscillospirales	DTU089	Ruminococcus		0	0	1	0	0	0	0	0	0	0	0	21	0	0	0	0	0	0	0	0	1	1	3	0	0	0	0	0	1	1	0	0	0	0	0	0	0
RUG14650	HG	VPG	11.385	46.8542	0.0100445	Bacteria	Firmicutes	Clostridia	Oscillospirales	DTU089	Ruminococcus		0	0	1	0	0	0	0	0	0	0	0	20	0	0	0	0	0	0	0	0	1	1	4	0	0	0	0	0	1	1	0	0	0	0	0	0	0
RUG13832	HG	VPG	10.455	60.1525	0.0144925	Bacteria	Firmicutes	Clostridia	Oscillospirales	DTU089	Ruminococcus	GCA_002368625.1	0	1	1	0	0	0	0	0	0	0	0	20	0	0	0	0	0	0	0	0	1	1	3	0	0	0	0	0	1	0	0	0	1	0	0	0	0
RUG13971	HG	VPG	15.0775	78.3833	0.0172712	Bacteria	Firmicutes	Clostridia	Oscillospirales	DTU089	Ruminococcus	GCA_002368625.1	0	1	1	0	0	0	0	0	0	0	1	19	0	0	0	0	0	0	0	0	1	1	3	0	0	0	0	0	1	0	0	0	1	0	0	0	0
RUG11355	HG	VPG	10.0208	59.735	0.012094	Bacteria	Firmicutes	Clostridia	Oscillospirales	DTU089	Ruminococcus	GCA_002368625.1	0	1	1	0	0	0	0	0	0	0	0	17	0	0	0	0	0	0	0	0	0	1	3	0	0	0	0	0	1	0	0	0	1	0	0	0	0
RUG11888	HG	VPG	5.9425	20.71	0.0332414	Bacteria	Firmicutes	Clostridia	Oscillospirales	DTU089	Ruminococcus	GCA_002368625.1	0	1	1	0	0	0	0	0	0	0	0	18	0	0	0	0	0	0	0	0	1	0	2	0	0	0	0	0	1	0	0	0	2	0	0	0	0
GCA_002492975.1_ASM249297v1_genomic	HG	VPG	3.29083	12.3017	0.0241843	Bacteria	Firmicutes	Clostridia	Oscillospirales	DTU089	Ruminococcus	GCA_002368625.1	0	1	1	0	0	0	0	0	0	0	0	19	0	0	0	0	0	0	0	0	1	1	4	0	0	0	0	0	1	0	0	0	2	0	0	0	0
GCA_002448435.1_ASM244843v1_genomic	HG	VPG	5.44583	17.845	0.0325878	Bacteria	Firmicutes	Clostridia	Oscillospirales	DTU089	Ruminococcus	GCA_002368625.1	0	1	1	0	0	0	0	0	0	0	0	20	0	0	0	0	0	0	0	0	1	1	3	0	0	0	0	0	1	0	0	0	2	0	0	0	0
RUG11757	HG	VPG	30.4883	69.7325	0.0241843	Bacteria	Firmicutes	Clostridia	Oscillospirales	DTU089	Ruminococcus	GCA_002350785.1	0	0	2	0	0	0	0	0	0	0	0	21	0	0	1	0	0	0	0	0	1	1	3	0	0	0	0	0	1	1	0	0	1	0	0	0	0
RUG13671	HG	VPG	0.444167	1.5075	0.00607683	Bacteria	Firmicutes	Clostridia	CAG-41				0	2	0	0	1	0	0	0	0	0	0	4	0	0	0	0	1	0	1	0	1	0	1	2	0	1	0	0	0	1	0	0	5	0	2	0	1
RUG14226	HG	VPG	0.315833	1.44583	0.00508866	Bacteria	Firmicutes	Clostridia	Peptostreptococcales	Anaerovoracaceae			0	0	0	0	1	0	0	0	0	0	0	2	0	0	0	0	0	0	0	0	2	0	0	0	0	0	0	0	0	0	0	0	0	0	0	0	0
Seshadri.3619771-assembly.fasta	HG	VPG	1.66167	4.59417	0.00388466	Bacteria	Firmicutes	Clostridia	Peptostreptococcales	Anaerovoracaceae	S5-A14a	GCF_900112915.1	0	0	0	0	0	0	0	0	0	0	0	0	0	0	0	0	0	0	0	0	0	0	2	0	0	0	0	0	0	0	0	0	0	0	0	0	0
RUG10822	HG	VPG	0.474167	2.00167	0.0242815	Bacteria	Firmicutes	Clostridia	Peptostreptococcales	Anaerovoracaceae	Eubacterium		0	0	1	2	2	0	0	0	0	0	0	4	0	0	0	0	0	0	0	0	0	0	1	0	0	0	0	0	0	3	0	0	1	0	0	0	0
RUG14933	HG	VPG	3.14833	7.1925	0.00424808	Bacteria	Firmicutes	Clostridia	Peptostreptococcales	Anaerovoracaceae	Eubacterium		0	0	0	2	0	0	0	0	0	0	0	4	0	0	0	0	0	0	0	0	0	0	1	0	0	0	0	0	0	1	0	0	1	0	0	0	0
RUG10065	HG	VPG	0.34	27.1467	0.000154769	Bacteria	Firmicutes	Clostridia	Peptostreptococcales	Anaerovoracaceae	Eubacterium	Eubacterium pyruvativorans	0	1	0	0	0	0	0	0	0	0	0	3	0	0	0	0	0	0	0	0	1	0	2	0	0	0	0	0	0	0	0	0	1	0	0	0	0
Seshadri.3964103-submission.assembly	HG	VPG	22.3017	37.7567	0.0241843	Bacteria	Firmicutes	Clostridia	Peptostreptococcales	Anaerovoracaceae	Eubacterium	Eubacterium pyruvativorans	0	1	0	0	0	0	0	0	0	0	0	3	0	0	0	0	0	0	0	0	2	0	2	0	0	0	0	0	0	0	0	0	1	0	0	0	0
RUG10814	HG	VPG	0.415	15.5358	0.000307114	Bacteria	Firmicutes	Clostridia	Peptostreptococcales	Anaerovoracaceae	Eubacterium	Eubacterium pyruvativorans	0	1	0	0	0	0	0	0	0	0	0	3	0	0	0	0	0	0	0	0	1	0	2	0	0	0	0	0	0	0	0	0	1	0	0	0	0
Seshadri.4315083-submission.assembly	HG	VPG	1.52333	19.3425	5.98359e-05	Bacteria	Firmicutes	Clostridia	Peptostreptococcales	Anaerovoracaceae	Eubacterium	Eubacterium pyruvativorans	0	1	0	0	0	0	0	0	0	0	0	3	0	0	0	0	0	0	0	0	2	0	2	0	0	0	0	0	0	0	0	0	1	0	0	0	0
RUG13374	HG	VPG	1.17667	11.8675	0.0101767	Archaea	Euryarchaeota	Thermoplasmata_A	Methanomassiliicoccales	Methanomethylophilaceae	Methanomethylophilus	GCF_001481295.1	0	0	0	0	0	0	0	0	0	0	0	0	0	0	0	0	0	0	0	0	0	0	0	0	0	0	0	0	0	0	0	0	0	0	0	0	0
RUG14889	HG	VPG	0.136667	6.46583	0.00595594	Archaea	Euryarchaeota	Thermoplasmata_A	Methanomassiliicoccales	Methanomethylophilaceae	Methanomethylophilus	GCF_001481295.1	0	0	0	0	0	0	0	0	0	0	0	0	0	0	0	0	0	0	0	0	0	0	0	0	0	0	0	0	0	0	0	0	0	0	0	0	0
RUG13354	HG	VPG	11.5958	25.0317	0.00829316	Archaea	Euryarchaeota	Methanobacteria	Methanobacteriales	Methanobacteriaceae	Methanobrevibacter		0	0	0	0	0	0	0	0	0	0	0	0	0	0	0	0	0	0	0	0	0	0	0	0	0	0	0	0	0	0	0	0	0	0	0	0	0
RUG14729	HG	VPG	26.865	79.2067	0.00363662	Archaea	Euryarchaeota	Methanobacteria	Methanobacteriales	Methanobacteriaceae	Methanobrevibacter	GCA_002505605.1	0	0	0	0	0	0	0	0	0	0	0	0	0	0	0	0	0	0	0	0	0	0	0	0	0	0	0	0	0	0	0	0	0	0	0	0	0
RUG12275	HG	VPG	18.9492	57.2717	0.00681174	Archaea	Euryarchaeota	Methanobacteria	Methanobacteriales	Methanobacteriaceae	Methanobrevibacter	GCA_002505605.1	0	0	0	0	0	0	0	0	0	0	0	0	0	0	0	0	0	0	0	0	0	0	0	0	0	0	0	0	0	0	0	0	0	0	0	0	0
RUG11103	HG	VPG	27.945	72.31	0.00555959	Archaea	Euryarchaeota	Methanobacteria	Methanobacteriales	Methanobacteriaceae	Methanobrevibacter	GCA_002505605.1	0	0	0	0	0	0	0	0	0	0	0	0	0	0	0	0	2	0	0	0	0	0	0	0	0	0	0	0	0	0	0	0	0	0	0	0	0
RUG13330	HG	VPG	23.0183	73.2625	0.00555959	Archaea	Euryarchaeota	Methanobacteria	Methanobacteriales	Methanobacteriaceae	Methanobrevibacter	GCA_002505605.1	0	0	0	0	0	0	0	0	0	0	0	0	0	0	0	0	0	0	0	0	0	0	0	0	0	0	0	0	0	0	0	0	0	0	0	0	0
RGIG5762	HG	VPG	9.7925	16.1542	0.00681174	Bacteria	Actinobacteria	Coriobacteriia	Coriobacteriales	Atopobiaceae			22	2	4	1	3	0	0	0	0	0	0	17	0	0	0	0	0	0	0	0	1	0	6	0	0	0	0	0	1	5	0	0	0	0	0	0	0
Seshadri.3770813-submission.assembly	HG	VPG	0.196667	1.42583	0.00785771	Bacteria	Actinobacteria	Coriobacteriia	Coriobacteriales	Atopobiaceae	Olsenella	Olsenella umbonata	0	0	1	0	1	0	0	0	0	0	0	8	0	0	0	0	0	0	0	0	1	0	2	0	0	0	0	0	0	1	1	0	1	0	0	0	0
RUG11912	HG	VPG	0.0833333	1.48083	0.0367552	Bacteria	Actinobacteria	Coriobacteriia	Coriobacteriales	Atopobiaceae	Olsenella	GCA_002373915.1	1	0	2	0	1	0	0	0	0	0	0	8	0	0	0	0	0	0	0	0	1	0	1	0	0	0	0	0	0	1	0	0	0	0	0	0	0
RUG14442	HG	VPG	0.206667	4.17583	0.00509828	Bacteria	Actinobacteria	Coriobacteriia	Coriobacteriales	Atopobiaceae	Olsenella		1	0	2	0	2	0	0	0	0	0	0	9	0	0	0	0	0	0	0	0	1	0	2	0	0	0	0	0	0	1	0	0	1	0	0	0	0
RUG10560	HG	VPG	0.0991667	1.78083	0.00264013	Bacteria	Actinobacteria	Coriobacteriia	Coriobacteriales	Atopobiaceae	Olsenella		1	0	2	0	4	0	0	0	0	0	0	8	0	0	0	0	0	0	0	0	1	0	2	0	0	0	0	0	0	1	0	0	1	0	0	0	0
RUG11916	HG	VPG	0.39	26.1808	0.00199591	Bacteria	Actinobacteria	Coriobacteriia	Coriobacteriales	Atopobiaceae	Olsenella		2	1	7	0	1	0	0	0	0	0	0	7	0	0	0	0	0	0	0	0	1	0	2	0	0	0	0	0	0	2	0	0	0	0	0	0	0
RUG13997	HG	VPG	0.188333	0.835833	0.0302028	Bacteria	Actinobacteria	Coriobacteriia	Coriobacteriales	Atopobiaceae	UBA7748		3	2	6	3	1	0	0	0	0	0	0	6	0	0	0	0	0	0	0	0	1	0	2	0	0	2	0	0	0	1	1	1	0	0	0	0	0
RUG12200	HG	VPG	0.0366667	0.355	0.00498354	Bacteria	Actinobacteria	Coriobacteriia	Coriobacteriales	Atopobiaceae	UBA7748		6	2	6	3	1	0	0	0	0	0	0	6	0	0	0	0	0	0	0	0	1	0	3	0	0	2	0	0	0	1	1	0	0	0	0	0	0
RUG11043	HG	VPG	0.31	1.25167	0.0281376	Bacteria	Actinobacteria	Coriobacteriia	Coriobacteriales	Atopobiaceae	UBA7748		6	2	6	2	1	0	0	0	0	0	0	7	0	0	0	0	0	0	0	0	1	0	2	0	0	0	0	0	0	1	1	1	0	0	0	0	0
RUG10249	HG	VPG	0.101667	0.5275	0.0174307	Bacteria	Actinobacteria	Coriobacteriia	Coriobacteriales	Atopobiaceae	UBA7748		8	2	11	1	1	0	0	0	0	0	0	6	0	0	0	0	0	0	0	0	1	0	2	0	0	1	0	0	0	1	1	1	0	0	0	0	0
RUG13681	HG	VPG	0.0366667	0.346667	0.0392766	Bacteria	Actinobacteria	Coriobacteriia	Coriobacteriales	Atopobiaceae	UBA7748		6	2	9	2	1	0	0	0	0	0	0	6	0	0	0	0	0	0	0	0	1	0	4	0	0	2	0	0	0	1	1	1	0	0	0	0	0
RUG13396	HG	VPG	0.2175	0.503333	0.0129833	Bacteria	Actinobacteria	Coriobacteriia	Coriobacteriales	Atopobiaceae	UBA7748		4	2	5	1	1	0	0	0	0	0	0	5	0	0	0	0	0	0	0	0	1	0	2	0	0	2	0	0	0	1	1	0	0	0	0	0	0
RUG14249	HG	VPG	0.1675	0.464167	0.0459119	Bacteria	Actinobacteria	Coriobacteriia	Coriobacteriales				0	0	0	0	0	0	0	0	0	0	0	0	0	0	0	0	0	0	0	0	1	0	1	0	0	0	0	0	0	0	0	0	1	0	0	0	0
RUG12935	HG	VPG	0.01	0.351667	0.0195743	Bacteria	Actinobacteria	Actinobacteria	Actinomycetales	Bifidobacteriaceae	Pseudoscardovia	Pseudoscardovia suis	0	0	1	0	1	0	0	0	0	0	0	8	0	0	0	0	1	0	0	0	0	0	0	0	0	0	0	0	0	1	0	0	1	0	0	0	0
RUG14198	HG	VPG	0	0.251667	0.000120092	Bacteria	Actinobacteria	Actinobacteria	Actinomycetales	Bifidobacteriaceae	Pseudoscardovia	Pseudoscardovia suis	0	0	1	0	1	0	0	0	0	0	0	9	0	0	0	0	1	0	0	0	0	0	1	0	0	0	0	0	0	1	0	0	1	0	0	0	0
Seshadri.2915466-submission.assembly	HG	VPG	0.01	1.58667	0.0145594	Bacteria	Actinobacteria	Actinobacteria	Actinomycetales	Bifidobacteriaceae	Bifidobacterium	Bifidobacterium pseudolongum_A	1	3	3	0	0	0	0	0	0	0	0	16	0	0	0	0	0	0	0	0	0	0	0	0	0	0	1	1	3	1	0	0	3	0	0	0	1
Seshadri.2915471-submission.assembly	HG	VPG	0.0025	0.134167	0.00387327	Bacteria	Actinobacteria	Actinobacteria	Actinomycetales	Bifidobacteriaceae	Bifidobacterium	GCF_000424225.1	1	2	2	0	1	0	0	0	0	0	0	14	0	0	0	0	0	0	0	0	0	0	1	0	0	0	0	1	1	1	0	0	3	0	0	0	1
Seshadri.3368424-submission.assembly	HG	VPG	0.035	0.463333	0.0477229	Bacteria	Actinobacteria	Actinobacteria	Actinomycetales	Bifidobacteriaceae	Bifidobacterium	Bifidobacterium ruminantium	0	2	4	0	1	0	0	0	0	0	0	14	0	0	0	0	0	0	0	0	0	0	2	0	0	1	0	0	1	1	0	0	1	0	0	0	1
Seshadri.4300118-submission.assembly	HG	VPG	0.00583333	0.2875	0.00257887	Bacteria	Actinobacteria	Actinobacteria	Actinomycetales	Bifidobacteriaceae	Bifidobacterium	Bifidobacterium bifidum	1	3	1	0	0	0	0	0	0	0	0	6	0	0	1	0	0	0	4	0	0	0	1	0	0	0	1	0	0	0	2	0	1	0	0	0	2
Seshadri.4300123-submission.assembly	HG	VPG	0.0333333	0.07	0.0282097	Bacteria	Actinobacteria	Actinobacteria	Actinomycetales	Cellulomonadaceae	Cellulomonas	GCF_900114185.1	1	4	7	0	3	3	0	3	12	2	0	13	0	5	0	0	1	0	1	0	2	0	3	2	2	0	0	2	3	1	0	2	4	0	0	2	3
Seshadri.3393462-submission.assembly	HG	VPG	0.015	0.05	0.00326144	Bacteria	Actinobacteria	Actinobacteria	Corynebacteriales	Corynebacteriaceae	Corynebacterium	Corynebacterium vitaeruminis	2	0	1	1	0	0	0	0	0	0	0	6	0	1	0	0	0	0	0	0	2	0	0	0	0	0	0	0	0	2	0	0	0	0	0	0	0
RGIG6076	HG	VPG	7.45333	13.4475	0.0204892	Bacteria	Bacteroidetes	Bacteroidia	Bacteroidales	BBW3			0	0	0	0	0	0	0	0	0	0	0	0	0	0	1	0	0	0	0	0	4	0	0	0	0	0	0	0	0	0	0	0	0	0	0	0	0
RUG10233	HG	VPG	11.0983	88.4367	0.00363662	Bacteria	Bacteroidetes	Bacteroidia	Bacteroidales	UBA932	RC9		0	5	5	0	2	0	0	0	0	0	0	4	0	0	1	0	1	0	2	0	3	0	1	0	1	4	3	2	1	1	0	1	3	0	0	0	0
GCA_002472455.1_ASM247245v1_genomic	HG	VPG	7.82583	110.159	0.019347	Bacteria	Bacteroidetes	Bacteroidia	Bacteroidales	UBA932	RC9		0	6	6	0	1	0	0	0	0	0	0	5	0	0	1	0	1	0	2	0	3	0	1	0	1	3	3	1	2	1	0	1	3	0	0	0	0
RUG12294	HG	VPG	5.59667	98.6358	0.00231643	Bacteria	Bacteroidetes	Bacteroidia	Bacteroidales	UBA932	RC9		0	6	5	0	1	0	0	0	1	0	0	4	0	0	1	0	1	0	2	0	3	0	1	0	1	4	3	2	1	1	2	1	3	0	0	0	0
RGIG5416	HG	VPG	0.0608333	0.141667	0.0161532	Bacteria	Bacteroidetes	Bacteroidia	Bacteroidales	Rikenellaceae			0	3	2	1	0	0	0	1	0	0	0	5	0	0	0	0	3	0	3	0	2	0	0	0	0	0	0	0	0	0	0	0	1	0	0	0	0
RGIG8973	HG	VPG	2.12167	5.84417	0.0172712	Bacteria	Bacteroidetes	Bacteroidia	Bacteroidales	Rikenellaceae			0	5	1	1	0	0	0	1	0	0	0	5	0	0	0	0	3	0	2	0	2	0	0	0	0	0	1	0	0	0	0	0	0	0	0	0	0
RGIG5098	HG	VPG	0.0691667	0.205833	0.00970603	Bacteria	Bacteroidetes	Bacteroidia	Bacteroidales	Rikenellaceae	Alistipes	Alistipes senegalensis	0	15	9	1	4	0	0	0	0	0	0	2	0	1	1	0	1	0	8	0	2	0	0	3	0	3	0	2	3	0	2	0	4	1	0	1	0
RGIG8662	HG	VPG	1.79583	7.2225	3.32821e-05	Bacteria	Bacteroidetes	Bacteroidia	Bacteroidales	Rikenellaceae	Alistipes		0	8	3	0	0	0	0	0	0	0	0	7	0	0	0	0	1	0	1	0	2	0	0	0	0	7	0	0	1	0	3	0	1	0	1	0	0
RGIG941	HG	VPG	0.0116667	0.07	0.0234497	Bacteria	Bacteroidetes	Bacteroidia	Bacteroidales	Rikenellaceae	Alistipes		0	11	0	0	3	0	0	1	1	0	0	2	0	0	2	0	0	0	5	0	2	0	0	1	2	0	2	2	2	0	1	1	4	0	0	0	1
RGIG4197	HG	VPG	0.0875	0.19	0.00502162	Bacteria	Bacteroidetes	Bacteroidia	Bacteroidales	Rikenellaceae	Alistipes		0	8	0	0	0	0	0	0	0	0	0	2	0	0	4	0	1	0	7	0	2	0	0	0	0	1	1	1	0	0	3	0	1	0	0	1	1
RGIG8493	HG	VPG	0.0133333	0.0666667	0.0135705	Bacteria	Bacteroidetes	Bacteroidia	Bacteroidales	Rikenellaceae	Alistipes		0	9	2	0	0	0	0	0	0	0	0	2	0	0	4	0	1	0	7	0	2	0	0	0	0	1	1	1	0	0	3	0	1	0	0	1	1
RGIG1715	HG	VPG	4.09	8.765	8.87523e-06	Bacteria	Bacteroidetes	Bacteroidia	Bacteroidales	Rikenellaceae	Alistipes		0	9	0	1	1	0	0	0	0	0	0	2	0	0	2	0	0	0	1	0	2	0	0	0	0	1	1	0	1	2	2	0	2	0	1	0	1
RUG10912	HG	VPG	93.1267	165.602	0.0172712	Bacteria	Bacteroidetes	Bacteroidia	Bacteroidales	Muribaculaceae	C941	GCA_002396085.1	0	6	8	1	1	0	0	1	0	0	0	7	0	0	2	0	0	0	1	0	3	0	3	0	0	0	2	3	0	0	0	0	1	0	0	0	0
RUG14406	HG	VPG	80.4658	150.9	0.0179014	Bacteria	Bacteroidetes	Bacteroidia	Bacteroidales	Muribaculaceae	C941	GCA_002396085.1	0	6	8	1	1	0	0	1	0	0	0	8	0	0	2	0	0	0	1	0	3	0	3	0	0	0	2	3	0	0	0	0	1	0	0	0	0
RUG13937	HG	VPG	73.6283	134.243	0.00363662	Bacteria	Bacteroidetes	Bacteroidia	Bacteroidales	Muribaculaceae	C941	GCA_002353885.1	0	6	8	0	1	0	0	1	0	0	0	8	0	0	1	0	0	0	2	0	3	0	3	0	0	1	3	3	0	0	0	0	1	0	0	0	0
RUG12091	HG	VPG	91.7658	154.831	0.0100445	Bacteria	Bacteroidetes	Bacteroidia	Bacteroidales	Muribaculaceae	C941	GCA_002353885.1	0	6	8	0	1	0	0	1	0	0	0	8	0	0	1	0	0	0	1	0	3	0	4	0	0	1	3	3	0	0	0	0	1	0	0	0	0
RUG12371	HG	VPG	85.6042	153.037	0.00182978	Bacteria	Bacteroidetes	Bacteroidia	Bacteroidales	Muribaculaceae	C941	GCA_002353885.1	0	5	7	0	1	0	0	1	0	0	0	8	0	0	1	0	0	0	2	0	3	0	3	0	0	1	3	3	0	0	0	0	1	0	0	0	0
RUG10687	HG	VPG	107.369	342.827	0.00829316	Bacteria	Bacteroidetes	Bacteroidia	Bacteroidales	Muribaculaceae	C941	C941 sp1	0	3	5	1	0	0	0	1	0	0	0	8	0	0	1	0	0	0	2	0	3	0	3	0	0	1	2	0	1	0	1	0	0	0	0	0	0
RUG14450	HG	VPG	103.312	293.343	0.00555959	Bacteria	Bacteroidetes	Bacteroidia	Bacteroidales	Muribaculaceae	C941	C941 sp1	0	3	5	1	0	0	0	1	0	0	0	8	0	0	1	0	0	0	2	0	3	0	3	0	0	1	2	0	1	0	1	0	0	0	0	0	0
RUG11877	HG	VPG	115.631	398.759	0.00451305	Bacteria	Bacteroidetes	Bacteroidia	Bacteroidales	Muribaculaceae	C941	C941 sp1	0	3	5	1	0	0	0	1	0	0	0	8	0	0	1	0	0	0	2	0	3	0	3	0	0	0	2	0	1	2	1	0	0	0	0	0	0
RUG10661	HG	VPG	129.501	438.492	0.00451305	Bacteria	Bacteroidetes	Bacteroidia	Bacteroidales	Muribaculaceae	C941	C941 sp1	0	3	6	1	0	0	0	1	0	0	0	7	0	0	1	0	0	0	2	0	3	0	3	0	0	0	2	0	1	0	1	0	1	0	0	0	0
RUG12609	HG	VPG	125.373	369.543	0.00829316	Bacteria	Bacteroidetes	Bacteroidia	Bacteroidales	Muribaculaceae	C941	C941 sp1	0	3	5	1	0	0	0	1	0	0	0	8	0	0	1	0	0	0	2	0	3	0	3	0	0	0	2	0	1	2	1	0	0	0	0	0	0
RUG13799	HG	VPG	123.406	392.091	0.00451305	Bacteria	Bacteroidetes	Bacteroidia	Bacteroidales	Muribaculaceae	C941	C941 sp1	0	3	5	1	0	0	0	1	0	0	0	8	0	0	1	0	0	0	2	0	3	0	3	0	0	1	1	0	1	2	1	0	0	0	0	0	0
RUG11464	HG	VPG	122.983	432.842	0.00363662	Bacteria	Bacteroidetes	Bacteroidia	Bacteroidales	Muribaculaceae	C941	C941 sp1	0	3	4	1	0	0	0	1	0	0	0	7	0	0	1	0	0	0	2	0	3	0	3	0	0	0	2	0	1	2	1	0	0	0	0	0	0
RUG13726	HG	VPG	120.267	389.929	0.00451305	Bacteria	Bacteroidetes	Bacteroidia	Bacteroidales	Muribaculaceae	C941	C941 sp1	0	3	5	1	0	0	0	1	0	0	0	8	0	0	1	0	0	0	2	0	3	0	3	0	0	0	2	0	1	2	1	0	0	0	0	0	0
RGIG8729	HG	VPG	1.36083	3.41667	0.00182978	Bacteria	Bacteroidetes	Bacteroidia	Bacteroidales	Muribaculaceae	CAG-873		0	0	1	2	0	0	0	1	1	0	0	9	0	0	0	0	0	0	1	0	1	2	0	0	0	0	1	0	1	1	0	0	0	0	0	0	0
RGIG8960	HG	VPG	0.0233333	0.225833	0.00294845	Bacteria	Bacteroidetes	Bacteroidia	Bacteroidales	Tannerellaceae	Parabacteroides	Parabacteroides johnsonii	0	27	3	0	1	0	0	0	2	0	0	2	0	0	2	0	0	0	8	0	2	0	0	0	0	0	2	1	3	1	2	3	0	0	0	0	0
Seshadri.4304606-submission.assembly	HG	VPG	0.0525	0.0558333	0.0291661	Bacteria	Bacteroidetes	Bacteroidia	Bacteroidales	Dysgonomonadaceae	Proteiniphilum	Proteiniphilum saccharofermentans	0	18	3	0	4	0	0	1	0	0	0	5	0	1	3	0	1	2	4	0	3	0	0	2	0	4	7	2	2	2	4	1	2	0	0	0	1
RUG12408	HG	VPG	291.999	579.202	0.00451305	Bacteria	Bacteroidetes	Bacteroidia	Bacteroidales	Bacteroidaceae	Prevotella		0	7	7	1	3	0	1	1	6	0	0	2	0	0	0	0	0	0	0	0	3	0	4	1	0	4	0	0	5	0	0	1	0	0	0	0	0
RGIG3771	HG	VPG	21.2025	34.3325	0.0332414	Bacteria	Bacteroidetes	Bacteroidia	Bacteroidales	Bacteroidaceae	Prevotella		0	2	1	1	0	0	0	0	0	0	0	2	0	0	1	0	1	0	4	0	1	0	3	0	0	0	4	0	0	0	2	0	1	0	0	0	0
RUG10130	HG	VPG	41.5983	60.8325	0.0284207	Bacteria	Bacteroidetes	Bacteroidia	Bacteroidales	Bacteroidaceae	Prevotella		0	2	2	1	0	0	0	0	0	0	0	2	0	0	1	0	1	0	3	0	2	0	3	0	0	0	4	0	0	0	2	0	1	0	0	0	0
RUG11911	HG	VPG	21.2933	41.0108	0.0204892	Bacteria	Bacteroidetes	Bacteroidia	Bacteroidales	Bacteroidaceae	Prevotella		0	2	1	1	0	0	0	0	0	0	0	2	0	0	1	0	1	0	4	0	2	0	3	0	0	0	3	0	0	0	1	0	1	0	0	0	0
RGIG4888	HG	VPG	21.5592	29.955	0.044902	Bacteria	Bacteroidetes	Bacteroidia	Bacteroidales	Bacteroidaceae	Prevotella		0	2	1	1	0	0	0	0	0	0	0	2	0	0	1	0	1	0	4	0	2	0	2	0	0	0	4	0	0	0	2	0	1	0	0	0	0
RGIG4388	HG	VPG	11.1517	22.7292	0.012094	Bacteria	Bacteroidetes	Bacteroidia	Bacteroidales	Bacteroidaceae	Prevotella		0	3	1	1	0	0	0	0	0	0	0	2	0	0	1	0	1	0	4	0	2	0	3	0	0	0	4	0	0	0	2	0	1	0	0	0	0
RGIG8907	HG	VPG	5.045	8.7275	0.0100445	Bacteria	Bacteroidetes	Bacteroidia	Bacteroidales	Bacteroidaceae			0	2	1	1	2	0	0	0	0	0	0	2	0	0	0	0	0	0	1	0	2	0	2	0	1	0	0	0	1	0	1	0	0	0	0	0	0
RUG10835	HG	VPG	30.1392	53.1392	3.32821e-05	Bacteria	Bacteroidetes	Bacteroidia	Bacteroidales	Bacteroidaceae	Prevotella		0	1	1	0	0	0	0	0	0	0	0	2	0	0	0	0	1	0	4	0	4	0	2	0	0	1	2	0	0	0	2	0	0	0	0	0	0
RUG10812	HG	VPG	13.2867	22.9008	0.0387211	Bacteria	Bacteroidetes	Bacteroidia	Bacteroidales	Bacteroidaceae	Prevotella		0	2	1	1	1	0	0	0	0	0	0	2	0	0	0	0	1	0	4	0	3	0	2	0	0	1	3	0	0	0	2	0	0	0	0	0	0
RUG12732	HG	VPG	18.2975	39.2667	0.0172712	Bacteria	Bacteroidetes	Bacteroidia	Bacteroidales	Bacteroidaceae	Prevotella		0	2	1	1	1	0	0	0	0	0	0	1	0	0	0	0	0	0	4	0	3	0	2	0	0	1	3	0	0	0	2	0	0	0	0	0	0
RUG11392	HG	VPG	197.208	330.694	0.0172712	Bacteria	Bacteroidetes	Bacteroidia	Bacteroidales	Bacteroidaceae	Prevotella		0	14	11	0	6	0	1	1	3	0	0	5	0	0	1	0	0	0	1	0	2	0	4	1	0	8	1	1	5	2	1	1	1	0	0	0	0
RUG14435	HG	VPG	19.4967	26.3575	0.0241843	Bacteria	Bacteroidetes	Bacteroidia	Bacteroidales	Bacteroidaceae	Prevotella	GCA_002350925.1	0	3	4	0	3	0	0	0	0	0	0	6	0	0	1	0	0	0	0	0	3	0	3	0	0	3	0	1	0	2	0	0	0	0	0	0	0
GCA_002350925.1_ASM235092v1_genomic	HG	VPG	20.9683	31.1092	0.0100445	Bacteria	Bacteroidetes	Bacteroidia	Bacteroidales	Bacteroidaceae	Prevotella	GCA_002350925.1	0	3	3	0	3	0	0	0	0	0	0	6	0	0	1	0	0	0	0	0	3	0	3	0	0	3	0	1	0	2	0	0	0	0	0	0	0
GCA_002394385.1_ASM239438v1_genomic	HG	VPG	30.92	48.7517	0.0241843	Bacteria	Bacteroidetes	Bacteroidia	Bacteroidales	Bacteroidaceae	Prevotella	GCA_002394385.1	0	8	8	2	6	0	1	1	4	0	0	6	0	0	0	0	0	0	0	0	3	0	3	2	1	3	1	2	4	2	1	1	1	0	0	0	0
GCA_002363625.1_ASM236362v1_genomic	HG	VPG	15.3433	24.89	0.00322822	Bacteria	Bacteroidetes	Bacteroidia	Bacteroidales	Bacteroidaceae	Prevotella	GCA_002394385.1	0	7	8	1	6	0	1	1	4	0	0	6	0	0	0	0	0	0	0	0	3	0	3	2	1	3	1	2	4	2	0	1	1	0	0	0	0
GCA_002353695.1_ASM235369v1_genomic	HG	VPG	15.3225	25.8742	0.000495534	Bacteria	Bacteroidetes	Bacteroidia	Bacteroidales	Bacteroidaceae	Prevotella	GCA_002394385.1	0	7	8	2	6	0	1	2	4	0	0	6	0	0	0	0	0	0	0	0	3	0	3	1	0	3	1	2	4	2	0	1	1	0	0	0	0
RUG14727	HG	VPG	79.2975	968.987	0.0332414	Bacteria	Bacteroidetes	Bacteroidia	Bacteroidales	Bacteroidaceae	Prevotella		0	10	8	1	6	0	1	1	4	0	0	5	0	0	1	0	0	0	1	0	3	0	3	1	0	8	2	1	5	2	0	1	1	0	0	0	0
RUG13698	HG	VPG	247.719	524.564	0.00829316	Bacteria	Bacteroidetes	Bacteroidia	Bacteroidales	Bacteroidaceae	Prevotella	GCA_002350805.1	0	15	8	1	5	0	0	1	3	0	0	5	0	0	1	0	1	0	1	0	3	0	3	2	0	11	3	2	6	2	0	4	2	0	1	0	0
RUG14445	HG	VPG	183.952	384.543	0.00681174	Bacteria	Bacteroidetes	Bacteroidia	Bacteroidales	Bacteroidaceae	Prevotella	GCA_002350805.1	0	13	6	0	5	0	0	1	3	0	0	5	0	0	1	0	2	0	1	0	3	0	3	2	0	10	3	2	6	4	0	4	1	0	1	0	0
RUG13624	HG	VPG	224.383	453.76	0.00555959	Bacteria	Bacteroidetes	Bacteroidia	Bacteroidales	Bacteroidaceae	Prevotella	GCA_002350805.1	0	15	9	1	5	0	0	1	3	0	0	4	0	0	1	0	1	0	0	0	3	0	3	2	0	6	3	3	6	3	0	4	1	0	1	0	0
RUG12040	HG	VPG	200.199	419.409	0.00555959	Bacteria	Bacteroidetes	Bacteroidia	Bacteroidales	Bacteroidaceae	Prevotella	GCA_002350805.1	0	13	6	0	3	0	0	1	2	0	0	5	0	0	1	0	1	0	0	0	2	0	3	1	0	7	3	2	6	4	0	4	2	0	1	0	0
RUG10212	HG	VPG	35.82	72.705	0.00143261	Bacteria	Bacteroidetes	Bacteroidia	Bacteroidales	Bacteroidaceae	Prevotella	Prevotella sp20	0	11	6	1	5	0	1	2	3	0	0	5	0	0	0	0	0	0	1	0	3	1	4	3	1	4	1	0	3	1	1	1	1	0	0	0	0
RUG11506	HG	VPG	47.6917	142.067	0.0284207	Bacteria	Bacteroidetes	Bacteroidia	Bacteroidales	Bacteroidaceae	Prevotella		0	6	6	1	6	0	1	3	5	0	0	6	0	0	0	0	0	0	0	0	2	0	1	2	0	0	1	1	4	2	0	1	2	0	0	0	0
RUG10278	HG	VPG	36.0108	557.263	0.00291403	Bacteria	Bacteroidetes	Bacteroidia	Bacteroidales	Bacteroidaceae	Prevotella		0	7	7	1	9	0	0	1	4	0	0	5	0	0	2	0	0	0	1	0	3	0	3	2	1	4	0	0	5	2	1	1	1	0	0	0	0
RUG10151	HG	VPG	36.3725	513.912	0.00182978	Bacteria	Bacteroidetes	Bacteroidia	Bacteroidales	Bacteroidaceae	Prevotella		0	8	6	1	9	0	0	1	4	0	0	5	0	0	1	0	0	0	1	0	3	0	3	2	1	4	0	0	5	2	1	1	1	0	0	0	0
RUG10076	HG	VPG	18.5808	483.922	0.000274392	Bacteria	Bacteroidetes	Bacteroidia	Bacteroidales	Bacteroidaceae	Prevotella		0	9	6	1	11	0	0	1	4	0	0	5	0	0	1	0	0	0	1	0	3	0	3	2	1	4	0	0	5	2	1	1	1	0	0	0	2
RUG11345	HG	VPG	95.005	541.071	0.00829316	Bacteria	Bacteroidetes	Bacteroidia	Bacteroidales	Bacteroidaceae	Prevotella		0	7	8	1	8	0	0	1	4	0	0	4	0	0	2	0	0	0	1	0	3	0	3	2	1	4	0	0	8	2	1	1	2	0	0	0	0
GCA_002375165.1_ASM237516v1_genomic	HG	VPG	39.5092	431.217	0.00291403	Bacteria	Bacteroidetes	Bacteroidia	Bacteroidales	Bacteroidaceae	Prevotella		0	8	6	1	9	0	0	1	4	0	0	5	0	0	1	0	0	0	1	0	3	0	3	2	1	4	0	0	5	2	1	1	1	0	0	0	0
GCA_002373415.1_ASM237341v1_genomic	HG	VPG	44.3042	432.254	0.00363662	Bacteria	Bacteroidetes	Bacteroidia	Bacteroidales	Bacteroidaceae	Prevotella		0	8	6	1	9	0	0	1	4	0	0	5	0	0	1	0	0	0	1	0	3	0	3	2	1	4	0	0	5	2	1	1	1	0	0	0	0
RUG10002	HG	VPG	88.4758	602.942	0.00291403	Bacteria	Bacteroidetes	Bacteroidia	Bacteroidales	Bacteroidaceae	Prevotella		0	8	6	1	10	0	0	1	4	0	0	6	0	0	1	0	0	0	1	0	3	0	3	2	1	4	0	0	5	2	1	1	1	0	0	0	0
RUG12152	HG	VPG	48.86	1155.62	0.00681174	Bacteria	Bacteroidetes	Bacteroidia	Bacteroidales	Bacteroidaceae	Prevotella		0	9	8	1	6	0	0	1	4	0	0	4	0	0	2	0	0	0	1	0	3	0	2	2	1	4	0	0	5	2	1	1	1	0	0	0	0
Solden.2703719110	HG	VPG	85.3183	835.965	0.00829316	Bacteria	Bacteroidetes	Bacteroidia	Bacteroidales	Bacteroidaceae	Prevotella		0	10	6	1	7	0	0	1	4	0	0	6	0	0	1	0	0	0	1	0	3	1	4	2	0	4	0	0	4	2	1	1	2	0	0	0	0
RGIG4317	HG	VPG	20.5217	39.8917	0.00182978	Bacteria	Bacteroidetes	Bacteroidia	Bacteroidales	Bacteroidaceae	Prevotella		0	6	8	1	8	0	0	2	4	0	0	9	0	0	2	0	0	0	1	0	3	0	4	2	1	4	0	0	4	1	1	1	1	0	0	0	0
GCA_002342425.1_ASM234242v1_genomic	HG	VPG	53.2208	111.149	0.0120042	Bacteria	Bacteroidetes	Bacteroidia	Bacteroidales	Bacteroidaceae	Prevotella	GCA_002353295.1	0	11	7	1	6	0	0	3	1	0	0	6	0	0	0	0	0	0	0	0	3	0	3	4	1	5	1	1	5	2	1	1	1	0	0	0	0
RGIG84	HG	NPG	28.6742	138.027	0.0332414	Bacteria	Firmicutes	Clostridia	Oscillospirales	DTU089	Ruminococcus		0	0	0	1	0	0	0	0	0	0	0	25	0	0	0	0	0	0	0	0	1	1	3	0	0	1	0	0	1	1	0	0	1	0	0	0	0
RGIG109	HG	NPG	90.6217	606.139	0.00143261	Bacteria	Firmicutes	Clostridia	Oscillospirales	DTU089	Ruminococcus		0	0	0	1	0	0	0	0	0	0	0	22	0	0	0	0	0	0	0	0	1	1	5	0	0	0	0	0	1	0	0	0	1	0	0	0	0
RGIG478	HG	NPG	0.1075	0.258333	0.0299872	Bacteria	Actinobacteria	Actinobacteria	Actinomycetales	Bifidobacteriaceae			0	0	0	0	0	0	0	0	0	0	0	9	0	0	0	0	0	0	0	0	0	0	1	0	0	0	0	0	0	0	0	0	0	0	0	0	0
RGIG590	HG	NPG	14.0967	49.2925	0.0332414	Bacteria	Firmicutes	Clostridia	Oscillospirales	DTU089	Ruminococcus		0	1	2	0	1	0	0	0	0	0	0	15	0	0	0	0	0	0	0	0	1	1	3	0	0	0	0	0	1	0	0	0	2	0	0	0	0
RGIG606	HG	NPG	13.5633	89.1725	0.0204892	Bacteria	Firmicutes	Bacilli	Erysipelotrichales				1	3	2	1	0	0	0	0	0	0	0	6	0	0	0	0	0	0	0	0	0	0	0	0	0	0	0	0	2	0	0	0	1	0	0	0	1
RGIG751	HG	NPG	11.8258	254.157	2.21881e-05	Bacteria	Firmicutes	Negativicutes	Selenomonadales	Selenomonadaceae	Selenomonas	Selenomonas bovis	3	1	1	1	0	0	0	1	0	0	0	6	0	0	1	0	0	0	0	0	2	0	0	0	0	0	0	0	0	2	0	0	0	0	0	0	0
RGIG910	HG	NPG	0.455	1.1575	0.0350098	Bacteria	Firmicutes	Clostridia	Oscillospirales	DTU089	UBA737		0	1	1	0	0	0	0	0	1	0	0	2	0	0	1	0	0	0	0	0	0	0	3	0	0	0	0	0	1	0	0	0	1	0	0	0	0
RGIG976	HG	NPG	0.00666667	0.0466667	0.0498669	Bacteria	Bacteroidetes	Bacteroidia	Bacteroidales	UBA932			0	0	3	0	0	0	0	2	0	0	0	2	0	0	0	0	1	0	1	0	2	0	0	0	0	0	1	0	0	0	0	0	0	0	0	0	0
RGIG1029	HG	NPG	0.135833	0.749167	0.000647682	Bacteria	Bacteroidetes	Bacteroidia	Flavobacteriales	UBA1820	UBA1820		0	2	4	1	0	0	0	1	0	0	0	3	0	0	0	0	3	0	4	0	1	0	0	0	0	0	0	0	0	0	0	0	0	0	0	0	1
RGIG1217	HG	NPG	23.92	40.5708	0.0172712	Bacteria	Bacteroidetes	Bacteroidia	Bacteroidales	Muribaculaceae	C941	GCA_002353995.1	0	0	2	1	0	0	0	0	0	0	0	11	0	0	0	0	0	0	0	0	3	0	2	0	0	0	0	0	1	0	0	0	0	0	0	0	0
Enterococcus_faecium_strain_F1129F_09	HG	NPG	0.0733333	0.348333	0.0190581	Bacteria	Firmicutes	Bacilli	Lactobacillales	Enterococcaceae	Enterococcus	Enterococcus faecium	11	1	0	2	0	0	0	0	0	0	0	5	0	0	0	0	0	0	0	0	3	0	1	0	0	3	0	0	0	0	0	0	1	0	1	0	0
GCA_002350005.1_ASM235000v1_genomic	HG	NPG	10.9817	55.2208	0.00143261	Bacteria	Firmicutes	Clostridia	Lachnospirales	Lachnospiraceae	UBA2856	GCA_002350005.1	0	1	7	0	2	0	0	0	0	0	0	11	0	0	0	0	1	0	0	0	0	0	0	0	0	1	1	0	0	1	0	0	1	0	0	1	0
GCA_002350625.1_ASM235062v1_genomic	HG	NPG	8.6075	16.615	0.0332414	Bacteria	Firmicutes	Clostridia	Lachnospirales	Lachnospiraceae	UBA1066	GCA_002350625.1	1	4	5	0	2	0	1	1	0	0	0	9	0	0	0	0	1	0	0	0	0	0	0	0	1	0	1	0	1	1	0	0	2	0	0	2	1
GCA_002351655.1_ASM235165v1_genomic	HG	NPG	0.13	6.805	0.00961002	Bacteria	Firmicutes	Bacilli	Erysipelotrichales	Erysipelotrichaceae	Solobacterium	GCA_002350225.1	3	3	1	1	1	0	0	1	0	0	0	9	0	0	0	0	0	0	0	0	0	0	1	0	0	0	1	0	0	1	0	0	1	0	0	0	0
GCA_002353995.1_ASM235399v1_genomic	HG	NPG	24.8258	45.6767	0.0100445	Bacteria	Bacteroidetes	Bacteroidia	Bacteroidales	Muribaculaceae	C941	GCA_002353995.1	0	1	2	1	0	0	0	0	0	0	0	10	0	0	0	0	0	0	0	0	3	0	2	0	0	0	0	0	1	0	0	0	0	0	0	0	0
GCA_002368625.1_ASM236862v1_genomic	HG	NPG	3.4175	12.5217	0.0241843	Bacteria	Firmicutes	Clostridia	Oscillospirales	DTU089	Ruminococcus	GCA_002368625.1	0	1	1	0	0	0	0	0	0	0	0	20	0	0	0	0	0	0	0	0	1	1	4	0	0	0	0	0	1	0	0	0	2	0	0	0	0
GCA_002372835.1_ASM237283v1_genomic	HG	NPG	1.23333	10.1533	0.0120042	Bacteria	Firmicutes	Clostridia	Lachnospirales	Lachnospiraceae	CAG-791	GCA_002372835.1	2	6	4	0	0	0	0	0	0	0	0	7	0	0	0	0	1	0	0	0	0	0	3	0	0	1	0	0	4	1	1	0	2	0	0	0	0
GCA_002373115.1_ASM237311v1_genomic	HG	NPG	0.0116667	0.1725	0.0397031	Bacteria	Firmicutes	Bacilli	Erysipelotrichales	Erysipelotrichaceae	CAG-536		1	0	0	0	0	0	0	0	0	0	0	4	0	0	0	0	0	0	0	0	0	0	2	0	0	0	0	0	0	0	0	0	0	0	0	0	0
GCA_002393565.1_ASM239356v1_genomic	HG	NPG	13.1642	21.22	0.0204892	Bacteria	Firmicutes	Clostridia	Lachnospirales	Lachnospiraceae	CAG-791	GCA_002372835.1	2	5	4	0	0	0	0	0	0	0	0	7	0	0	0	0	1	0	0	0	0	0	3	0	0	1	0	0	4	1	1	0	2	0	0	0	0
GCA_002394035.1_ASM239403v1_genomic	HG	NPG	0.409167	7.5975	0.00111458	Bacteria	Firmicutes	Clostridia	Lachnospirales	Lachnospiraceae	CAG-791	GCA_002372835.1	1	5	4	0	0	0	0	0	0	0	0	8	0	0	0	0	1	0	0	0	0	0	3	0	0	0	0	0	4	1	1	0	2	0	0	0	0
GCA_002394235.1_ASM239423v1_genomic	HG	NPG	0.58	9.18417	3.6442e-05	Bacteria	Firmicutes	Clostridia	Lachnospirales	Lachnospiraceae	Eubacterium	GCA_002394235.1	3	3	5	0	1	0	0	0	0	0	0	7	0	0	0	0	1	0	0	0	1	0	3	0	0	0	0	0	2	2	0	0	2	0	0	3	1
GCA_002396145.1_ASM239614v1_genomic	HG	NPG	3.5275	14.4708	0.0144925	Bacteria	Firmicutes	Clostridia	Oscillospirales	DTU089	Ruminococcus	GCA_002368625.1	0	1	1	0	0	0	0	0	0	0	0	18	0	0	0	0	0	0	0	0	1	1	4	0	0	0	0	0	1	0	0	0	2	0	0	0	0
GCA_002449795.1_ASM244979v1_genomic	HG	NPG	0.523333	1.08417	0.00200497	Bacteria	Firmicutes	Bacilli	Erysipelotrichales	Erysipelatoclostridiaceae	Kandleria	Kandleria vitulina	8	0	1	1	0	0	0	0	0	0	0	5	0	0	0	0	0	0	0	0	0	0	0	0	0	0	0	0	0	4	0	0	1	0	0	0	0
GCA_002472325.1_ASM247232v1_genomic	HG	NPG	0.239167	2.14583	0.00917537	Bacteria	Firmicutes	Clostridia	Lachnospirales	Lachnospiraceae	CAG-791	GCA_002351235.1	1	5	8	0	2	0	0	0	0	0	0	12	0	0	0	0	3	1	1	0	0	0	3	0	0	3	0	0	1	2	0	0	3	0	0	0	1
GCA_002472365.1_ASM247236v1_genomic	HG	NPG	0.551667	79.7708	0.0208935	Bacteria	Spirochaetes	Spirochaetia	Sphaerochaetales	Sphaerochaetaceae	UBA4273	GCA_002396025.1	0	4	2	1	0	0	0	0	0	0	0	4	0	0	0	0	0	0	1	0	0	0	0	0	0	2	0	0	2	0	1	0	1	1	0	0	0
GCA_002481065.1_ASM248106v1_genomic	HG	NPG	3.88917	105.755	0.00363662	Bacteria	Firmicutes	Clostridia	Lachnospirales	Lachnospiraceae	Eubacterium	GCA_002481065.1	0	2	2	0	3	0	0	0	0	0	0	9	0	0	0	0	1	0	0	0	1	0	2	0	0	0	0	0	1	1	0	0	2	0	0	0	0
GCA_002481465.1_ASM248146v1_genomic	HG	NPG	2.76667	174.526	0.0332414	Bacteria	Bacteroidetes	Bacteroidia	Bacteroidales	UBA932	RC9	GCA_002472565.1	0	5	8	1	0	0	0	1	0	0	0	4	0	0	0	0	1	0	2	0	2	0	1	0	0	1	1	0	1	0	0	0	0	0	0	0	0
GCA_002482005.1_ASM248200v1_genomic	HG	NPG	5.5175	12.4042	0.00231643	Bacteria	Firmicutes	Clostridia	Lachnospirales	Lachnospiraceae	UBA2856	GCA_002482005.1	0	4	6	0	2	0	0	0	0	0	0	14	0	0	0	0	1	0	0	0	0	0	2	0	1	0	0	0	4	3	0	1	3	0	1	1	2
GCA_002505605.1_ASM250560v1_genomic	HG	NPG	18.47	57.6133	0.00291403	Archaea	Euryarchaeota	Methanobacteria	Methanobacteriales	Methanobacteriaceae	Methanobrevibacter	GCA_002505605.1	0	0	0	0	0	0	0	0	0	0	0	0	0	0	0	0	0	0	0	0	0	0	0	0	0	0	0	0	0	0	0	0	0	0	0	0	0
RGIG1665	HG	NPG	0.0533333	0.135	0.0250007	Bacteria	Firmicutes	Clostridia	Lachnospirales	Lachnospiraceae	Agathobacter		1	11	12	1	1	0	0	0	0	0	0	11	0	0	0	0	1	0	1	0	1	0	2	0	0	0	0	0	2	0	0	0	1	0	0	0	0
RGIG1934	HG	NPG	0.294167	0.693333	0.0403171	Bacteria	Firmicutes	Clostridia	Lachnospirales	Lachnospiraceae			0	2	1	0	2	0	0	0	0	0	0	19	0	0	0	0	1	0	0	0	0	0	2	0	0	1	0	0	0	0	0	0	0	0	0	0	0
RGIG2016	HG	NPG	1.135	2.975	0.00555959	Bacteria	Firmicutes	Clostridia	Lachnospirales	Lachnospiraceae			0	1	1	0	1	0	0	0	0	0	0	17	0	0	0	0	1	0	0	0	0	0	2	0	0	0	0	0	1	0	0	0	1	0	0	0	0
RGIG2388	HG	NPG	6.995	11.3067	0.0172712	Bacteria	Firmicutes	Clostridia	Oscillospirales	DTU089	Ruminococcus		0	1	3	0	0	0	0	0	0	0	0	16	0	0	0	0	0	0	0	0	1	1	2	0	0	0	0	0	1	1	0	0	2	0	0	0	0
RGIG2498	HG	NPG	19.3958	45.8108	0.0172712	Bacteria	Firmicutes	Clostridia	Oscillospirales	DTU089	Ruminococcus		0	1	4	0	0	0	0	0	0	0	0	15	0	0	0	0	1	0	0	0	1	1	2	0	0	0	0	0	1	0	0	0	2	0	0	1	0
RGIG3405	HG	NPG	7.9125	22.205	0.0332414	Bacteria	Firmicutes	Clostridia	Oscillospirales	DTU089	Ruminococcus		0	2	2	0	1	0	0	0	0	0	0	16	0	0	0	0	0	0	0	0	1	1	3	0	0	0	0	0	1	0	0	0	2	0	0	0	0
RGIG3627	HG	NPG	8.32083	24.2683	0.00231643	Bacteria	Firmicutes	Clostridia	Oscillospirales	DTU089	Ruminococcus		0	0	0	0	0	0	0	0	0	0	0	18	0	0	0	0	0	0	0	0	1	2	4	0	0	0	0	0	1	0	0	0	0	0	0	0	0
RGIG3704	HG	NPG	28.7125	38.6642	0.0204892	Bacteria	Firmicutes	Clostridia	Oscillospirales	DTU089	UBA6857		0	4	7	1	2	0	0	0	0	0	0	4	0	0	3	0	0	0	2	0	1	0	1	0	2	1	2	1	1	1	0	0	2	0	2	0	0
Oribacterium_sp._C9	HG	NPG	12.5325	16.9483	0.0376254	Bacteria	Firmicutes	Clostridia	Lachnospirales	Lachnospiraceae	Oribacterium	GCF_002007235.1	4	4	1	0	5	0	0	0	0	0	0	10	0	0	0	0	1	0	0	0	1	1	0	0	0	2	0	0	3	1	0	0	1	0	0	0	0
RGIG3927	HG	NPG	0.0333333	0.3175	0.0120527	Bacteria	Firmicutes	Clostridia	Oscillospirales	CAG-272	Firm-07		0	10	5	2	1	0	0	0	2	0	0	4	0	0	1	0	0	0	3	0	0	0	1	0	0	9	3	0	1	1	2	0	2	1	0	4	1
RGIG4034	HG	NPG	0.1225	0.330833	0.0461966	Bacteria	Firmicutes	Clostridia	Lachnospirales	Lachnospiraceae			2	9	3	1	11	0	0	2	0	0	0	6	0	0	2	0	1	0	0	0	0	0	5	5	1	0	1	0	4	1	0	0	2	0	0	0	2
RGIG4231	HG	NPG	0.0591667	0.145833	0.0275913	Bacteria	Firmicutes	Clostridia	Oscillospirales	CAG-272	Firm-07		0	7	4	4	0	0	0	0	1	0	0	3	0	0	2	0	0	0	2	0	1	0	1	0	2	2	1	2	4	0	10	1	6	1	2	2	0
RGIG4397	HG	NPG	44.5742	80.6942	0.0332414	Bacteria	Firmicutes	Clostridia	Oscillospirales	Ruminococcaceae	CAG-353	GCA_002395525.1	0	2	3	0	9	0	0	3	1	0	0	5	0	0	0	0	0	0	0	0	1	0	3	4	2	0	0	0	1	0	0	1	2	0	0	0	0
RGIG4454	HG	NPG	2.39417	3.98417	0.014117	Bacteria	Firmicutes	Clostridia	Oscillospirales	Oscillospiraceae			0	3	13	0	0	0	0	0	0	0	0	7	0	0	0	0	0	0	0	0	0	1	5	1	0	0	0	0	0	0	0	0	1	0	0	1	0
RGIG5019	HG	NPG	12.6392	22.8883	0.0172712	Bacteria	Firmicutes	Clostridia	Oscillospirales	DTU089	UBA1227	UBA1227 sp1	0	2	5	0	0	0	0	0	0	0	0	6	0	0	0	0	0	0	1	0	3	0	2	0	0	0	0	0	0	2	0	0	1	0	0	0	0
RUG10030	HG	NPG	171.048	415.609	0.0100445	Bacteria	Firmicutes	Clostridia	Lachnospirales	Lachnospiraceae	UBA9722	UBA9722 sp1	0	3	4	0	8	0	0	1	0	0	0	8	0	0	1	0	1	0	0	0	0	0	2	3	1	2	0	0	2	1	0	0	3	0	0	0	1
RUG10064	HG	NPG	25.5142	74.7283	0.00451305	Archaea	Euryarchaeota	Methanobacteria	Methanobacteriales	Methanobacteriaceae	Methanobrevibacter	GCA_002505605.1	0	0	0	0	0	0	0	0	0	0	0	0	0	0	0	0	0	0	0	0	0	0	0	0	0	0	0	0	0	0	0	0	0	0	0	0	0
RUG10070	HG	NPG	22.1783	42.3417	0.00291403	Bacteria	Bacteroidetes	Bacteroidia	Bacteroidales	Muribaculaceae	C941	GCA_002353995.1	0	1	2	1	0	0	0	0	0	0	0	10	0	0	0	0	0	0	0	0	3	0	2	0	0	0	0	0	1	0	0	0	0	0	0	0	0
RUG10079	HG	NPG	1.19	10.4775	0.0243124	Bacteria	Firmicutes	Clostridia	Lachnospirales	Lachnospiraceae	CAG-791	GCA_002372835.1	1	4	4	0	0	0	0	0	0	0	0	6	0	0	0	0	1	0	0	0	0	0	4	0	0	0	0	0	2	0	0	0	2	0	0	0	0
RUG10082	HG	NPG	29.6458	44.0025	0.00829316	Bacteria	Firmicutes	Clostridia	Lachnospirales	Lachnospiraceae	UBA1066		5	5	2	1	5	0	0	1	0	0	0	17	0	0	0	0	2	0	0	0	0	0	2	0	1	2	0	0	2	6	0	0	4	0	0	0	0
RUG10127	HG	NPG	56.1242	129.769	0.00451305	Bacteria	Bacteroidetes	Bacteroidia	Bacteroidales	P3	P3	GCA_002350995.1	0	3	3	0	0	0	0	0	0	0	0	1	0	0	0	0	0	0	1	0	2	1	1	0	0	0	1	0	0	0	0	0	0	0	0	0	0
RUG10140	HG	NPG	0.148333	9.46583	0.0205331	Bacteria	Firmicutes	Bacilli	Erysipelotrichales	Erysipelotrichaceae	Solobacterium	GCA_002350225.1	3	3	1	1	1	0	0	1	0	0	0	9	0	0	0	0	0	0	0	0	0	0	1	0	0	0	1	0	0	1	0	0	1	0	0	0	0
RUG10142	HG	NPG	0.105	5.6375	0.00107059	Bacteria	Firmicutes	Bacilli	RFN20	CAG-288	UBA7642	GCA_002481535.1	1	3	19	0	1	0	0	0	0	0	0	7	0	0	0	0	0	0	0	0	0	0	0	0	0	2	0	0	0	0	0	0	1	0	0	0	0
RUG10143	HG	NPG	0.0375	1.27083	0.00532861	Bacteria	Firmicutes	Clostridia	Lachnospirales	Lachnospiraceae	CAG-791	GCA_002351235.1	3	5	10	0	2	0	0	0	0	0	0	12	0	0	0	0	2	1	1	0	0	0	4	0	0	2	0	0	1	2	0	0	3	0	0	0	1
RUG10147	HG	NPG	3.18917	13.0725	1.40524e-05	Bacteria	Firmicutes	Clostridia	Lachnospirales	Lachnospiraceae	CAG-45		3	3	0	1	1	0	0	0	0	0	0	12	0	0	0	0	1	0	0	0	1	0	0	1	0	0	0	0	1	0	0	0	2	0	0	0	0
RUG10148	HG	NPG	0.07	2.895	0.000413898	Bacteria	Firmicutes	Bacilli	Erysipelotrichales	Erysipelotrichaceae	Solobacterium	GCA_002351305.1	9	3	0	1	1	0	0	0	0	0	0	9	0	0	0	0	0	0	0	0	0	0	1	0	0	0	1	0	1	1	0	0	1	0	0	0	0
RUG10159	HG	NPG	156.637	310.902	0.0204892	Bacteria	Bacteroidetes	Bacteroidia	Bacteroidales	Paludibacteraceae	RF16		0	1	0	1	1	0	0	1	0	0	0	10	0	0	1	0	0	0	0	0	1	0	1	1	0	2	0	0	0	3	0	0	1	0	0	0	0
RUG10241	HG	NPG	2.30667	20.9442	0.000144222	Bacteria	Firmicutes	Clostridia	Lachnospirales	Lachnospiraceae	UBA2856	GCA_002391125.1	0	2	3	0	0	0	0	0	0	0	0	12	0	0	0	0	2	0	0	0	0	0	0	0	1	0	0	0	5	4	0	0	2	0	1	0	0
RUG10252	HG	NPG	25.3058	74.2042	0.00231643	Archaea	Euryarchaeota	Methanobacteria	Methanobacteriales	Methanobacteriaceae	Methanobrevibacter	GCA_002505605.1	0	0	0	0	0	0	0	0	0	0	0	0	0	0	0	0	0	0	0	0	0	0	0	0	0	0	0	0	0	0	0	0	0	0	0	0	0
RUG10259	HG	NPG	7.7975	12.8967	0.0225467	Bacteria	Firmicutes	Clostridia	Oscillospirales	DTU089	UBA1227	UBA1227 sp1	0	2	4	0	0	0	0	0	0	0	0	4	0	0	0	0	0	0	1	0	1	0	2	0	0	0	0	0	0	2	0	0	0	0	0	0	0
RUG10472	HG	NPG	10.7767	54.0067	0.0387211	Bacteria	Firmicutes	Clostridia	Oscillospirales	DTU089	Ruminococcus	GCA_002368625.1	0	1	1	0	0	0	0	0	0	0	0	19	0	0	0	0	0	0	0	0	1	1	3	0	0	0	0	0	1	0	0	0	1	0	0	0	0
RUG10546	HG	NPG	5.75083	15.365	0.012094	Bacteria	Planctomycetes	Planctomycetes	Pirellulales	Thermoguttaceae			0	5	0	0	2	0	0	0	1	0	0	2	0	0	2	0	0	0	3	0	0	0	0	1	0	4	0	1	0	3	7	0	3	0	1	5	0
RUG10564	HG	NPG	0.2425	4.235	0.00316841	Bacteria	Firmicutes	Clostridia	Lachnospirales	Lachnospiraceae	Eubacterium	UBA9234	0	0	2	1	0	0	0	0	0	0	0	5	0	0	0	0	2	0	0	0	0	0	2	0	0	1	0	0	0	1	0	0	1	0	0	0	0
RUG10589	HG	NPG	0.500833	25.3033	0.0326256	Bacteria	Firmicutes	Clostridia	Lachnospirales	Lachnospiraceae	CAG-791	CAG-791 sp5	0	10	8	0	2	0	0	0	0	0	0	12	0	0	0	0	1	0	1	0	0	0	3	0	1	0	0	1	5	4	0	1	2	0	0	1	3
RUG10600	HG	NPG	0.289167	1.60417	4.95534e-05	Bacteria	Actinobacteria	Actinobacteria	Actinomycetales	Bifidobacteriaceae	Pseudoscardovia	Pseudoscardovia suis	0	0	1	0	1	0	0	0	0	0	0	10	0	0	0	0	1	0	0	0	0	0	1	0	0	0	0	0	0	1	0	0	1	0	0	0	0
RUG10649	HG	NPG	28.3867	74.4542	0.0284207	Bacteria	Firmicutes	Clostridia	Oscillospirales	DTU089	Ruminococcus		0	0	1	0	0	0	0	0	0	0	0	14	0	0	0	0	0	0	0	0	1	1	3	0	0	0	0	0	1	0	0	0	1	0	0	0	0
RUG10697	HG	NPG	3.71333	8.36833	0.000656027	Bacteria	Firmicutes	Clostridia	Oscillospirales	DTU089	Ruminococcus		0	1	3	1	0	0	0	0	0	0	0	19	0	0	0	0	0	0	0	0	1	1	3	0	0	0	0	0	1	0	0	0	2	0	0	0	0
RUG10698	HG	NPG	87.2908	201.554	0.0172712	Bacteria	Bacteroidetes	Bacteroidia	Bacteroidales	Bacteroidaceae	Alloprevotella		0	4	0	1	1	0	0	0	0	0	0	4	0	0	2	0	1	0	6	0	2	0	2	0	1	0	2	0	1	0	6	0	0	0	0	0	0
RUG10706	HG	NPG	5.2825	9.79833	0.0204892	Bacteria	Firmicutes	Clostridia	Oscillospirales	DTU089	UBA1227	UBA1227 sp1	0	2	4	0	0	0	0	0	0	0	0	6	0	0	0	0	0	0	1	0	1	0	2	0	0	0	0	0	0	2	0	0	0	0	0	0	0
RUG10733	HG	NPG	0.0483333	1.1825	0.0446824	Bacteria	Firmicutes	Bacilli	Erysipelotrichales	Erysipelotrichaceae	Solobacterium	GCA_002351305.1	12	3	1	1	0	0	0	0	0	0	0	8	0	0	0	0	0	0	0	0	0	0	1	0	0	0	1	0	1	1	0	0	1	0	0	0	0
RUG10772	HG	NPG	0.898333	8.15583	0.0375838	Bacteria	Firmicutes	Clostridia	Lachnospirales	Lachnospiraceae	CAG-791	GCA_002372835.1	1	4	5	0	0	0	0	0	0	0	0	6	0	0	0	0	1	0	0	0	0	0	3	0	0	0	0	0	2	1	0	0	1	0	0	0	0
RUG10793	HG	NPG	0.593333	86.03	0.00602172	Bacteria	Firmicutes	Bacilli	Erysipelotrichales	Erysipelotrichaceae	Solobacterium		3	4	2	0	1	0	0	1	0	0	0	7	0	0	0	0	0	0	0	0	0	0	1	0	0	0	1	0	0	1	0	0	1	0	0	0	0
RUG10806	HG	NPG	0.139167	1.17333	0.0164808	Bacteria	Firmicutes	Clostridia	Oscillospirales	DTU089	UBA737		0	4	0	0	1	0	0	0	0	0	0	2	0	0	5	0	0	0	0	0	0	0	1	0	1	0	1	0	0	0	1	0	1	0	0	0	0
RUG10836	HG	NPG	2.65417	94.6667	0.0204892	Bacteria	Firmicutes	Bacilli	Erysipelotrichales	Erysipelotrichaceae	Solobacterium		3	5	2	0	1	0	0	2	0	0	0	7	0	0	0	0	0	0	0	0	0	0	1	0	0	0	0	0	0	1	0	0	0	0	0	0	0
RUG10981	HG	NPG	0.150833	6.9225	0.0164808	Bacteria	Firmicutes	Clostridia	Lachnospirales	Lachnospiraceae	CAG-791	GCA_002372835.1	0	4	5	0	0	0	0	0	0	0	0	6	0	0	0	0	1	0	0	0	0	0	3	0	0	0	0	0	2	1	0	0	2	0	0	0	0
RUG10986	HG	NPG	0.605833	25.9842	0.011057	Bacteria	Firmicutes	Clostridia	Lachnospirales	Lachnospiraceae	CAG-791	GCA_002481255.1	0	7	8	0	1	0	0	0	0	0	0	8	0	0	0	0	1	0	3	0	0	1	3	0	1	0	1	0	6	1	0	0	2	0	2	1	2
RUG11011	HG	NPG	5.58667	13.5417	0.00860111	Bacteria	Actinobacteria	Coriobacteriia	Coriobacteriales	Atopobiaceae	UBA1367		29	3	5	1	2	0	0	0	0	0	0	13	0	0	0	0	0	0	0	0	2	0	2	0	0	0	0	1	0	6	0	1	0	0	0	0	0
RUG11015	HG	NPG	0.1275	8.36083	3.50405e-05	Bacteria	Firmicutes	Clostridia	Lachnospirales	Lachnospiraceae	CAG-791	GCA_002372835.1	1	4	4	0	0	0	0	0	0	0	0	6	0	0	0	0	1	0	0	0	0	0	3	0	0	0	0	0	2	1	0	0	1	0	0	0	0
RUG11038	HG	NPG	0.440833	8.92167	0.014117	Bacteria	Firmicutes	Clostridia	Lachnospirales	Lachnospiraceae	CAG-791	GCA_002372835.1	1	4	4	0	0	0	0	0	0	0	0	7	0	0	0	0	1	0	0	0	0	0	5	0	1	0	0	0	2	1	0	0	1	0	0	0	0
RUG11050	HG	NPG	7.76583	13.7067	0.0172712	Bacteria	Firmicutes	Clostridia	Oscillospirales	DTU089	UBA1227	UBA1227 sp1	0	2	4	0	0	0	0	0	0	0	0	6	0	0	0	0	0	0	1	0	2	0	2	0	0	0	0	0	0	2	0	0	0	0	0	0	0
RUG11098	HG	NPG	15.8658	46.51	0.0144925	Bacteria	Firmicutes	Clostridia	Oscillospirales	DTU089	Ruminococcus	GCA_002350785.1	0	0	1	0	0	0	0	0	0	0	0	20	0	0	0	0	0	0	0	0	1	0	3	0	0	0	0	0	1	1	0	0	1	0	0	0	0
RUG11099	HG	NPG	0.9975	91.4975	0.0178765	Bacteria	Firmicutes	Bacilli	Erysipelotrichales	Erysipelotrichaceae	Solobacterium	GCA_002481845.1	3	4	2	0	0	0	0	1	0	0	0	7	0	0	0	0	0	0	0	0	0	0	1	0	0	0	1	0	0	1	0	0	0	0	0	0	0
RUG11110	HG	NPG	14.0225	40.7133	0.0241843	Bacteria	Firmicutes	Clostridia	Oscillospirales	DTU089	Ruminococcus	GCA_002368625.1	0	1	1	0	0	0	0	0	0	0	0	17	0	0	0	0	0	0	0	0	1	1	4	0	0	0	0	0	1	0	0	0	3	0	0	0	0
RUG11269	HG	NPG	3.53917	6.89667	0.0387211	Bacteria	Firmicutes	Clostridia	Oscillospirales	DTU089	Ruminococcus		0	1	2	0	0	0	0	0	0	0	0	14	0	0	0	0	1	0	0	0	1	1	1	0	0	0	0	0	1	0	0	0	2	0	0	0	0
RUG11285	HG	NPG	99.8992	284.713	0.0332414	Bacteria	Firmicutes	Clostridia	Oscillospirales	DTU089	Ruminococcus		0	0	0	0	0	0	0	0	0	0	0	18	0	0	0	0	0	0	0	0	1	1	3	0	0	0	0	0	1	0	0	0	0	0	0	0	0
RUG11304	HG	NPG	26.925	75.5533	0.0165514	Bacteria	Firmicutes	Clostridia	Oscillospirales	DTU089	Ruminococcus		0	0	1	0	0	0	0	0	0	0	0	15	0	0	0	0	0	0	0	0	1	1	3	0	0	0	0	0	1	0	0	0	1	0	0	0	0
RUG11309	HG	NPG	1.0525	18.0025	0.00200497	Bacteria	Firmicutes	Clostridia	Lachnospirales	Lachnospiraceae	CAG-791	GCA_002372835.1	1	4	6	0	0	0	0	0	0	0	0	6	0	0	0	0	1	0	0	0	0	0	3	0	0	0	0	0	1	0	0	0	2	0	0	0	0
RUG11331	HG	NPG	1.15667	2.3725	0.00200497	Bacteria	Actinobacteria	Actinobacteria	Actinomycetales	Bifidobacteriaceae			0	0	0	0	0	0	0	0	0	0	0	9	0	0	0	0	0	0	0	0	1	0	1	0	0	0	0	0	0	0	0	0	0	0	0	0	0
RUG11351	HG	NPG	5.11	13.1175	0.00143261	Bacteria	Firmicutes	Clostridia	Oscillospirales	DTU089	Ruminococcus		0	1	3	0	0	0	0	0	0	0	0	14	0	0	0	0	0	0	0	0	1	1	1	0	0	0	0	0	1	0	0	0	2	0	0	0	0
RUG11455	HG	NPG	65.1658	120.126	0.0284207	Bacteria	Bacteroidetes	Bacteroidia	Bacteroidales	UBA932	RC9		0	7	5	1	1	0	0	1	0	0	0	4	0	0	1	0	0	0	3	0	3	0	1	0	0	2	3	1	0	0	1	0	1	1	0	0	2
RUG11555	HG	NPG	7.87917	12.325	0.0241843	Bacteria	Firmicutes	Clostridia	Oscillospirales	DTU089	UBA1227	UBA1227 sp1	0	2	5	0	0	0	0	0	0	0	0	5	0	0	0	0	0	0	1	0	1	0	2	0	0	0	0	0	0	2	0	0	0	0	0	0	0
RUG11560	HG	NPG	0.045	27.1192	0.000226848	Bacteria	Actinobacteria	Actinobacteria	Actinomycetales	Bifidobacteriaceae	Bifidobacterium	Bifidobacterium pseudolongum_A	0	2	2	0	0	0	0	0	0	0	0	12	0	0	0	0	0	0	0	0	0	0	0	0	0	0	0	1	0	1	0	0	2	0	0	0	0
RUG11561	HG	NPG	0.946667	16.7992	0.0224587	Bacteria	Firmicutes	Clostridia	Lachnospirales	Lachnospiraceae	CAG-791	GCA_002372835.1	1	4	4	0	0	0	0	0	0	0	0	6	0	0	0	0	1	0	0	0	0	0	3	0	0	0	0	0	2	0	0	0	1	0	0	0	0
RUG11758	HG	NPG	55.9817	123.002	0.0144925	Bacteria	Bacteroidetes	Bacteroidia	Bacteroidales	UBA932	RC9		0	7	5	1	1	0	0	1	0	0	0	4	0	1	1	0	0	0	3	0	3	0	1	0	0	3	3	1	0	0	1	0	1	1	0	0	2
RUG11777	HG	NPG	28.6033	52.3875	0.00829316	Bacteria	Bacteroidetes	Bacteroidia	Bacteroidales	Muribaculaceae	C941	GCA_002353995.1	0	1	2	1	0	0	0	0	0	0	0	10	0	0	0	0	0	0	0	0	3	0	2	0	0	0	0	0	1	0	0	0	0	0	0	0	0
RUG11872	HG	NPG	10.6267	83.2158	0.0204892	Bacteria	Firmicutes	Bacilli	Erysipelotrichales				1	3	2	0	0	0	0	0	0	0	0	7	0	0	0	0	0	0	0	0	0	0	1	0	0	0	0	0	1	0	0	0	1	0	0	0	1
RUG11881	HG	NPG	45.18	110.108	0.012094	Bacteria	Bacteroidetes	Bacteroidia	Bacteroidales	UBA932	RC9		0	7	4	1	1	0	0	1	0	0	0	4	0	0	1	0	0	0	3	0	3	0	1	0	0	3	3	1	0	0	1	0	1	1	0	0	2
RUG11913	HG	NPG	2.94	4.27083	0.0241843	Bacteria	Firmicutes	Clostridia	Peptostreptococcales	Anaerovoracaceae	Mogibacterium		0	0	0	2	0	0	0	0	0	0	0	3	0	0	0	0	0	0	1	0	0	0	3	0	0	1	0	0	0	0	0	0	0	0	0	0	0
RUG11915	HG	NPG	1.41417	62.1217	0.000476325	Bacteria	Bacteroidetes	Bacteroidia	Bacteroidales	Muribaculaceae	C941	C941 sp3	0	1	5	0	1	0	0	1	0	0	0	7	0	0	2	0	2	0	3	0	2	0	2	0	0	0	1	0	0	1	1	0	0	0	0	0	0
RUG11921	HG	NPG	0.0183333	2.095	0.000268881	Bacteria	Firmicutes	Bacilli	Erysipelotrichales	Erysipelotrichaceae	Solobacterium	GCA_002351305.1	13	3	1	1	0	0	0	0	0	0	0	9	0	0	0	0	0	0	0	0	0	0	1	0	0	0	1	0	1	1	0	0	0	0	0	0	0
RUG11969	HG	NPG	300.098	1723.36	0.012094	Bacteria	Bacteroidetes	Bacteroidia	Bacteroidales	P3	P3		0	2	3	0	1	0	0	0	0	0	0	0	0	0	0	0	0	0	2	0	2	0	1	0	0	0	1	0	0	0	0	0	0	0	0	0	0
RUG11987	HG	NPG	17.4675	40.2575	0.0284207	Archaea	Euryarchaeota	Methanobacteria	Methanobacteriales	Methanobacteriaceae	Methanobrevibacter		0	0	0	0	0	0	0	0	0	0	0	0	0	0	0	0	0	0	0	0	0	0	0	0	0	0	0	0	0	0	0	0	0	0	0	0	0
RUG11988	HG	NPG	2.735	8.50083	0.000656027	Bacteria	Firmicutes	Clostridia	Peptostreptococcales	Anaerovoracaceae	Mogibacterium	GCA_002350505.1	0	3	1	2	1	0	0	0	0	0	0	5	0	0	0	0	0	0	1	0	0	0	4	0	0	0	0	0	0	1	0	0	2	0	0	0	0
RUG12132	HG	NPG	21.43	37.6725	0.00363662	Bacteria	Firmicutes	Clostridia	Lachnospirales	Lachnospiraceae	CAG-791		3	4	4	0	1	0	0	0	0	0	0	18	0	0	0	0	1	0	0	0	1	0	3	0	0	0	0	0	1	4	0	0	1	0	0	0	0
RUG12140	HG	NPG	0.015	2.395	0.0390621	Bacteria	Firmicutes	Clostridia	Lachnospirales	Lachnospiraceae	CAG-791	CAG-791 sp2	0	4	4	0	1	0	0	0	0	0	0	12	0	0	0	0	1	0	0	0	0	0	4	0	1	4	1	1	3	3	0	1	2	0	0	0	5
RUG12143	HG	NPG	0.288333	29.2733	0.0151585	Bacteria	Firmicutes	Clostridia	Lachnospirales	Lachnospiraceae	CAG-791	GCA_002481255.1	0	6	8	0	0	0	0	0	0	0	0	8	0	0	0	0	1	0	3	0	0	0	3	0	1	0	2	0	3	1	0	0	3	0	2	1	2
RUG12195	HG	NPG	2.3275	4.37167	0.00557329	Bacteria	Firmicutes	Clostridia	Peptostreptococcales	Anaerovoracaceae	Mogibacterium	GCA_002350505.1	0	2	1	2	1	0	0	0	0	0	0	5	0	0	0	0	0	0	1	0	0	0	3	0	0	0	0	0	0	1	0	0	2	0	0	0	0
RUG12239	HG	NPG	2.64917	13.9283	2.95841e-06	Bacteria	Firmicutes	Clostridia	Lachnospirales	Lachnospiraceae	CAG-45		3	2	0	1	1	0	0	0	0	0	0	14	0	0	0	0	1	0	0	0	1	0	0	0	0	0	0	0	1	0	0	0	2	0	0	0	0
RUG12244	HG	NPG	0.443333	30.4958	0.00024544	Bacteria	Firmicutes	Clostridia	Lachnospirales	Lachnospiraceae	CAG-791	GCA_002481255.1	0	7	8	0	2	0	0	0	0	0	0	10	0	0	0	0	1	0	2	0	0	0	3	0	1	0	3	0	2	1	0	0	2	0	2	1	1
RUG12271	HG	NPG	6.06167	344.415	0.0387211	Bacteria	Firmicutes	Bacilli	RFN20	CAG-826	UBA4951		0	5	4	0	1	0	0	0	0	0	0	6	0	0	0	0	0	0	3	0	0	0	0	0	0	1	2	1	0	0	0	0	4	1	2	0	0
RUG12331	HG	NPG	83.5525	177.903	0.0332414	Bacteria	Firmicutes	Clostridia	Christensenellales	CAG-74	GCA-900199385		1	10	6	2	3	0	1	1	1	0	0	6	0	0	0	0	1	0	1	0	1	0	0	0	2	2	2	1	5	2	0	2	2	0	2	0	0
RUG12345	HG	NPG	5.30333	9.33167	0.0241843	Bacteria	Firmicutes	Clostridia	Oscillospirales	DTU089	UBA1227	UBA1227 sp1	0	2	3	0	0	0	0	0	0	0	0	3	0	0	0	0	0	0	1	0	1	0	2	0	0	0	0	0	0	2	0	0	0	0	0	0	0
RUG12388	HG	NPG	2.56417	104.972	8.87523e-06	Bacteria	Bacteroidetes	Bacteroidia	Bacteroidales	Muribaculaceae	C941	C941 sp3	0	1	5	0	1	0	0	1	0	0	0	5	0	0	2	0	2	0	3	0	2	0	2	0	0	0	1	0	0	1	1	0	0	0	0	0	0
RUG12390	HG	NPG	6.8125	12.8667	0.0172712	Bacteria	Firmicutes	Clostridia	Oscillospirales	DTU089	UBA1227	UBA1227 sp1	0	2	4	0	0	0	0	0	0	0	0	6	0	0	0	0	0	0	1	0	2	0	2	0	0	0	0	0	0	2	0	0	0	0	0	0	0
RUG12491	HG	NPG	3.5125	14.1383	2.21881e-05	Bacteria	Firmicutes	Clostridia	Lachnospirales	Lachnospiraceae	CAG-45		4	2	2	1	1	0	0	0	0	0	0	13	0	0	0	0	1	0	0	0	1	0	0	0	0	0	0	0	1	0	0	0	2	0	0	0	0
RUG12570	HG	NPG	10.52	58.7525	2.95841e-06	Bacteria	Firmicutes	Clostridia	Oscillospirales	DTU089	Ruminococcus		0	0	4	0	1	0	0	0	0	0	0	17	0	0	0	0	0	0	0	0	2	1	3	0	0	0	0	0	1	0	0	0	1	0	0	0	0
RUG12585	HG	NPG	127.118	378.073	0.00681174	Bacteria	Bacteroidetes	Bacteroidia	Bacteroidales	Muribaculaceae	C941	C941 sp1	0	3	5	1	0	0	0	1	0	0	0	8	0	0	1	0	0	0	2	0	3	0	3	0	0	0	2	0	1	0	1	0	0	0	0	0	0
RUG12658	HG	NPG	2.26667	4.10167	0.0172712	Bacteria	Firmicutes	Clostridia	Peptostreptococcales	Anaerovoracaceae	Mogibacterium	GCA_002350505.1	0	3	1	2	1	0	0	0	0	0	0	5	0	0	0	0	0	0	1	0	0	0	4	0	0	0	0	0	0	1	0	0	2	0	0	0	0
RUG12665	HG	NPG	662.753	2587.49	0.00037128	Bacteria	Bacteroidetes	Bacteroidia	Bacteroidales	Bacteroidaceae	Prevotella		0	15	6	0	4	0	1	1	3	0	0	6	0	0	3	0	2	0	5	0	3	0	4	3	1	4	4	1	4	4	4	3	3	0	1	0	0
RUG12667	HG	NPG	1.665	98.7475	8.87523e-06	Bacteria	Bacteroidetes	Bacteroidia	Bacteroidales	Muribaculaceae	C941	C941 sp3	0	1	5	0	1	0	0	1	0	0	0	7	0	0	2	0	2	0	3	0	2	0	2	0	0	0	1	0	0	1	2	0	0	0	0	0	0
RUG12693	HG	NPG	2.2375	100.237	0.000307114	Bacteria	Firmicutes	Clostridia	Lachnospirales	Lachnospiraceae	Eubacterium	GCA_002481065.1	0	2	2	0	3	0	0	0	0	0	0	9	0	0	0	0	1	0	0	0	1	0	2	0	0	0	0	0	1	1	0	0	2	0	0	0	0
RUG12700	HG	NPG	0.919167	17.7808	0.00243142	Bacteria	Firmicutes	Clostridia	Lachnospirales	Lachnospiraceae	CAG-791	GCA_002372835.1	0	4	7	0	0	0	0	0	0	0	0	7	0	0	0	0	1	0	0	0	0	0	3	0	0	0	0	0	2	1	0	0	2	0	0	0	0
RUG12705	HG	NPG	0.4225	16.7183	5.17722e-06	Bacteria	Firmicutes	Clostridia	Peptostreptococcales	Anaerovoracaceae	Eubacterium	Eubacterium pyruvativorans	0	1	0	0	0	0	0	0	0	0	0	3	0	0	0	0	0	0	0	0	1	0	3	0	0	0	0	0	0	0	0	0	1	0	0	0	0
RUG12711	HG	NPG	27.7908	84.61	0.00451305	Archaea	Euryarchaeota	Methanobacteria	Methanobacteriales	Methanobacteriaceae	Methanobrevibacter	GCA_002505605.1	0	0	0	0	0	0	0	0	0	0	0	0	0	0	0	0	0	0	0	0	0	0	0	0	0	0	0	0	0	0	0	0	0	0	0	0	0
RUG12730	HG	NPG	0.0216667	1.035	0.00740762	Bacteria	Firmicutes	Bacilli	Erysipelotrichales	Erysipelotrichaceae	Solobacterium	GCA_002351305.1	8	4	0	1	1	0	0	0	0	0	0	9	0	0	0	0	0	0	0	0	0	0	1	0	0	0	1	0	1	1	0	0	1	0	0	0	0
RUG12737	HG	NPG	0.255833	6.6525	0.00292707	Bacteria	Firmicutes	Clostridia	Lachnospirales	Lachnospiraceae	CAG-791	CAG-791 sp2	1	9	7	0	0	0	0	0	0	0	0	12	0	0	0	0	1	0	0	0	0	0	5	0	1	4	1	0	4	3	0	1	2	0	0	2	3
RUG12761	HG	NPG	5.9625	22.4717	0.00111458	Bacteria	Firmicutes	Clostridia	Lachnospirales	Lachnospiraceae	Eubacterium		0	1	3	0	0	0	0	0	0	0	0	7	0	0	0	0	2	0	0	0	0	0	3	0	0	0	0	0	0	1	0	0	1	0	0	0	0
RUG12802	HG	NPG	4.26667	11.1708	0.0387211	Bacteria	Firmicutes	Clostridia	Christensenellales	CAG-74	UBA2943		2	13	7	4	4	0	0	0	2	0	0	15	0	0	0	0	0	0	1	0	1	0	0	0	2	8	2	1	7	11	4	1	5	1	8	2	1
RUG12854	HG	NPG	2.4825	68.7425	0.0144925	Bacteria	Firmicutes	Clostridia	Lachnospirales	Lachnospiraceae			5	11	16	0	5	0	0	0	0	0	0	4	0	0	0	0	1	0	1	0	0	0	0	0	1	1	0	1	3	1	0	1	1	0	0	3	0
RUG12885	HG	NPG	113.626	218.869	0.044902	Bacteria	Firmicutes	Clostridia	Lachnospirales	UBA1390			0	11	16	0	1	0	0	0	0	0	0	6	0	0	0	0	3	0	2	0	0	0	0	0	2	0	4	0	3	1	0	1	1	0	1	1	1
RUG12906	HG	NPG	0.1925	0.2425	0.0276253	Bacteria	Cyanobacteria	Vampirovibrionia	Gastranaerophilales	Gastranaerophilaceae			0	0	1	0	0	0	0	0	0	0	0	4	0	0	0	0	0	0	0	0	3	0	0	0	0	0	0	0	0	0	0	0	0	0	1	0	0
RUG13002	HG	NPG	21.8908	90.3208	7.17414e-05	Bacteria	Firmicutes	Clostridia	Lachnospirales	Lachnospiraceae	UBA1066		4	6	1	1	3	0	0	0	0	0	0	15	0	0	0	0	1	0	0	0	0	0	0	0	2	2	0	0	1	5	0	0	3	0	0	0	0
RUG13024	HG	NPG	11.3825	33.3917	0.0204892	Bacteria	Firmicutes	Clostridia	Oscillospirales	Ruminococcaceae	Ruminococcus	Ruminococcus sp1	0	1	4	0	2	0	0	0	0	0	0	3	0	0	0	0	0	0	0	0	1	0	4	1	0	0	0	0	0	0	0	0	0	0	0	0	0
RUG13054	HG	NPG	11.4558	92.7525	0.00231643	Bacteria	Firmicutes	Clostridia	Oscillospirales	DTU089	Ruminococcus		0	0	0	0	0	0	0	0	0	0	0	19	0	0	0	0	0	0	0	0	1	1	5	0	0	0	0	0	1	0	0	0	0	0	0	0	0
RUG13059	HG	NPG	24.5792	202.196	0.00291403	Bacteria	Firmicutes	Clostridia	Oscillospirales	DTU089	Ruminococcus		0	1	3	0	0	0	0	0	0	0	0	17	0	0	0	0	1	0	0	0	1	1	4	0	0	0	0	0	1	0	0	0	2	0	0	0	0
RUG13117	HG	NPG	27.4025	106.379	0.012094	Bacteria	Firmicutes	Clostridia	Oscillospirales	DTU089	Ruminococcus		0	0	0	0	0	0	0	0	0	0	0	18	0	0	0	0	0	0	0	0	1	1	2	0	0	0	0	0	1	0	0	0	1	0	0	0	0
RUG13170	HG	NPG	6.33333	11.7908	0.012094	Bacteria	Firmicutes	Clostridia	Oscillospirales	DTU089	UBA1227	UBA1227 sp1	0	2	4	0	0	0	0	0	0	0	0	5	0	0	0	0	0	0	1	0	0	0	1	0	0	0	0	0	0	2	0	0	1	0	0	0	0
RUG13219	HG	NPG	37.5308	105.055	0.0100445	Bacteria	Firmicutes	Clostridia	Oscillospirales	Ruminococcaceae	Ruminococcus		0	1	7	0	3	0	0	0	0	0	0	5	0	0	1	0	0	0	0	0	0	0	4	1	0	0	0	0	0	2	0	0	0	0	0	0	0
RUG13226	HG	NPG	17.99	71.16	0.0332414	Bacteria	Firmicutes	Clostridia	Oscillospirales	Ruminococcaceae	Ruminococcus		0	1	5	0	3	0	0	0	0	0	0	6	0	0	1	0	0	0	0	0	1	0	4	1	0	0	0	0	0	1	0	0	0	0	0	0	0
RUG13239	HG	NPG	55.0375	120.469	0.012094	Bacteria	Bacteroidetes	Bacteroidia	Bacteroidales	UBA932	RC9		0	7	4	1	1	0	0	1	0	0	0	4	0	0	1	0	0	0	2	0	3	0	1	0	0	3	3	1	0	0	1	0	1	1	0	0	2
RUG13276	HG	NPG	10.3717	20.0717	0.0241843	Bacteria	Firmicutes	Clostridia	Peptostreptococcales	Anaerovoracaceae	Mogibacterium	GCA_002350505.1	0	3	1	2	1	0	0	0	0	0	0	5	0	0	0	0	0	0	1	0	0	0	4	0	0	0	0	0	0	1	0	0	2	0	0	0	0
RUG13321	HG	NPG	46.1275	105.971	0.0172712	Bacteria	Bacteroidetes	Bacteroidia	Bacteroidales	UBA932	RC9		0	7	4	1	1	0	0	1	0	0	0	4	0	0	1	0	0	0	3	0	3	0	1	0	0	3	3	1	0	0	1	0	1	0	0	0	2
RUG13331	HG	NPG	45.6408	105.704	0.012094	Bacteria	Bacteroidetes	Bacteroidia	Bacteroidales	UBA932	RC9		0	8	11	1	1	0	0	0	0	0	0	4	0	0	0	0	1	0	4	0	2	0	0	3	1	8	4	1	2	0	3	1	1	1	0	1	0
RUG13338	HG	NPG	8.59333	15.1008	0.0332414	Bacteria	Firmicutes	Clostridia	Oscillospirales	DTU089	UBA1227	UBA1227 sp1	0	2	4	0	0	0	0	0	0	0	0	6	0	0	0	0	0	0	1	0	2	0	2	0	0	0	0	0	0	2	0	0	0	0	0	0	0
RUG13361	HG	NPG	50.6117	70.245	0.0387211	Bacteria	Firmicutes	Clostridia	Peptostreptococcales	Anaerovoracaceae	CAG-145		0	1	1	0	0	0	0	0	0	0	0	0	0	0	0	0	0	0	0	0	0	0	1	0	0	0	0	0	0	0	0	0	0	0	0	0	0
RUG13364	HG	NPG	9.07	16.51	0.0387211	Bacteria	Bacteroidetes	Bacteroidia	Bacteroidales	F082	F082		0	4	2	0	1	0	0	0	0	0	0	2	0	0	1	0	0	0	2	0	3	0	0	0	0	0	2	0	0	0	1	0	0	0	0	0	0
RUG13372	HG	NPG	3.68833	32.3167	0.00724728	Bacteria	Firmicutes	Clostridia	Lachnospirales	Lachnospiraceae	CAG-791	GCA_002481255.1	0	8	8	0	3	0	0	0	0	0	0	8	0	0	0	0	1	1	3	0	0	0	3	0	1	0	2	0	4	1	0	0	2	0	2	1	2
RUG13400	HG	NPG	45.5917	90.82	0.00829316	Bacteria	Firmicutes	Clostridia	Lachnospirales	Lachnospiraceae	Eubacterium		1	1	5	1	2	0	0	1	0	0	0	5	0	0	1	0	0	0	0	0	0	0	2	1	0	0	0	0	0	1	0	0	1	0	0	0	0
RUG13416	HG	NPG	12.7317	69.8258	0.0387211	Bacteria	Firmicutes	Clostridia	Oscillospirales	DTU089	Ruminococcus	GCA_002368625.1	0	1	1	0	0	0	0	0	0	0	0	19	0	0	0	0	0	0	0	0	1	1	3	0	0	0	0	0	1	0	0	0	3	0	0	0	0
RUG13431	HG	NPG	0.0516667	3.79917	0.000409088	Bacteria	Actinobacteria	Coriobacteriia	Coriobacteriales	Atopobiaceae	UBA7748		7	3	6	3	1	0	0	0	0	0	0	7	0	0	0	0	0	0	0	0	1	0	2	0	0	2	0	0	0	2	1	0	0	0	0	0	0
RUG13453	HG	NPG	5.12083	27.0617	0.00111458	Bacteria	Firmicutes	Clostridia	Oscillospirales	DTU089	Ruminococcus		0	1	1	0	0	0	0	0	0	0	0	15	0	0	0	0	0	0	0	0	1	1	2	0	0	0	0	0	1	0	0	0	4	0	0	0	0
RUG13458	HG	NPG	6.7075	12.4708	0.019347	Bacteria	Firmicutes	Clostridia	Oscillospirales	DTU089	UBA1227	UBA1227 sp1	0	2	4	0	0	0	0	0	0	0	0	6	0	0	0	0	0	0	1	0	2	0	2	0	0	0	0	0	0	2	0	0	0	0	0	0	0
RUG13474	HG	NPG	0.8525	15.8717	0.000495534	Bacteria	Firmicutes	Clostridia	Peptostreptococcales	Anaerovoracaceae	Eubacterium	Eubacterium pyruvativorans	0	1	0	0	0	0	0	0	0	0	0	3	0	0	0	0	0	0	0	0	1	0	2	0	0	0	0	0	0	0	0	0	1	0	0	0	0
RUG13503	HG	NPG	60.3483	181.273	0.00231643	Bacteria	Firmicutes	Clostridia	Christensenellales	CAG-74	UBA4246		0	8	13	1	2	0	0	0	3	0	0	6	0	0	0	0	0	0	0	0	1	0	0	1	2	2	1	0	1	5	0	0	1	0	0	0	1
RUG13527	HG	NPG	5.87167	14.5258	0.00860111	Bacteria	Firmicutes	Clostridia	Oscillospirales	DTU089	Ruminococcus	GCA_002394725.1	0	1	2	0	0	0	0	0	0	0	0	16	0	0	0	0	1	0	0	0	1	1	1	0	0	0	0	0	1	0	0	0	2	0	0	0	0
RUG13545	HG	NPG	7.7825	36.0217	7.17414e-05	Bacteria	Firmicutes	Clostridia	Oscillospirales	DTU089	Ruminococcus		0	1	1	0	0	0	0	0	0	0	0	14	0	0	0	0	0	0	0	0	1	1	4	0	0	0	0	0	1	0	0	0	2	0	0	0	0
RUG13570	HG	NPG	8.305	14.7267	0.0204892	Bacteria	Firmicutes	Clostridia	Oscillospirales	DTU089	UBA1227	UBA1227 sp1	0	2	4	0	0	0	0	0	0	0	0	6	0	0	0	0	0	0	1	0	2	0	2	0	0	0	0	0	0	2	0	0	0	0	0	0	0
RUG13581	HG	NPG	18.3325	34.5542	0.0387211	Bacteria	Firmicutes	Clostridia	Oscillospirales	DTU089	Ruminococcus	GCA_002368625.1	0	0	1	0	0	0	0	0	0	0	0	18	0	0	0	0	0	0	0	0	1	1	4	0	0	0	0	0	1	0	0	0	1	0	0	0	0
RUG13590	HG	NPG	1.22083	27.4675	0.00829316	Bacteria	Firmicutes	Clostridia	Peptostreptococcales	Anaerovoracaceae	Mogibacterium		0	2	1	1	0	0	0	0	0	0	0	3	0	0	0	0	0	0	0	0	0	0	1	0	0	0	0	0	0	0	0	0	1	0	0	0	0
RUG13595	HG	NPG	1.5125	220.706	0.00231643	Bacteria	Firmicutes	Clostridia	Lachnospirales	Lachnospiraceae	Eubacterium		0	1	2	0	2	0	0	0	0	0	0	8	0	0	0	0	1	0	0	0	1	0	2	0	0	0	0	0	1	1	0	0	1	0	0	0	0
RUG13598	HG	NPG	2.6225	4.53167	0.0225467	Bacteria	Firmicutes	Clostridia	Peptostreptococcales	Anaerovoracaceae	Mogibacterium	GCA_002350505.1	0	3	1	2	2	0	0	0	0	0	0	5	0	0	0	0	0	0	1	0	0	0	3	0	0	0	0	0	0	1	0	0	3	0	0	0	0
RUG13601	HG	NPG	0.614167	1.49417	0.044902	Bacteria	Firmicutes	Clostridia	Oscillospirales	DTU089	UBA737		0	3	1	1	1	0	0	0	0	0	0	3	0	0	0	0	0	0	1	0	1	0	2	0	1	0	0	0	1	0	0	0	1	2	3	0	1
RUG13615	HG	NPG	40.4267	66.73	0.00451305	Bacteria	Firmicutes	Clostridia	Peptostreptococcales	Anaerovoracaceae	UBA3738		0	0	0	1	0	0	0	0	0	0	0	0	0	0	0	0	0	0	0	0	0	0	3	0	0	0	0	0	1	0	0	0	0	0	0	0	0
RUG13627	HG	NPG	7.07833	12.4025	0.0208657	Bacteria	Firmicutes	Clostridia	Oscillospirales	DTU089	UBA1227	UBA1227 sp1	0	3	4	0	0	0	0	0	0	0	0	6	0	0	0	0	0	0	1	0	1	0	2	0	0	0	0	0	0	2	0	0	0	0	0	0	0
RUG13630	HG	NPG	5.76917	15.7625	0.00555959	Bacteria	Firmicutes	Clostridia	Oscillospirales	DTU089	Ruminococcus		0	1	1	0	0	0	0	0	0	0	0	15	0	0	0	0	1	0	0	0	1	1	1	0	0	0	0	0	1	0	0	0	2	0	0	0	0
RUG13635	HG	NPG	1.85083	100.968	1.40524e-05	Bacteria	Bacteroidetes	Bacteroidia	Bacteroidales	Muribaculaceae	C941	C941 sp3	0	1	5	0	1	0	0	1	0	0	0	6	0	0	2	0	2	0	3	0	2	0	2	0	0	0	1	0	0	1	0	0	0	0	0	0	0
RUG13638	HG	NPG	1.14583	92.5175	0.0243124	Bacteria	Firmicutes	Bacilli	Erysipelotrichales	Erysipelotrichaceae	Solobacterium		5	5	2	1	1	0	0	1	0	0	0	7	0	0	0	0	0	0	0	0	0	0	1	0	0	0	0	0	0	1	0	0	0	0	0	0	0
RUG13682	HG	NPG	0.925	102.368	0.000153748	Bacteria	Bacteroidetes	Bacteroidia	Bacteroidales	Muribaculaceae	C941	C941 sp3	0	1	5	0	0	0	0	1	0	0	0	7	0	0	2	0	2	0	3	0	2	0	1	0	0	0	1	0	0	1	0	0	0	0	0	0	0
RUG13689	HG	NPG	80.8417	164.866	0.0172712	Bacteria	Firmicutes	Bacilli	RF39	UBA660	CAG-417		0	0	1	2	1	0	0	0	0	0	0	0	0	0	0	0	0	0	0	0	0	0	3	0	0	0	0	0	1	0	0	0	0	0	0	0	0
RUG13690	HG	NPG	13.2933	48.945	0.0100445	Bacteria	Firmicutes	Clostridia	Oscillospirales	Ruminococcaceae	Ruminococcus		0	1	5	0	11	0	0	8	3	1	0	5	0	0	2	0	0	0	0	0	0	0	5	5	0	0	0	2	1	0	0	0	1	0	0	0	2
RUG13707	HG	NPG	6.96417	11.7642	0.0261968	Bacteria	Firmicutes	Clostridia	Oscillospirales	DTU089	UBA1227	UBA1227 sp1	0	2	4	0	0	0	0	0	0	0	0	6	0	0	0	0	0	0	1	0	2	0	2	0	0	0	0	0	0	1	0	0	0	0	0	0	0
RUG13736	HG	NPG	4.4925	8.45917	0.0101767	Bacteria	Firmicutes	Clostridia	Lachnospirales	Lachnospiraceae	Eubacterium		0	0	2	0	0	0	0	0	0	0	0	8	0	0	0	0	2	0	0	0	0	0	2	0	0	0	0	0	0	1	0	0	0	0	0	0	0
RUG13834	HG	NPG	59.9083	89.2925	0.00681174	Bacteria	Firmicutes	Clostridia	Peptostreptococcales	Anaerovoracaceae	UBA3738		0	0	1	1	0	0	0	0	0	0	0	1	0	0	0	0	0	0	0	0	0	0	0	0	0	0	0	0	1	0	0	0	0	0	0	0	0
RUG13837	HG	NPG	15.1833	95.7108	0.000102805	Bacteria	Firmicutes	Clostridia	Oscillospirales	DTU089	Ruminococcus		0	0	1	1	0	0	0	0	0	0	0	24	0	0	0	0	0	0	0	0	1	1	4	0	0	1	0	0	1	0	0	0	0	0	0	0	0
RUG13854	HG	NPG	1.35667	24.7575	0.00291403	Bacteria	Firmicutes	Clostridia	Lachnospirales	Lachnospiraceae	CAG-791	GCA_002372835.1	1	5	5	0	0	0	0	0	0	0	0	7	0	0	0	0	1	0	0	0	0	0	3	0	0	0	0	0	4	1	0	0	2	0	0	0	0
RUG13869	HG	NPG	11.4942	17.7033	0.0332414	Bacteria	Firmicutes	Clostridia	Oscillospirales	DTU089	UBA1227	UBA1227 sp1	0	2	4	0	0	0	0	0	0	0	0	6	0	0	0	0	0	0	1	0	2	0	2	0	0	0	0	0	0	2	0	0	1	0	0	0	0
RUG13882	HG	NPG	42.7308	74.3367	0.00363662	Bacteria	Firmicutes	Clostridia	Peptostreptococcales	Anaerovoracaceae	UBA3738		0	0	0	2	0	0	0	0	0	0	0	0	0	0	0	0	0	0	0	0	0	0	2	0	0	0	0	0	1	0	0	0	0	0	0	0	0
RUG13894	HG	NPG	26.0017	68.0942	0.00681174	Bacteria	Firmicutes	Clostridia	Lachnospirales	Lachnospiraceae	UBA1066		5	8	4	1	5	0	0	1	0	0	0	16	0	0	0	0	1	0	0	0	0	0	0	0	0	3	0	0	3	4	0	1	5	0	1	2	0
RUG13928	HG	NPG	37.6475	66.18	0.0241843	Bacteria	Firmicutes	Clostridia	Lachnospirales	Lachnospiraceae	UBA6987		0	0	1	0	0	0	0	0	0	0	0	4	0	0	0	0	1	0	0	0	0	0	0	0	0	0	0	0	0	0	0	0	0	0	0	0	0
RUG13932	HG	NPG	0.22	14.5267	0.000981014	Bacteria	Firmicutes	Bacilli	Erysipelotrichales	Erysipelotrichaceae	Solobacterium	GCA_002350225.1	5	3	1	1	1	0	0	1	0	0	0	11	0	0	0	0	0	0	0	0	0	0	1	0	0	0	1	0	0	2	0	0	1	0	0	0	0
RUG13934	HG	NPG	0.1875	4.67	0.0260666	Bacteria	Firmicutes	Clostridia	Lachnospirales	Lachnospiraceae	CAG-791	GCA_002372835.1	1	4	3	0	0	0	0	0	0	0	0	6	0	0	0	0	1	0	0	0	0	0	3	0	0	0	0	0	2	0	0	0	1	0	0	0	0
RUG14001	HG	NPG	0.215	10.5475	0.0208657	Bacteria	Firmicutes	Clostridia	Lachnospirales	Lachnospiraceae	CAG-791	CAG-791 sp2	0	5	5	0	1	0	0	0	0	0	0	13	0	0	0	0	1	0	0	0	0	0	4	0	1	4	1	1	3	4	0	1	2	0	0	4	4
RUG14005	HG	NPG	11.8392	1683.74	0.00143261	Bacteria	Firmicutes	Clostridia	Lachnospirales	Lachnospiraceae	Oribacterium	GCA_002350265.1	0	2	2	1	1	0	0	0	0	0	0	7	0	0	0	0	1	0	0	0	2	0	1	0	0	1	0	0	0	0	0	0	1	0	0	1	0
RUG14011	HG	NPG	0.1775	11.8233	0.0175788	Bacteria	Firmicutes	Bacilli	Erysipelotrichales	Erysipelotrichaceae	Solobacterium	GCA_002350225.1	3	3	1	0	1	0	0	1	0	0	0	8	0	0	0	0	0	0	0	0	0	0	1	0	0	0	1	0	0	1	0	0	1	0	0	0	0
RUG14034	HG	NPG	33.9808	58.0392	0.0144925	Bacteria	Firmicutes	Clostridia	Peptostreptococcales	Anaerovoracaceae	CAG-145		0	1	1	1	0	0	0	0	0	0	0	0	0	0	0	0	0	0	0	0	0	0	1	0	0	0	0	0	0	0	0	0	0	0	0	0	0
RUG14071	HG	NPG	21.7258	79.6658	0.0332414	Bacteria	Firmicutes	Clostridia	Oscillospirales	DTU089	Ruminococcus		0	0	2	0	0	0	0	0	0	0	0	20	0	0	0	0	0	0	0	0	1	1	2	0	0	0	0	0	1	1	0	0	0	0	0	0	0
RUG14079	HG	NPG	1.22	2.86417	0.019347	Bacteria	Firmicutes	Bacilli	Lactobacillales	Lactobacillaceae	Lactobacillus	Lactobacillus ruminis_A	3	3	1	0	0	0	0	0	0	0	0	6	0	0	0	0	0	0	0	0	0	0	1	0	0	0	0	0	0	2	0	0	1	0	0	0	0
RUG14092	HG	NPG	1.12167	50.7817	2.21881e-05	Bacteria	Bacteroidetes	Bacteroidia	Bacteroidales	UBA932	RC9		0	9	5	0	3	0	0	1	0	0	0	4	0	1	1	0	0	0	3	0	3	0	1	0	0	3	3	1	0	2	3	0	3	0	0	0	1
RUG14096	HG	NPG	0.0808333	2.75583	0.00781727	Bacteria	Firmicutes	Bacilli	Erysipelotrichales	Erysipelotrichaceae	CAG-536	GCA_002394635.1	1	2	0	0	1	0	0	0	0	0	0	7	0	0	0	0	0	0	0	0	0	0	2	1	0	0	0	0	0	3	0	0	1	0	0	0	0
RUG14148	HG	NPG	2.04333	6.65583	0.00143261	Bacteria	Firmicutes	Clostridia	UBA1212	UBA1255	UBA1255		1	3	0	1	3	0	0	0	0	0	0	2	0	0	0	0	0	0	1	0	0	0	0	0	0	2	2	0	0	0	0	0	7	0	3	1	0
RUG14157	HG	NPG	11.6067	18.7475	0.0172712	Bacteria	Firmicutes	Clostridia	Oscillospirales	DTU089	Ruminococcus		0	0	3	0	0	0	0	0	0	0	0	19	0	0	0	0	1	0	0	0	1	1	3	0	0	0	0	0	1	1	0	0	1	0	0	0	0
RUG14182	HG	NPG	28.3225	267.445	0.000656027	Bacteria	Firmicutes	Clostridia	Lachnospirales	Lachnospiraceae	Catonella		0	2	5	0	2	0	1	0	2	0	0	10	0	0	0	0	1	0	1	0	0	0	0	1	1	3	2	2	3	2	0	1	2	0	1	0	2
RUG14197	HG	NPG	0.439167	52.02	7.17414e-05	Bacteria	Firmicutes	Clostridia	Lachnospirales	Lachnospiraceae	Lachnospira	Lachnospira eligens	1	0	0	0	1	0	0	0	0	0	0	5	0	0	0	0	1	0	0	0	2	0	6	0	0	3	0	0	0	0	1	0	0	0	0	0	0
RUG14236	HG	NPG	1.42583	3.4075	0.00724728	Bacteria	Firmicutes	Clostridia	Lachnospirales	Lachnospiraceae	UBA1066		1	6	3	0	1	0	1	1	0	0	0	3	0	0	0	0	1	0	0	0	0	0	0	0	1	0	0	0	0	1	0	2	2	0	0	5	0
RUG14250	HG	NPG	85.1708	604.571	0.00451305	Bacteria	Firmicutes	Clostridia	Oscillospirales	DTU089	Ruminococcus		0	0	0	0	0	0	0	0	0	0	0	22	0	0	0	0	0	0	0	0	1	1	6	0	0	0	0	0	1	0	0	0	0	0	0	0	0
RUG14298	HG	NPG	52.3117	153.516	7.17414e-05	Bacteria	Firmicutes	Clostridia	Lachnospirales	Lachnospiraceae	Oribacterium	UBA10241	1	4	3	1	2	0	1	0	0	0	0	7	0	0	0	0	2	0	0	0	1	0	1	0	0	1	0	0	2	1	0	0	1	0	0	0	0
RUG14301	HG	NPG	14.0292	203.046	4.95534e-05	Bacteria	Firmicutes	Clostridia	Oscillospirales	DTU089	Ruminococcus		0	0	0	0	0	0	0	0	0	0	0	20	0	0	0	0	0	0	0	0	1	1	3	0	0	0	0	0	1	0	0	0	1	0	0	0	0
RUG14338	HG	NPG	6.53917	10.1183	0.0241843	Bacteria	Firmicutes	Clostridia	Oscillospirales	DTU089	UBA1227	UBA1227 sp1	0	2	4	0	0	0	0	0	0	0	0	6	0	0	0	0	0	0	1	0	2	0	2	0	0	0	0	0	0	2	0	0	0	0	0	0	0
RUG14341	HG	NPG	19.4167	31.82	0.0100445	Bacteria	Bacteroidetes	Bacteroidia	Bacteroidales	Muribaculaceae	C941	GCA_002353995.1	0	1	2	1	0	0	0	0	0	0	0	10	0	0	0	0	0	0	0	0	3	0	2	0	0	0	0	0	1	0	0	0	0	0	0	0	0
RUG14342	HG	NPG	16.3317	53.8183	0.0387211	Bacteria	Firmicutes	Clostridia	Oscillospirales	DTU089	Ruminococcus	GCA_002350785.1	0	0	1	0	0	0	0	0	0	0	0	17	0	0	1	0	0	0	0	0	0	1	3	0	0	1	0	0	1	0	0	0	0	0	0	0	0
RUG14356	HG	NPG	6.36917	11.0808	0.0100445	Bacteria	Firmicutes	Clostridia	Oscillospirales	DTU089	UBA1227	UBA1227 sp1	0	2	4	0	0	0	0	0	0	0	0	6	0	0	0	0	0	0	1	0	2	0	2	0	0	0	0	0	0	2	0	0	0	0	0	0	0
RUG14371	HG	NPG	2.21167	15.9383	0.0179014	Bacteria	Firmicutes	Clostridia	Lachnospirales	Lachnospiraceae	CAG-791	GCA_002372835.1	0	5	5	0	0	0	0	0	0	0	0	7	0	0	0	0	1	0	0	0	0	0	3	0	0	0	0	0	2	1	0	0	2	0	0	0	0
RUG14407	HG	NPG	6.84833	11.9583	0.0204892	Bacteria	Firmicutes	Clostridia	Oscillospirales	DTU089	UBA1227	UBA1227 sp1	0	2	4	0	0	0	0	0	0	0	0	6	0	0	0	0	0	0	1	0	2	0	2	0	0	0	0	0	0	2	0	0	0	0	0	0	0
RUG14438	HG	NPG	19.1675	46.84	0.012094	Archaea	Euryarchaeota	Methanobacteria	Methanobacteriales	Methanobacteriaceae	Methanobrevibacter	GCA_002505605.1	0	0	0	0	0	0	0	0	0	0	0	0	0	0	0	0	0	0	0	0	0	0	0	0	0	0	0	0	0	0	0	0	0	0	0	0	0
RUG14448	HG	NPG	20.5358	207.828	0.000201172	Bacteria	Firmicutes	Clostridia	Oscillospirales	DTU089	Ruminococcus		0	0	1	0	0	0	0	0	0	0	0	17	0	0	0	0	0	0	0	0	1	1	2	0	0	1	0	0	1	0	0	0	2	0	0	0	0
RUG14465	HG	NPG	135.751	358.499	0.00451305	Bacteria	Bacteroidetes	Bacteroidia	Bacteroidales	P3	P3		0	2	3	0	1	0	0	0	0	0	0	0	0	0	0	0	0	0	1	0	2	0	1	0	0	0	2	0	0	0	0	0	0	0	0	0	0
RUG14542	HG	NPG	52.615	82.0017	0.0284207	Archaea	Euryarchaeota	Methanobacteria	Methanobacteriales	Methanobacteriaceae	Methanobrevibacter	GCA_002505605.1	0	0	0	0	0	0	0	0	0	0	0	0	0	0	0	0	0	0	0	0	0	0	0	0	0	0	0	0	0	0	0	0	0	0	0	0	0
RUG14546	HG	NPG	5.31083	12.4217	0.0403606	Bacteria	Firmicutes	Clostridia	Lachnospirales	Lachnospiraceae	CAG-791	GCA_002372835.1	1	4	4	0	0	0	0	0	0	0	0	7	0	0	0	0	1	0	0	0	0	1	3	0	0	0	0	0	2	1	0	0	2	0	0	0	0
RUG14716	HG	NPG	89.1358	3014.95	3.32821e-05	Bacteria	Proteobacteria	Gammaproteobacteria	Enterobacterales	Succinivibrionaceae	UBA2810	GCA_002351705.1	0	0	0	1	0	0	0	0	0	0	0	8	0	0	0	0	0	0	0	0	4	0	0	0	0	0	0	0	0	0	0	0	0	0	0	0	0
RUG14758	HG	NPG	0.398333	6.76333	0.0432626	Bacteria	Firmicutes	Clostridia	Lachnospirales	Lachnospiraceae	CAG-791	GCA_002372835.1	1	5	5	0	0	0	0	0	0	0	0	6	0	0	0	0	1	0	0	0	0	0	3	0	0	0	0	0	2	1	0	0	1	0	0	0	0
RUG14835	HG	NPG	8.92333	39.4667	0.0100445	Bacteria	Firmicutes	Clostridia	Oscillospirales	Oscillospiraceae	CAG-170		2	4	5	1	0	0	0	0	0	0	0	7	0	0	0	0	1	0	3	0	0	1	1	0	0	1	2	0	2	1	4	1	3	0	2	0	0
RUG14861	HG	NPG	4.17917	269.105	0.00143261	Bacteria	Firmicutes	Bacilli	RFN20	CAG-826	UBA733		0	2	1	0	1	0	0	0	0	0	0	7	0	0	0	0	0	0	1	0	0	0	0	0	0	2	0	0	3	0	0	0	1	0	0	0	0
RUG14901	HG	NPG	27.8658	240.952	7.17414e-05	Bacteria	Bacteroidetes	Bacteroidia	Bacteroidales	UBA932	RC9		0	4	14	1	2	0	0	2	0	0	0	11	0	0	1	0	0	0	1	0	3	0	1	2	0	3	1	1	2	2	0	0	1	0	0	0	0
RumenMGS014	HG	NPG	193.206	470.039	0.0100445	Bacteria	Firmicutes	Clostridia	Lachnospirales	Lachnospiraceae	UBA9722	UBA9722 sp1	0	4	4	0	8	0	0	1	0	0	0	7	0	0	1	0	1	0	0	0	0	0	2	2	1	2	0	0	2	1	0	0	3	0	0	0	1
RumenMGS072	HG	NPG	0.76	53.1458	0.00363662	Bacteria	Firmicutes	Clostridia	Lachnospirales	Lachnospiraceae	CAG-791	GCA_002481255.1	0	6	9	0	1	0	0	0	0	0	0	11	0	0	0	0	1	0	3	0	0	0	3	0	1	0	1	0	4	3	0	0	3	0	2	1	2
RumenMGS082	HG	NPG	0.218333	15.15	0.00920591	Bacteria	Firmicutes	Bacilli	Erysipelotrichales	Erysipelotrichaceae	Solobacterium	GCA_002350225.1	3	3	0	0	1	0	0	1	0	0	0	4	0	0	0	0	0	0	0	0	0	0	1	0	0	0	1	0	0	0	0	0	1	0	0	0	0
Seshadri.2915312-submission.assembly	HG	NPG	19.0408	28.1783	0.000857939	Bacteria	Firmicutes	Clostridia	Lachnospirales	Lachnospiraceae	Oribacterium	GCF_000424445.1	4	3	1	0	0	0	0	0	0	0	0	10	0	0	0	0	1	0	0	0	1	0	1	0	0	2	0	0	0	1	0	0	1	0	0	1	0
Seshadri.3388443-submission.assembly	HG	NPG	3.52083	9.9575	8.87523e-06	Bacteria	Firmicutes	Bacilli	Erysipelotrichales	Erysipelatoclostridiaceae	Kandleria	Kandleria vitulina	10	0	1	2	0	0	0	0	0	0	0	5	0	0	0	0	0	0	0	0	0	0	2	0	0	0	0	0	0	6	0	0	2	0	0	0	0
Seshadri.3614176-assembly.fasta	HG	NPG	1.57667	6.07833	7.17414e-05	Bacteria	Firmicutes	Clostridia	Lachnospirales	Lachnospiraceae	CAG-791	GCF_900107575.1	1	10	11	0	3	0	0	0	2	1	0	13	0	0	0	0	1	0	0	0	0	0	3	0	1	3	1	0	6	1	0	2	1	0	1	1	2
Seshadri.3768444-submission.assembly	HG	NPG	0.359167	0.661667	0.0431717	Bacteria	Actinobacteria	Coriobacteriia	Coriobacteriales	Atopobiaceae	Olsenella	Olsenella umbonata_A	3	0	5	1	3	0	0	0	0	0	0	4	0	0	0	0	0	0	0	0	1	0	1	0	0	0	0	0	0	1	0	0	0	0	0	0	0
Seshadri.3769433-submission.assembly	HG	NPG	1.64917	2.30167	0.00829316	Bacteria	Firmicutes	Bacilli	Erysipelotrichales	Erysipelatoclostridiaceae	Kandleria	Kandleria vitulina	9	0	1	1	0	0	0	0	0	0	0	6	0	0	0	0	0	0	0	0	0	0	2	0	0	0	0	0	0	5	0	0	2	0	0	0	0
Seshadri.4304409-submission.assembly	HG	NPG	1.69333	6.37583	0.00935935	Bacteria	Firmicutes	Bacilli	Lactobacillales	Lactobacillaceae	Lactobacillus	Lactobacillus ruminis_A	3	3	1	0	0	0	0	0	0	0	0	6	0	0	0	0	0	0	0	0	0	0	3	0	0	0	0	0	0	2	0	0	1	0	0	0	0
Seshadri.4304562-submission.assembly	HG	NPG	1.48917	3.07417	0.000274659	Bacteria	Firmicutes	Bacilli	Erysipelotrichales	Erysipelatoclostridiaceae	Kandleria	Kandleria vitulina	8	0	1	2	0	0	0	0	0	0	0	5	0	0	0	0	0	0	0	0	0	0	2	0	0	0	0	0	0	5	0	0	1	0	0	0	0
Seshadri.4304595-submission.assembly	HG	NPG	1.69	2.83583	0.0225467	Bacteria	Firmicutes	Bacilli	Erysipelotrichales	Erysipelatoclostridiaceae	Kandleria	Kandleria vitulina	8	0	1	2	0	0	0	0	0	0	0	5	0	0	0	0	0	0	0	0	0	0	2	0	0	0	0	0	0	5	0	0	2	0	1	0	0
Seshadri.4316865-submission.assembly	HG	NPG	0.284167	0.675	0.0119671	Bacteria	Actinobacteria	Coriobacteriia	Coriobacteriales	Atopobiaceae	Olsenella	Olsenella umbonata_A	3	0	5	1	3	0	0	0	0	0	0	4	0	0	0	0	0	0	0	0	1	0	1	0	0	0	0	0	0	1	0	0	0	0	0	0	0
RGIG5464	HG	NPG	0.01	0.0391667	0.00509513	Bacteria	Firmicutes	Clostridia	Oscillospirales	CAG-272			0	6	4	1	2	0	0	0	1	0	0	1	0	0	0	0	0	0	2	0	0	0	0	0	0	1	4	1	2	2	0	1	5	0	1	1	1
RGIG5616	HG	NPG	1.41417	1.42	0.044902	Bacteria	Firmicutes	Bacilli	Erysipelotrichales	Erysipelotrichaceae	Solobacterium		5	3	4	0	2	0	0	0	0	0	0	10	0	0	0	0	0	0	0	0	0	0	2	0	0	3	0	0	0	4	0	0	3	0	0	1	0
RGIG5621	HG	NPG	1.36583	2.6925	0.00037128	Bacteria	Firmicutes	Negativicutes	Selenomonadales	Selenomonadaceae	UBA7018		1	0	1	0	0	0	0	0	0	0	0	5	0	0	0	0	0	0	0	0	3	0	1	0	0	0	0	0	0	3	0	0	0	0	0	0	0
RGIG6038	HG	NPG	14.4367	45.8467	0.0172712	Bacteria	Firmicutes	Clostridia	Oscillospirales	Ruminococcaceae	Ruminococcus	Ruminococcus sp1	0	1	4	0	3	0	0	0	0	0	0	5	0	0	1	0	0	0	0	0	1	0	4	1	0	0	0	0	0	0	0	0	0	0	0	0	0
RGIG6053	HG	NPG	4.72833	10.4325	0.044902	Bacteria	Bacteroidetes	Bacteroidia	Bacteroidales	Bacteroidaceae	F0040		0	4	1	1	1	0	0	0	0	0	0	2	0	0	1	0	1	0	7	0	2	0	2	0	1	0	3	0	1	0	4	0	0	0	0	0	0
RGIG6060	HG	NPG	26.1625	54.1533	0.00829316	Bacteria	Firmicutes	Clostridia	Lachnospirales	Lachnospiraceae	UBA1066	GCA_002448255.1	5	12	14	0	2	0	0	1	0	0	0	12	0	0	0	0	1	0	0	0	0	0	1	0	1	2	0	0	0	8	0	0	3	0	0	1	1
RGIG6392	HG	NPG	4.79917	7.50333	0.00829316	Bacteria	Firmicutes	Clostridia	Oscillospirales	DTU089			0	4	3	0	1	0	0	0	0	0	0	2	0	0	0	0	0	0	1	0	0	0	1	0	1	0	1	3	0	1	1	1	0	0	0	0	0
RGIG6421	HG	NPG	0.0783333	0.266667	0.0273194	Bacteria	Firmicutes	Clostridia	Lachnospirales	Lachnospiraceae			0	1	1	0	1	0	0	0	0	0	0	3	0	0	0	0	1	0	0	0	0	0	2	0	0	2	0	0	0	0	0	0	0	0	0	0	0
RGIG6823	HG	NPG	51.3492	92.9975	0.0387211	Bacteria	Firmicutes	Clostridia	Oscillospirales	Ruminococcaceae	CAG-353	GCA_002395525.1	0	2	3	0	9	0	0	3	1	0	0	5	0	0	0	0	0	0	0	0	1	0	3	4	2	0	0	0	1	0	0	1	1	0	0	0	0
RGIG7432	HG	NPG	0.0208333	0.573333	0.00178202	Bacteria	Proteobacteria	Gammaproteobacteria	Pseudomonadales	Moraxellaceae	Acinetobacter	Acinetobacter harbinensis	0	0	1	0	0	0	0	0	0	0	0	0	0	0	0	0	0	0	0	0	4	0	2	0	0	0	0	0	0	0	0	0	0	0	0	0	0
RGIG8412	HG	NPG	4.92667	140.312	8.87523e-06	Bacteria	Bacteroidetes	Bacteroidia	Bacteroidales	Bacteroidaceae	Prevotella		0	2	1	1	0	0	0	0	0	0	0	2	0	0	0	0	1	0	3	0	2	0	3	0	0	0	3	0	0	0	1	0	0	0	0	0	0
RGIG8422	HG	NPG	115.294	175.288	0.0204892	Bacteria	Bacteroidetes	Bacteroidia	Bacteroidales	Bacteroidaceae	Prevotella		0	14	5	1	1	0	0	0	1	0	0	5	0	0	0	0	0	0	1	0	4	0	3	3	0	11	4	1	3	3	1	3	1	0	0	0	0
RGIG8452	HG	NPG	55.8992	99.6683	0.00829316	Bacteria	Bacteroidetes	Bacteroidia	Bacteroidales	Muribaculaceae	C941	GCA_002353885.1	0	6	8	0	1	0	0	1	0	0	0	8	0	0	1	0	0	0	2	0	3	0	3	0	0	0	3	3	0	0	0	0	1	0	0	0	0
RGIG8456	HG	NPG	8.60083	23.7	0.0172712	Bacteria	Firmicutes	Clostridia	Christensenellales	CAG-74	UBA4263	GCA_002395225.1	1	11	11	4	2	0	0	0	1	0	0	10	0	0	0	0	0	0	1	0	1	0	0	2	1	4	1	0	5	2	2	0	6	0	2	1	3
RGIG8498	HG	NPG	0.644167	3.00333	0.00181855	Bacteria	Firmicutes	Clostridia	Lachnospirales	Lachnospiraceae	UBA2882		0	1	4	0	2	0	0	3	0	0	0	6	0	0	0	0	1	0	0	0	0	0	3	0	0	0	0	0	0	0	0	0	0	0	0	0	0
RGIG8521	HG	NPG	0.0116667	0.0391667	0.0492928	Bacteria	Firmicutes	Clostridia					0	1	0	0	0	0	0	0	0	0	0	2	0	0	0	0	1	0	1	0	0	0	0	1	0	0	0	0	2	0	0	0	4	1	0	0	0
RGIG8653	HG	NPG	0.435833	1.01083	0.044902	Bacteria	Firmicutes	Clostridia	Lachnospirales	Lachnospiraceae			1	1	1	0	3	0	0	2	0	0	0	7	0	0	1	0	1	0	1	0	0	1	5	1	0	0	1	1	3	0	0	1	2	0	0	1	2
RGIG8725	HG	NPG	0.503333	0.985	0.0281718	Bacteria	Firmicutes	Clostridia	CAG-41	UBA1381			0	3	5	1	1	0	0	0	1	0	0	3	0	0	1	0	0	0	2	0	1	0	0	1	0	1	0	2	1	0	1	0	1	3	6	4	4
RGIG8808	HG	NPG	0.03	0.185	0.0251291	Bacteria	Firmicutes	Clostridia	Oscillospirales	CAG-272			0	6	1	0	1	0	0	0	0	0	0	2	0	0	0	0	0	0	1	0	1	0	2	0	1	1	3	0	1	0	5	2	5	1	4	1	1
RGIG8865	HG	NPG	33.4975	88.7467	0.0172712	Bacteria	Firmicutes	Clostridia	Oscillospirales	Ruminococcaceae	Ruminococcus		0	1	6	0	3	0	0	0	0	0	0	4	0	0	1	0	0	0	0	0	1	0	5	1	0	0	0	0	0	1	0	0	0	0	0	0	0
RGIG9129	HG	NPG	0	0.0108333	0.0363004	Bacteria	Bacteroidetes	Bacteroidia	Bacteroidales	Rikenellaceae	Tidjanibacter		0	16	1	0	0	0	0	1	0	0	0	0	0	0	0	0	0	0	0	0	3	0	0	0	0	7	1	0	1	0	0	3	0	0	0	0	0
RUG10346	CON	VPG	1414.64	560.388	0.00037128	Bacteria	Bacteroidetes	Bacteroidia	Bacteroidales	Bacteroidaceae	Prevotella		0	9	10	1	6	0	1	2	5	0	0	8	0	0	0	0	0	0	1	0	3	3	5	2	0	2	0	0	4	2	2	1	1	0	0	0	0
RUG13853	CON	VPG	337.571	218.437	0.00291403	Bacteria	Bacteroidetes	Bacteroidia	Bacteroidales	Bacteroidaceae	Prevotella		0	12	10	0	5	0	1	2	5	0	0	8	0	0	1	0	0	0	1	0	2	3	4	2	0	3	1	0	4	3	1	1	1	0	0	0	0
RUG14579	CON	VPG	282.706	196.715	0.0100445	Bacteria	Bacteroidetes	Bacteroidia	Bacteroidales	Bacteroidaceae	Prevotella		0	10	10	0	5	0	1	2	5	0	0	8	0	0	1	0	0	0	1	0	3	3	4	2	0	4	0	0	4	3	1	1	1	0	0	0	0
RUG10527	CON	VPG	482.533	142.649	0.0144925	Bacteria	Bacteroidetes	Bacteroidia	Bacteroidales	Bacteroidaceae	Prevotella		0	16	11	1	5	0	1	2	2	0	0	5	0	0	3	0	0	0	1	0	3	0	2	2	1	4	2	2	6	0	2	2	1	0	0	0	1
RUG10368	CON	VPG	1156.73	107.979	0.000102805	Bacteria	Bacteroidetes	Bacteroidia	Bacteroidales	Bacteroidaceae	Prevotella		0	8	5	1	4	0	1	0	3	0	0	9	0	0	0	0	0	0	0	0	1	0	3	0	1	4	1	1	2	4	0	2	0	0	0	0	1
Olov.105.bin38	CON	VPG	17.475	11.2883	5.17722e-06	Bacteria	Bacteroidetes	Bacteroidia	Bacteroidales	Bacteroidaceae	Prevotella		0	11	5	1	3	0	0	0	1	0	0	6	0	0	2	0	0	0	1	0	2	0	3	2	2	5	4	1	1	2	2	2	1	0	2	0	0
RGIG5135	CON	VPG	190.479	72.0358	5.17722e-06	Bacteria	Bacteroidetes	Bacteroidia	Bacteroidales	Bacteroidaceae	Prevotella		0	14	9	0	4	0	1	3	6	0	0	9	0	0	0	0	0	0	0	1	2	0	3	1	2	6	1	4	4	2	1	3	1	0	0	0	0
RGIG10252	CON	VPG	104.901	49.5642	0.000102805	Bacteria	Bacteroidetes	Bacteroidia	Bacteroidales	Bacteroidaceae	Prevotella		0	15	8	0	4	0	1	1	5	0	0	6	0	0	2	0	0	0	0	0	3	0	3	1	0	6	3	2	4	0	1	3	1	0	0	0	0
RGIG8262	CON	VPG	100.947	54.2142	0.00451305	Bacteria	Bacteroidetes	Bacteroidia	Bacteroidales	Bacteroidaceae	Prevotella		0	16	8	0	5	0	1	1	3	0	0	5	0	0	2	0	0	0	1	0	3	0	3	1	0	6	4	2	4	1	1	4	1	0	1	0	0
RUG11481	CON	VPG	104.823	38.745	0.0241843	Bacteria	Bacteroidetes	Bacteroidia	Bacteroidales	Bacteroidaceae	Prevotella		0	12	8	0	5	0	1	1	3	0	0	6	0	0	1	0	1	0	1	0	3	0	3	3	0	10	4	3	4	4	3	4	1	0	0	0	0
RUG13587	CON	VPG	150.197	55.0517	2.95841e-06	Bacteria	Bacteroidetes	Bacteroidia	Bacteroidales	Bacteroidaceae	Prevotella		0	15	9	0	6	0	1	2	3	0	0	7	0	0	3	0	1	0	1	0	3	0	3	2	1	6	3	6	9	4	1	4	1	0	1	0	0
RGIG5140	CON	VPG	152.629	60.8325	1.4792e-06	Bacteria	Bacteroidetes	Bacteroidia	Bacteroidales	Bacteroidaceae	Prevotella		0	19	12	0	5	0	1	2	3	0	0	3	0	0	4	0	1	0	1	1	3	0	3	2	1	6	3	5	7	4	1	4	1	0	2	0	0
RUG13543	CON	VPG	174.765	59.7742	1.40524e-05	Bacteria	Bacteroidetes	Bacteroidia	Bacteroidales	Bacteroidaceae	Prevotella		0	15	10	0	5	0	1	3	2	0	0	6	0	0	4	0	1	0	1	0	3	0	3	2	2	10	4	3	4	3	3	3	1	0	1	0	0
RUG14669	CON	VPG	167.75	59.3117	8.87523e-06	Bacteria	Bacteroidetes	Bacteroidia	Bacteroidales	Bacteroidaceae	Prevotella		0	16	8	0	6	0	1	3	2	0	0	6	0	0	3	0	1	0	1	0	3	0	3	2	2	10	5	5	9	4	1	3	1	0	1	0	0
RUG10386	CON	VPG	157.911	52.4533	2.21881e-05	Bacteria	Bacteroidetes	Bacteroidia	Bacteroidales	Bacteroidaceae	Prevotella		0	15	8	0	5	0	1	3	2	0	0	6	0	0	3	0	1	0	1	0	3	0	3	2	2	9	5	3	6	4	2	3	1	0	1	0	0
RUG11679	CON	VPG	328.127	100.803	0.000495534	Bacteria	Bacteroidetes	Bacteroidia	Bacteroidales	Bacteroidaceae	Prevotella		0	7	4	1	3	0	0	0	4	0	0	6	0	0	1	0	0	0	0	0	3	0	3	0	0	5	1	0	3	3	0	2	0	0	1	0	1
RUG14519	CON	VPG	236.687	120.446	0.00555959	Bacteria	Bacteroidetes	Bacteroidia	Bacteroidales	Bacteroidaceae	Prevotella		0	6	6	1	2	0	1	0	7	0	0	5	0	0	0	0	0	0	0	0	2	0	4	0	0	6	1	3	3	2	0	3	0	0	0	0	0
RGIG4836	CON	VPG	53.345	43.0417	0.044902	Bacteria	Bacteroidetes	Bacteroidia	Bacteroidales	Bacteroidaceae	Prevotella		0	11	3	1	0	0	0	0	1	0	0	6	0	0	0	0	0	0	0	0	3	0	3	0	1	7	1	2	3	3	1	4	0	0	0	0	0
Seshadri.3368446-submission.assembly	CON	VPG	166.108	85.7117	0.00182978	Bacteria	Bacteroidetes	Bacteroidia	Bacteroidales	Bacteroidaceae	Prevotella	Prevotella brevis	0	11	3	1	0	0	0	0	1	0	0	6	0	0	2	0	0	0	0	0	4	0	3	0	0	3	2	0	5	3	0	2	2	0	3	0	0
RUG12354	CON	VPG	230.195	150.85	0.0204892	Bacteria	Bacteroidetes	Bacteroidia	Bacteroidales	Bacteroidaceae	Prevotella		0	9	3	1	1	0	1	0	5	0	0	2	0	0	1	0	0	0	0	0	2	0	3	0	0	6	2	4	3	1	0	1	0	0	0	0	0
RUG10753	CON	VPG	479.269	242.244	0.00111458	Bacteria	Bacteroidetes	Bacteroidia	Bacteroidales	Bacteroidaceae	Prevotella		0	15	10	2	5	0	1	2	5	0	0	9	0	0	3	0	0	0	1	0	3	0	3	2	0	7	1	3	8	3	1	3	1	0	1	0	0
RumenMGS010	CON	VPG	680.351	277.14	0.00555959	Bacteria	Bacteroidetes	Bacteroidia	Bacteroidales	Bacteroidaceae	Prevotella		0	15	12	2	6	0	1	1	3	0	0	5	0	0	3	0	0	0	2	0	3	0	4	2	1	8	3	2	8	3	1	3	1	0	0	0	0
RGIG2690	CON	VPG	8.745	7.14333	0.00200043	Bacteria	Bacteroidetes	Bacteroidia	Bacteroidales	Bacteroidaceae	Prevotella		0	18	4	1	7	0	1	1	6	0	0	5	0	0	1	0	0	0	2	0	3	0	3	1	2	8	7	2	5	2	4	2	2	1	0	0	0
RGIG2735	CON	VPG	9.58	6.30667	0.00122127	Bacteria	Bacteroidetes	Bacteroidia	Bacteroidales	Bacteroidaceae	Prevotella		0	17	5	2	8	0	1	1	5	0	0	5	0	0	1	0	0	0	2	0	3	0	3	1	2	8	5	2	5	2	4	3	2	1	0	0	0
RUG13695	CON	VPG	241.791	73.135	0.000144222	Bacteria	Bacteroidetes	Bacteroidia	Bacteroidales	Bacteroidaceae	Prevotella	GCA_002392725.1	0	21	9	1	4	0	1	2	4	0	0	5	0	0	3	0	0	0	3	0	3	0	2	2	1	8	3	2	8	3	4	3	1	0	1	0	0
RUG12209	CON	VPG	226.533	71.1158	0.000274392	Bacteria	Bacteroidetes	Bacteroidia	Bacteroidales	Bacteroidaceae	Prevotella	GCA_002392725.1	0	18	9	1	2	0	0	1	2	0	0	5	0	0	3	0	0	0	3	0	3	0	2	2	2	8	2	3	8	3	4	1	1	0	1	0	0
RUG10285	CON	VPG	268.889	83.3442	0.000274392	Bacteria	Bacteroidetes	Bacteroidia	Bacteroidales	Bacteroidaceae	Prevotella	GCA_002392725.1	0	19	10	1	4	0	1	3	3	0	0	6	0	0	3	0	0	1	3	0	3	0	2	2	1	9	3	2	8	3	4	3	1	0	1	0	0
RUG13828	CON	VPG	243.232	74.3442	0.000274392	Bacteria	Bacteroidetes	Bacteroidia	Bacteroidales	Bacteroidaceae	Prevotella	GCA_002392725.1	0	16	8	1	3	0	0	2	2	0	0	5	0	0	3	0	0	0	2	0	2	0	2	1	1	8	2	2	8	3	2	3	1	0	1	0	0
RGIG6011	CON	VPG	269.938	84.7442	0.000274392	Bacteria	Bacteroidetes	Bacteroidia	Bacteroidales	Bacteroidaceae	Prevotella	GCA_002392725.1	0	21	10	2	5	0	1	2	4	0	0	6	0	0	4	0	0	0	3	0	2	0	2	2	2	9	3	2	10	3	5	4	1	0	1	0	0
RGIG7546	CON	VPG	38.9358	29.2242	0.000102805	Bacteria	Bacteroidetes	Bacteroidia	Bacteroidales	Bacteroidaceae	Prevotella		0	12	9	0	5	0	1	2	3	0	0	8	0	0	3	0	0	0	3	0	3	0	4	1	1	3	2	1	5	0	1	3	1	0	0	0	0
RUG12005	CON	VPG	1030.86	575.68	0.0100445	Bacteria	Bacteroidetes	Bacteroidia	Bacteroidales	Bacteroidaceae	Prevotella		0	15	6	0	3	0	1	1	3	0	0	6	0	0	4	0	1	0	7	0	3	0	4	2	1	4	4	1	8	3	3	3	1	0	1	0	0
RGIG7592	CON	VPG	31.1308	21.7275	0.00293945	Bacteria	Bacteroidetes	Bacteroidia	Bacteroidales	Bacteroidaceae	Prevotella		0	17	10	0	5	0	1	1	2	0	0	6	0	0	3	0	1	0	4	0	3	0	4	1	0	5	6	1	6	0	3	2	0	0	2	1	0
RGIG3638	CON	VPG	11.275	6.1325	0.000201172	Bacteria	Bacteroidetes	Bacteroidia	Bacteroidales	Bacteroidaceae	UBA6382		0	6	1	0	1	0	0	0	0	0	0	2	0	0	3	0	0	0	4	0	2	0	1	0	2	1	2	0	1	0	2	0	1	0	0	0	0
RGIG3537	CON	VPG	2.05667	1.33167	0.0119857	Bacteria	Bacteroidetes	Bacteroidia	Bacteroidales	Bacteroidaceae			0	4	0	1	1	0	0	0	0	0	0	3	0	0	1	0	1	0	7	0	2	0	2	0	1	0	3	0	1	0	4	0	0	0	0	0	0
RGIG8010	CON	VPG	29.7367	10.7758	7.39602e-07	Bacteria	Bacteroidetes	Bacteroidia	Bacteroidales	Bacteroidaceae	UBA4372		0	10	2	1	2	0	0	0	2	0	0	2	0	0	2	0	0	0	1	0	1	0	2	0	0	1	4	2	4	0	3	2	1	0	0	0	0
RGIG2663	CON	VPG	22.2408	12.9283	2.21881e-05	Bacteria	Bacteroidetes	Bacteroidia	Bacteroidales	Bacteroidaceae	UBA4372		0	16	4	1	2	0	0	1	1	0	0	2	0	0	4	0	0	0	2	0	2	0	2	3	3	5	2	3	4	3	3	2	2	0	0	0	0
RGIG4457	CON	VPG	11.0667	5.5775	0.000144222	Bacteria	Bacteroidetes	Bacteroidia	Bacteroidales	Bacteroidaceae	UBA4372		0	12	2	2	1	0	0	0	1	0	0	4	0	0	3	0	0	0	2	0	2	0	2	1	3	1	3	0	2	2	4	3	3	0	0	0	0
Olov.105.bin58	CON	VPG	17.6225	8.325	0.000495534	Bacteria	Bacteroidetes	Bacteroidia	Bacteroidales	Bacteroidaceae	UBA4372		0	11	3	2	0	0	0	1	1	0	0	4	0	0	1	0	1	0	2	0	2	0	2	2	5	1	3	0	1	2	4	2	2	0	0	0	0
RUG13417	CON	VPG	120.564	36.2008	0.0284207	Bacteria	Bacteroidetes	Bacteroidia	Bacteroidales	Bacteroidaceae	UBA4372		0	9	3	1	0	0	0	0	1	0	0	4	0	0	2	0	0	0	2	0	1	0	2	0	1	2	2	1	2	2	2	2	0	0	0	0	0
RUG10047	CON	VPG	133.254	52.4917	0.0241843	Bacteria	Bacteroidetes	Bacteroidia	Bacteroidales	Bacteroidaceae	UBA4372		0	11	3	1	1	0	0	0	1	0	0	4	0	0	2	0	0	0	2	0	1	0	2	0	0	2	2	1	3	2	2	3	0	0	0	0	0
RUG11694	CON	VPG	317.2	153.502	0.00451305	Bacteria	Bacteroidetes	Bacteroidia	Bacteroidales	Bacteroidaceae	UBA4372		0	19	3	2	4	0	0	0	2	0	0	4	0	0	3	0	0	0	5	0	2	2	2	4	4	2	4	2	6	2	2	2	2	0	0	0	0
RUG13676	CON	VPG	35.1175	26.6292	0.00291403	Bacteria	Bacteroidetes	Bacteroidia	Bacteroidales	Bacteroidaceae	UBA4372		0	18	4	1	3	0	0	0	2	0	0	4	0	0	3	0	0	0	3	0	2	0	2	4	2	3	4	3	4	2	2	2	2	0	0	1	0
RGIG10016	CON	VPG	111.093	39.005	0.000201172	Bacteria	Bacteroidetes	Bacteroidia	Bacteroidales	Bacteroidaceae	UBA4372		0	11	2	1	2	0	0	0	1	0	0	4	0	0	2	0	0	0	4	0	1	0	2	3	2	1	3	2	2	0	3	2	1	0	0	0	0
RGIG8060	CON	VPG	26.9883	13.615	2.95841e-06	Bacteria	Bacteroidetes	Bacteroidia	Bacteroidales	Bacteroidaceae	UBA4372		0	13	5	1	2	0	1	1	3	0	0	4	0	0	5	0	1	0	5	0	2	0	2	2	4	2	6	1	6	2	3	2	1	0	0	0	0
RUG14659	CON	VPG	84.9942	38.2125	0.000656027	Bacteria	Bacteroidetes	Bacteroidia	Bacteroidales	Bacteroidaceae	UBA4372		0	16	5	1	3	0	1	0	3	0	0	4	0	0	3	0	2	0	5	0	2	0	2	3	2	5	5	2	4	2	2	2	2	0	0	0	0
RUG14814	CON	VPG	427.475	16.6983	0.00425642	Bacteria	Bacteroidetes	Bacteroidia	Bacteroidales	Bacteroidaceae	UBA4372		0	7	3	1	2	0	0	0	1	0	0	2	0	0	1	0	0	0	0	0	2	0	2	1	1	2	3	0	3	2	0	2	1	0	0	0	0
RGIG6778	CON	VPG	147.085	15.805	0.000656027	Bacteria	Bacteroidetes	Bacteroidia	Bacteroidales	Bacteroidaceae	UBA4372		0	7	4	1	0	0	0	0	1	0	0	2	0	0	1	0	0	0	0	0	1	0	2	1	1	2	3	2	2	2	0	2	1	0	0	0	0
RUG11735	CON	VPG	153.42	14.5775	0.000495534	Bacteria	Bacteroidetes	Bacteroidia	Bacteroidales	Bacteroidaceae	UBA4372		0	7	3	1	0	0	0	0	1	0	0	2	0	0	2	0	0	0	0	0	1	0	2	1	2	3	2	2	2	2	0	1	1	0	0	0	0
RGIG8145	CON	VPG	16.8342	7.39917	0.000857939	Bacteria	Bacteroidetes	Bacteroidia	Bacteroidales	Bacteroidaceae	UBA4372		0	4	0	0	2	0	0	0	0	0	0	3	0	0	1	0	1	0	7	0	2	0	2	0	0	0	2	0	1	0	3	0	0	0	0	0	0
RUG11547	CON	VPG	82.7917	56.1992	0.00829316	Bacteria	Bacteroidetes	Bacteroidia	Bacteroidales	Bacteroidaceae	UBA4372	UBA4372 sp1	0	4	0	1	1	0	0	0	0	0	0	4	0	0	1	0	2	0	3	0	2	0	2	2	0	0	1	0	0	2	6	0	1	0	0	0	0
RGIG3253	CON	VPG	119.561	31.0925	0.012094	Bacteria	Bacteroidetes	Bacteroidia	Bacteroidales	Bacteroidaceae	UBA4372	UBA4372 sp2	0	4	0	1	2	0	0	0	0	0	0	2	0	0	1	0	1	0	5	0	2	0	2	2	0	0	2	0	0	2	5	0	1	0	0	0	0
RGIG9995	CON	VPG	93.1167	42.2883	5.17722e-06	Bacteria	Bacteroidetes	Bacteroidia	Bacteroidales	Bacteroidaceae	UBA4372		0	11	4	1	3	0	0	0	1	0	0	2	0	0	2	0	1	0	7	0	1	0	3	3	2	1	3	4	6	1	5	2	2	0	1	1	0
RGIG9289	CON	VPG	66.835	28.435	0.00143261	Bacteria	Bacteroidetes	Bacteroidia	Bacteroidales	Bacteroidaceae	UBA4372		0	7	2	0	2	0	1	0	1	0	0	3	0	0	2	0	0	0	5	0	1	0	2	0	1	0	0	2	4	0	2	0	0	0	1	0	0
RUG12572	CON	VPG	76.2642	34.66	0.000495534	Bacteria	Bacteroidetes	Bacteroidia	Bacteroidales	Bacteroidaceae	UBA4372		0	7	2	0	4	0	1	0	1	0	0	3	0	0	1	0	0	0	5	0	1	0	2	0	1	0	2	2	4	2	2	0	1	0	1	0	0
RUG13992	CON	VPG	64.3492	29.9475	0.00111458	Bacteria	Bacteroidetes	Bacteroidia	Bacteroidales	Bacteroidaceae	UBA4372		0	6	2	2	4	0	1	0	1	0	0	2	0	0	1	0	0	0	5	0	1	0	2	0	1	0	2	2	4	3	2	1	1	0	1	0	0
RGIG5074	CON	VPG	79.2633	36.9042	0.00143261	Bacteria	Bacteroidetes	Bacteroidia	Bacteroidales	Bacteroidaceae	UBA4372		0	7	2	0	3	0	1	0	1	0	0	3	0	0	2	0	0	0	6	0	0	0	2	0	1	0	1	2	4	3	2	0	0	0	1	0	0
Olov.105.bin68	CON	VPG	40.2125	27.4733	0.0144925	Bacteria	Bacteroidetes	Bacteroidia	Bacteroidales	Bacteroidaceae	UBA4372		0	8	4	2	2	0	0	0	1	0	0	4	0	0	2	0	1	0	2	0	2	0	2	1	2	0	3	2	2	1	2	1	1	0	1	1	0
RGIG4785	CON	VPG	9.61667	6.725	0.0204892	Bacteria	Bacteroidetes	Bacteroidia	Bacteroidales	Bacteroidaceae	UBA4372		0	6	3	2	3	0	0	0	1	0	0	4	0	0	2	0	2	0	2	0	2	0	2	1	2	0	3	2	3	1	2	1	1	0	0	1	0
RGIG2621	CON	VPG	101.063	32.0958	3.32821e-05	Bacteria	Bacteroidetes	Bacteroidia	Bacteroidales	Bacteroidaceae	UBA4372		0	11	5	2	4	0	0	0	1	0	0	3	0	0	3	0	1	0	4	0	2	0	2	4	3	1	3	3	5	1	2	1	3	0	2	0	0
RUG12522	CON	VPG	205.955	70.4808	7.39602e-07	Bacteria	Bacteroidetes	Bacteroidia	Bacteroidales	Bacteroidaceae	UBA4372		0	11	4	2	4	0	0	1	1	0	0	3	0	0	3	0	2	0	5	1	2	0	3	4	2	1	4	3	4	1	2	1	3	0	2	0	0
RUG12773	CON	VPG	161.151	39.3008	7.39602e-07	Bacteria	Bacteroidetes	Bacteroidia	Bacteroidales	Bacteroidaceae	UBA4372		0	11	4	1	2	0	0	1	1	0	0	3	0	0	3	0	2	0	4	0	2	0	2	4	2	1	4	2	4	1	2	1	3	0	2	0	0
RGIG2798	CON	VPG	115.934	39.8625	4.95534e-05	Bacteria	Bacteroidetes	Bacteroidia	Bacteroidales	Bacteroidaceae	UBA4372		0	11	4	2	3	0	0	0	1	0	0	3	0	0	2	0	1	0	4	0	3	0	2	4	1	1	3	2	4	1	2	1	3	0	2	0	1
RUG14575	CON	VPG	87.7358	54.7125	0.0332414	Bacteria	Bacteroidetes	Bacteroidia	Bacteroidales	Bacteroidaceae	UBA4372	GCA_002353385.1	0	7	2	2	3	0	0	0	1	0	0	4	0	0	3	0	1	0	5	0	2	0	2	1	1	1	2	1	4	1	3	0	1	0	1	0	0
RUG12469	CON	VPG	81.83	50.9192	0.044902	Bacteria	Bacteroidetes	Bacteroidia	Bacteroidales	Bacteroidaceae	UBA4372	GCA_002353385.1	0	7	2	2	3	0	0	0	1	0	0	3	0	0	3	0	1	0	3	0	2	0	2	1	1	0	4	1	4	1	3	0	1	0	1	0	0
RUG12018	CON	VPG	96.2733	58.2167	0.0387211	Bacteria	Bacteroidetes	Bacteroidia	Bacteroidales	Bacteroidaceae	UBA4372	GCA_002353385.1	0	7	2	2	3	0	0	0	1	0	0	4	0	0	3	0	1	0	5	0	2	0	2	1	1	1	3	1	4	1	3	0	1	0	1	0	0
RGIG7250	CON	VPG	10.4658	3.77417	2.21881e-05	Bacteria	Bacteroidetes	Bacteroidia	Bacteroidales	Bacteroidaceae	UBA4372		0	9	2	2	3	0	0	0	1	0	0	3	0	0	6	0	1	0	4	0	2	0	2	1	3	1	5	3	3	1	1	2	2	0	1	1	1
RUG12173	CON	VPG	140.322	68.1425	0.00681174	Bacteria	Bacteroidetes	Bacteroidia	Bacteroidales	Bacteroidaceae	UBA4372		0	7	4	2	3	0	0	0	1	0	0	4	0	0	2	0	1	0	4	0	2	0	2	1	1	0	3	2	4	1	4	1	1	0	1	0	1
RGIG6784	CON	VPG	177.782	40.9558	5.17722e-06	Bacteria	Bacteroidetes	Bacteroidia	Bacteroidales	Bacteroidaceae	UBA4372		0	10	4	1	3	0	0	0	1	0	0	4	0	0	3	0	1	1	6	0	2	0	2	2	1	2	5	4	6	1	5	1	2	0	1	0	1
RGIG2783	CON	VPG	247.363	44.8317	7.39602e-07	Bacteria	Bacteroidetes	Bacteroidia	Bacteroidales	Bacteroidaceae	UBA4372		0	12	5	1	9	0	0	0	2	0	0	3	0	0	4	0	1	0	5	0	2	0	3	2	1	2	9	5	4	2	2	3	2	0	1	1	1
RGIG6634	CON	VPG	248.276	47.0158	7.39602e-07	Bacteria	Bacteroidetes	Bacteroidia	Bacteroidales	Bacteroidaceae	UBA4372		0	12	5	1	9	0	0	1	2	0	0	3	0	0	5	0	1	0	5	0	2	0	2	2	1	2	9	5	3	3	1	4	2	0	1	1	1
RUG13285	CON	VPG	98.6467	29.07	0.000495534	Bacteria	Bacteroidetes	Bacteroidia	Bacteroidales	Bacteroidaceae	UBA4372		0	7	5	0	1	0	0	0	1	0	0	2	0	0	3	0	1	0	3	0	2	0	1	1	0	1	2	1	2	1	1	0	2	0	1	1	0
RUG11335	CON	VPG	46.9258	29.0242	0.0284207	Bacteria	Bacteroidetes	Bacteroidia	Bacteroidales	Bacteroidaceae	UBA4334		0	8	7	2	1	0	1	1	2	1	0	2	0	0	0	0	0	0	0	0	3	0	3	0	0	1	2	2	3	2	0	2	1	0	0	0	0
RGIG9696	CON	VPG	45.8425	24.7408	0.000495534	Bacteria	Bacteroidetes	Bacteroidia	Bacteroidales	Bacteroidaceae	UBA4334		0	8	7	1	1	0	1	2	1	0	0	2	0	0	0	0	0	0	0	0	4	0	3	0	0	1	2	2	3	0	0	2	1	0	0	0	0
RUG11945	CON	VPG	49.6183	27.1192	0.00451305	Bacteria	Bacteroidetes	Bacteroidia	Bacteroidales	Bacteroidaceae	UBA4334		0	6	6	2	1	0	1	2	3	1	0	2	0	0	0	0	0	0	0	0	3	0	2	0	0	1	3	1	3	2	0	2	1	0	0	0	0
RGIG8278	CON	VPG	34.1808	14.9375	0.00143261	Bacteria	Bacteroidetes	Bacteroidia	Bacteroidales	Bacteroidaceae	UBA4334		0	8	6	2	3	0	1	2	3	0	0	2	0	0	0	0	0	0	0	0	2	0	2	0	0	3	2	3	4	0	0	2	1	0	0	0	0
RUG12774	CON	VPG	85.8008	46.1175	0.0144925	Bacteria	Bacteroidetes	Bacteroidia	Bacteroidales	Bacteroidaceae	UBA4334		0	9	8	2	4	0	1	2	2	0	0	4	0	0	0	0	0	0	0	0	3	0	2	1	0	1	2	5	3	0	0	2	1	0	0	0	0
RUG14675	CON	VPG	89.1975	44.8383	0.00291403	Bacteria	Bacteroidetes	Bacteroidia	Bacteroidales	Bacteroidaceae	UBA4334		0	8	6	2	1	0	1	2	2	0	0	2	0	0	1	0	0	0	0	0	3	0	2	1	0	1	3	4	3	1	0	2	1	0	0	0	0
RUG13575	CON	VPG	74.895	39.2858	0.0172712	Bacteria	Bacteroidetes	Bacteroidia	Bacteroidales	Bacteroidaceae	UBA4334		0	8	8	2	4	0	1	1	2	0	0	2	0	0	1	0	0	0	0	0	3	0	2	1	0	1	2	4	2	0	0	2	1	0	0	0	0
RUG11713	CON	VPG	91.2642	47.0375	0.00829316	Bacteria	Bacteroidetes	Bacteroidia	Bacteroidales	Bacteroidaceae	UBA4334		0	8	8	2	4	0	1	1	2	0	0	2	0	0	0	0	0	0	0	0	3	0	2	1	0	1	1	4	2	0	0	1	1	0	0	0	0
RUG12047	CON	VPG	80.3475	51.84	0.0387211	Bacteria	Bacteroidetes	Bacteroidia	Bacteroidales	Bacteroidaceae	UBA4334		0	8	8	2	5	0	1	2	3	0	0	2	0	0	1	0	0	1	0	0	3	0	1	1	0	1	3	5	3	0	0	2	1	0	0	0	0
RUG13019	CON	VPG	130.414	82.7467	0.044902	Bacteria	Bacteroidetes	Bacteroidia	Bacteroidales	Bacteroidaceae	UBA4334		0	9	7	2	3	0	1	2	3	0	0	2	0	0	1	0	0	0	0	0	3	0	2	1	0	1	2	4	3	0	0	2	1	0	0	0	0
RUG14591	CON	VPG	97.8783	57.0442	0.0100445	Bacteria	Bacteroidetes	Bacteroidia	Bacteroidales	Bacteroidaceae	UBA4334		0	9	7	2	4	0	1	1	4	0	0	2	0	0	1	0	0	0	0	0	3	0	2	1	0	2	1	4	2	0	0	1	1	0	0	0	0
RUG10607	CON	VPG	97.2925	65.6692	0.0326256	Bacteria	Bacteroidetes	Bacteroidia	Bacteroidales	Bacteroidaceae	UBA4334		0	10	8	2	4	0	1	2	2	0	0	2	0	0	0	0	0	0	0	0	4	0	3	1	0	1	2	5	3	2	0	2	1	0	0	0	0
RUG11013	CON	VPG	91.0708	56.9675	0.0241843	Bacteria	Bacteroidetes	Bacteroidia	Bacteroidales	Bacteroidaceae	UBA4334		0	6	8	2	4	0	1	1	2	0	0	2	0	0	1	0	0	0	0	0	3	0	2	1	0	1	1	5	2	0	0	2	1	0	0	0	0
RUG10332	CON	VPG	57.3917	27.0025	0.00182978	Bacteria	Bacteroidetes	Bacteroidia	Bacteroidales	Bacteroidaceae	UBA4334		0	8	6	1	1	0	1	2	2	0	0	2	0	0	0	0	0	0	0	0	3	0	2	0	1	3	2	4	3	2	0	2	1	0	0	0	0
RUG10754	CON	VPG	55.3542	39.7358	0.012094	Bacteria	Bacteroidetes	Bacteroidia	Bacteroidales	Bacteroidaceae	UBA4334		0	7	5	1	1	0	1	1	2	0	0	2	0	0	0	0	0	0	0	0	3	0	2	0	1	2	2	4	4	2	0	2	1	0	0	0	0
RUG10108	CON	VPG	35.495	23.895	0.0172712	Bacteria	Bacteroidetes	Bacteroidia	Bacteroidales	Bacteroidaceae	UBA4334		0	7	6	1	1	0	1	2	2	0	0	2	0	0	0	0	0	0	0	0	3	0	2	0	0	2	2	4	3	0	0	2	1	0	0	0	0
RUG11396	CON	VPG	50.29	34.0125	0.0172712	Bacteria	Bacteroidetes	Bacteroidia	Bacteroidales	Bacteroidaceae	UBA4334		0	9	6	1	2	0	1	1	2	0	0	2	0	0	0	0	0	0	0	0	3	0	2	0	1	2	2	4	3	2	0	2	1	0	0	0	0
RUG14780	CON	VPG	49.6925	30.0867	0.00681174	Bacteria	Bacteroidetes	Bacteroidia	Bacteroidales	Bacteroidaceae	UBA4334		0	7	6	1	1	0	1	1	2	0	0	2	0	0	0	0	0	0	0	0	3	0	3	0	0	2	2	4	3	2	0	2	1	0	0	0	0
RUG14695	CON	VPG	60.3583	38.0592	0.00555959	Bacteria	Bacteroidetes	Bacteroidia	Bacteroidales	Bacteroidaceae	UBA4334		0	7	6	1	2	0	1	2	2	0	0	2	0	0	0	0	0	0	0	0	3	0	2	0	1	2	2	4	3	2	0	2	1	0	0	0	0
RUG12434	CON	VPG	59.2975	40.8625	0.012094	Bacteria	Bacteroidetes	Bacteroidia	Bacteroidales	Bacteroidaceae	UBA4334		0	8	7	1	1	0	1	1	2	0	0	2	0	0	0	0	0	0	0	0	3	0	2	0	0	2	2	4	3	2	0	2	1	0	0	0	0
RUG11882	CON	VPG	26.515	17.3067	0.0284207	Bacteria	Bacteroidetes	Bacteroidia	Bacteroidales	Bacteroidaceae	UBA4334		0	7	4	1	0	0	1	1	2	0	0	2	0	0	0	0	0	0	0	0	3	0	2	0	1	2	2	4	2	0	0	2	1	0	0	0	0
RUG11494	CON	VPG	28.3858	19.1842	0.0152916	Bacteria	Bacteroidetes	Bacteroidia	Bacteroidales	Bacteroidaceae	UBA4334		0	5	5	1	1	0	1	1	2	0	0	2	0	0	0	0	0	0	0	0	3	0	1	0	1	2	2	4	2	2	0	2	1	0	0	0	0
RUG14816	CON	VPG	27.5092	18.32	0.0100445	Bacteria	Bacteroidetes	Bacteroidia	Bacteroidales	Bacteroidaceae	UBA4334		0	7	6	1	1	0	1	0	1	0	0	2	0	0	0	0	0	0	0	0	3	0	2	0	1	2	2	4	3	1	0	2	1	0	0	0	0
RUG11279	CON	VPG	76.55	44.0658	0.00291403	Bacteria	Bacteroidetes	Bacteroidia	Bacteroidales	Bacteroidaceae	UBA4334		0	7	6	1	1	0	1	1	2	0	0	2	0	0	0	0	0	0	0	0	3	0	2	1	1	2	2	3	3	2	0	2	1	0	0	0	0
RUG11434	CON	VPG	37.655	23.5067	0.00451305	Bacteria	Bacteroidetes	Bacteroidia	Bacteroidales	Bacteroidaceae	UBA4334		0	8	6	1	1	0	1	1	1	0	0	2	0	0	0	0	0	0	0	0	3	0	2	0	0	2	2	4	3	2	0	2	1	0	0	0	0
RUG10897	CON	VPG	48.6317	29.74	0.00182978	Bacteria	Bacteroidetes	Bacteroidia	Bacteroidales	Bacteroidaceae	UBA4334		0	7	6	1	1	0	1	1	2	0	0	2	0	0	0	0	0	0	0	0	3	0	2	0	1	3	2	4	3	2	0	2	1	0	0	0	0
RUG12613	CON	VPG	38.1233	28.485	0.0172712	Bacteria	Bacteroidetes	Bacteroidia	Bacteroidales	Bacteroidaceae	UBA4334		0	8	6	1	1	0	1	1	2	0	0	2	0	0	0	0	0	0	0	0	3	0	2	0	1	2	2	4	3	0	0	2	1	0	0	0	0
RUG12475	CON	VPG	47.4675	30.7858	0.012094	Bacteria	Bacteroidetes	Bacteroidia	Bacteroidales	Bacteroidaceae	UBA4334		0	8	6	1	1	0	1	1	2	0	0	2	0	0	0	0	0	0	0	0	3	0	2	0	0	2	2	4	3	2	0	2	1	0	0	0	0
RUG11971	CON	VPG	36.15	19.1	0.00555959	Bacteria	Bacteroidetes	Bacteroidia	Bacteroidales	Bacteroidaceae	UBA4334		0	6	6	1	1	0	1	1	2	0	0	2	0	0	0	0	0	0	0	0	3	0	2	0	0	2	2	3	3	2	0	2	1	0	0	0	0
RUG14453	CON	VPG	53.0475	30.43	0.00231643	Bacteria	Bacteroidetes	Bacteroidia	Bacteroidales	Bacteroidaceae	UBA4334		0	8	6	1	1	0	1	1	2	0	0	2	0	0	0	0	0	0	0	0	3	0	2	0	1	2	2	4	3	2	0	3	1	0	0	0	0
RUG12076	CON	VPG	43.6733	26.8158	0.00291403	Bacteria	Bacteroidetes	Bacteroidia	Bacteroidales	Bacteroidaceae	UBA4334		0	7	5	1	1	0	1	1	2	0	0	2	0	0	0	0	0	0	0	0	3	0	3	0	1	2	2	4	3	0	0	2	1	0	0	0	0
RUG10707	CON	VPG	87.2592	75.7592	0.0172712	Bacteria	Bacteroidetes	Bacteroidia	Bacteroidales	Bacteroidaceae	UBA4334		0	8	5	1	1	0	1	1	2	0	0	2	0	0	0	0	0	0	0	0	3	0	2	0	0	1	1	4	3	0	0	2	1	0	0	0	0
RUG11605	CON	VPG	40.8025	27.5358	0.0284207	Bacteria	Bacteroidetes	Bacteroidia	Bacteroidales	Bacteroidaceae	UBA4334		0	8	5	1	1	0	1	1	2	0	0	2	0	0	0	0	0	0	0	0	3	0	2	0	0	2	3	3	3	0	0	2	1	0	0	0	0
RUG14637	CON	VPG	53.1392	34.4033	0.0172712	Bacteria	Bacteroidetes	Bacteroidia	Bacteroidales	Bacteroidaceae	UBA4334		0	9	6	1	1	0	1	1	2	0	0	2	0	0	0	0	0	0	0	0	3	0	2	0	0	2	2	4	3	2	0	2	1	0	0	0	0
RUG12116	CON	VPG	47.3458	23.2742	0.00681174	Bacteria	Bacteroidetes	Bacteroidia	Bacteroidales	Bacteroidaceae	UBA4334		0	8	6	1	1	0	1	1	2	0	0	2	0	0	0	0	0	0	0	0	3	0	2	0	0	2	2	4	3	2	0	3	1	0	0	0	0
RUG11658	CON	VPG	35.2433	27.9633	0.0172712	Bacteria	Bacteroidetes	Bacteroidia	Bacteroidales	Bacteroidaceae	UBA4334		0	7	6	1	1	0	1	1	2	0	0	2	0	0	0	0	0	0	0	0	3	1	2	0	1	2	2	4	3	0	0	2	1	0	0	0	0
Solden.2703719106	CON	VPG	23.8625	18.825	0.0204892	Bacteria	Bacteroidetes	Bacteroidia	Bacteroidales	Bacteroidaceae	UBA4334		0	11	6	1	5	0	0	1	2	0	0	6	0	0	1	0	0	0	0	0	3	1	2	1	1	3	3	4	3	0	0	3	1	0	0	0	0
RGIG5149	CON	VPG	79.7692	27.2433	3.32821e-05	Bacteria	Bacteroidetes	Bacteroidia	Bacteroidales	Bacteroidaceae	UBA4334		0	9	4	2	1	0	1	1	2	0	0	3	0	0	1	0	0	0	0	0	3	0	4	1	1	4	3	4	2	0	0	3	1	0	0	0	0
Olov.105.bin65	CON	VPG	159.525	19.8558	4.95534e-05	Bacteria	Bacteroidetes	Bacteroidia	Bacteroidales	Bacteroidaceae	UBA4334	GCA_002342585.1	0	5	1	2	0	0	0	0	1	0	0	3	0	0	1	0	0	1	0	0	2	0	2	1	0	3	1	0	1	2	0	2	0	0	0	0	0
GCA_002342585.1_ASM234258v1_genomic	CON	VPG	161.273	21.4225	0.00143261	Bacteria	Bacteroidetes	Bacteroidia	Bacteroidales	Bacteroidaceae	UBA4334	GCA_002342585.1	0	7	0	2	0	0	0	0	1	0	0	3	0	0	1	0	0	3	0	0	2	0	2	1	0	4	2	0	1	2	0	2	0	0	0	0	0
RGIG5947	CON	VPG	83.9683	36.0358	0.00681174	Bacteria	Bacteroidetes	Bacteroidia	Bacteroidales	Bacteroidaceae	43-108		0	18	10	1	3	0	2	1	4	0	0	8	0	0	3	0	0	0	1	0	2	0	2	0	1	3	5	5	6	2	1	2	0	0	0	1	0
RGIG6631	CON	VPG	67.7033	24.4908	0.00829316	Bacteria	Bacteroidetes	Bacteroidia	Bacteroidales	Bacteroidaceae	UBA3839		0	16	7	1	5	0	1	2	4	0	0	4	0	0	2	0	0	0	1	0	3	0	3	3	1	8	2	6	6	5	0	2	1	0	0	0	0
RUG10633	CON	VPG	126.288	59.645	0.0332414	Bacteria	Bacteroidetes	Bacteroidia	Bacteroidales	Bacteroidaceae	UBA3839	UBA3839 sp2	0	16	8	1	7	0	1	2	4	0	0	5	0	0	1	0	0	0	1	0	3	0	3	3	1	9	3	5	6	5	1	2	1	0	0	1	0
RUG12597	CON	VPG	796.259	269.198	0.00681174	Bacteria	Bacteroidetes	Bacteroidia	Bacteroidales	Bacteroidaceae	UBA4293		0	10	29	2	4	0	0	3	0	0	0	7	0	0	2	0	1	0	4	0	2	0	3	1	0	3	5	4	4	2	1	3	1	1	1	0	1
RumenMGS038	CON	VPG	956.303	379.868	0.0100445	Bacteria	Bacteroidetes	Bacteroidia	Bacteroidales	Bacteroidaceae	UBA4293		0	12	29	1	3	0	0	3	0	0	0	7	0	0	2	0	0	0	3	0	2	0	3	1	0	3	4	4	3	2	1	2	1	1	1	0	0
RUG12213	CON	VPG	579.495	218.438	0.0144925	Bacteria	Bacteroidetes	Bacteroidia	Bacteroidales	Bacteroidaceae	UBA4293		0	11	29	1	4	0	0	3	0	0	0	7	0	0	2	0	1	0	4	0	2	0	3	1	0	3	5	3	4	2	0	3	1	1	1	0	1
RUG14801	CON	VPG	578.773	224.675	0.012094	Bacteria	Bacteroidetes	Bacteroidia	Bacteroidales	Bacteroidaceae	UBA4293		0	11	29	2	4	0	0	4	0	0	0	7	0	0	2	0	2	0	4	0	2	0	4	1	0	3	6	4	4	2	1	3	1	1	1	0	1
RGIG6796	CON	VPG	235.442	128.402	0.00829316	Bacteria	Bacteroidetes	Bacteroidia	Bacteroidales	Bacteroidaceae	UBA2918		0	9	7	2	1	0	0	2	0	0	0	9	0	0	1	0	0	0	1	0	2	0	1	0	0	2	2	2	1	1	0	3	1	0	0	0	0
RUG12436	CON	VPG	392.835	141.334	0.00829316	Bacteria	Bacteroidetes	Bacteroidia	Bacteroidales	Bacteroidaceae	UBA2918		0	10	5	2	3	0	0	2	0	0	0	9	0	0	1	0	0	0	1	0	2	0	1	0	0	1	2	2	1	1	0	2	0	0	0	0	0
RGIG371	CON	VPG	14.19	5.41833	0.0387211	Bacteria	Bacteroidetes	Bacteroidia	Bacteroidales	UBA1402	UBA1757		0	7	4	0	0	0	0	0	1	0	0	3	0	0	0	0	0	0	0	0	2	0	0	0	0	9	0	0	2	0	2	1	0	1	0	0	0
RGIG3412	CON	VPG	9.42833	1.7075	2.21881e-05	Bacteria	Bacteroidetes	Bacteroidia	Bacteroidales	UBA1402	UBA1757		0	9	3	0	0	0	0	1	1	0	0	2	0	0	0	0	0	0	0	0	3	0	0	0	1	7	0	0	3	0	2	0	0	0	0	0	0
Solden.2703719088	CON	VPG	3.96083	2.60167	7.17414e-05	Bacteria	Bacteroidetes	Bacteroidia	Bacteroidales	UBA1402	UBA1757		0	9	4	0	0	0	0	0	0	0	0	2	0	0	0	0	0	0	0	0	3	0	0	0	0	9	1	0	4	0	2	1	0	0	0	0	0
RGIG5529	CON	VPG	0.0183333	0.00333333	0.019039	Bacteria	Bacteroidetes	Bacteroidia	Bacteroidales	Paludibacteraceae			0	0	0	0	0	0	0	0	0	0	0	10	0	0	0	0	0	0	0	0	2	1	0	0	0	0	0	0	0	0	0	0	1	0	0	0	0
RGIG410	CON	VPG	0.0566667	0.015	0.00142662	Bacteria	Bacteroidetes	Bacteroidia	Bacteroidales	Paludibacteraceae			0	0	1	0	0	0	0	0	0	0	0	13	0	0	4	1	0	0	0	0	2	0	0	0	0	0	0	1	0	0	0	0	1	0	0	0	0
RGIG3354	CON	VPG	55.2708	10.6575	2.21881e-05	Bacteria	Bacteroidetes	Bacteroidia	Bacteroidales	Paludibacteraceae			0	0	0	0	1	0	1	0	0	0	0	12	0	0	0	0	0	0	0	0	1	0	0	0	0	0	0	0	0	0	0	0	0	0	0	0	0
RUG14097	CON	VPG	53.6225	8.05167	2.21881e-05	Bacteria	Bacteroidetes	Bacteroidia	Bacteroidales	Paludibacteraceae			0	0	0	0	0	0	1	0	0	0	0	13	0	0	0	0	0	0	0	0	1	1	0	0	0	0	0	0	0	0	0	0	0	0	0	0	0
RUG14417	CON	VPG	26.99	3.85833	8.87523e-06	Bacteria	Bacteroidetes	Bacteroidia	Bacteroidales	Paludibacteraceae			0	0	0	0	0	0	0	0	0	0	0	15	0	0	0	0	0	0	0	0	1	1	0	0	0	1	0	0	0	0	0	0	0	0	0	0	0
RUG11926	CON	VPG	31.0683	5.76	8.87523e-06	Bacteria	Bacteroidetes	Bacteroidia	Bacteroidales	Paludibacteraceae			0	0	0	0	0	0	0	0	0	0	0	14	0	0	0	0	0	0	0	0	1	0	0	0	0	1	0	0	0	0	0	0	0	0	0	0	0
RUG12011	CON	VPG	29.7933	20.4842	0.00231643	Bacteria	Bacteroidetes	Bacteroidia	Bacteroidales	Paludibacteraceae			0	0	0	0	0	0	1	0	0	0	0	16	0	0	0	0	0	0	0	0	1	1	0	0	0	1	0	0	0	0	0	0	0	0	0	0	0
RGIG10296	CON	VPG	1.07333	0.265	0.000201172	Bacteria	Bacteroidetes	Bacteroidia	Bacteroidales	Paludibacteraceae			0	3	3	0	1	0	0	0	0	0	0	4	0	0	5	1	0	0	0	0	2	0	1	0	0	0	0	3	0	0	0	0	0	0	0	0	0
RGIG5024	CON	VPG	2.80833	1.37333	7.17414e-05	Bacteria	Bacteroidetes	Bacteroidia	Bacteroidales	Paludibacteraceae	RF16		0	2	3	0	0	0	0	0	0	0	0	9	0	0	4	0	0	0	1	0	2	0	1	0	0	2	0	1	0	0	0	0	2	0	0	0	0
RUG14423	CON	VPG	490.754	131.313	0.000495534	Bacteria	Bacteroidetes	Bacteroidia	Bacteroidales	Paludibacteraceae	RF16		0	1	3	0	1	0	0	1	0	0	0	12	0	0	3	0	0	0	1	0	1	0	0	2	0	0	0	3	1	2	0	0	1	0	0	0	0
RGIG906	CON	VPG	0.400833	0.255	0.00926714	Bacteria	Bacteroidetes	Bacteroidia	Bacteroidales	Paludibacteraceae	RF16		0	0	0	0	1	0	0	1	0	0	0	11	0	0	1	0	0	0	1	0	1	0	0	0	0	0	0	0	0	0	0	0	0	0	0	0	0
RGIG7219	CON	VPG	0.135	0.0816667	0.017185	Bacteria	Bacteroidetes	Bacteroidia	Bacteroidales	Paludibacteraceae	RF16		0	1	2	1	1	0	0	2	0	0	0	10	0	0	1	0	0	0	1	0	1	0	0	0	0	0	0	0	0	0	0	0	0	0	0	0	0
RGIG7370	CON	VPG	0.185833	0.0716667	0.0191367	Bacteria	Bacteroidetes	Bacteroidia	Bacteroidales	Paludibacteraceae	RF16		0	1	1	0	1	0	0	1	0	0	0	9	0	0	1	0	0	0	1	0	1	0	0	0	0	0	0	0	0	0	0	0	0	0	0	0	0
RGIG7483	CON	VPG	0.6875	0.261667	0.0495481	Bacteria	Bacteroidetes	Bacteroidia	Bacteroidales	Paludibacteraceae	RF16		0	1	1	0	0	0	0	2	0	0	0	10	0	0	4	0	0	0	1	0	1	0	0	3	0	0	0	1	0	3	0	0	1	0	0	0	0
RGIG3343	CON	VPG	60.4875	25.9158	0.0387211	Bacteria	Bacteroidetes	Bacteroidia	Bacteroidales	Paludibacteraceae	RF16		0	1	0	1	0	0	0	0	0	0	0	9	0	0	1	0	0	0	0	0	1	0	0	0	0	0	0	0	0	0	0	0	0	0	0	0	0
RUG11711	CON	VPG	78.6192	36.8483	0.00829316	Bacteria	Bacteroidetes	Bacteroidia	Bacteroidales	Paludibacteraceae	RF16		0	0	1	1	0	0	0	0	0	0	0	11	0	0	4	0	0	0	0	0	1	0	0	0	0	0	0	1	0	0	0	0	1	0	0	0	0
RUG10444	CON	VPG	60.2175	21.7483	0.000201172	Bacteria	Bacteroidetes	Bacteroidia	Bacteroidales	Paludibacteraceae	RF16		0	1	2	0	1	0	0	1	0	0	0	9	0	0	5	0	0	0	0	0	1	0	0	0	0	2	0	1	1	3	0	0	1	0	0	0	0
RUG11646	CON	VPG	49.5675	30.42	0.044902	Bacteria	Bacteroidetes	Bacteroidia	Bacteroidales	Paludibacteraceae	RF16		0	2	2	0	1	0	0	1	0	0	0	8	0	0	4	0	0	0	0	0	1	0	0	0	0	2	0	1	1	0	0	0	1	0	0	0	0
RGIG3224	CON	VPG	174.973	47.5867	3.32821e-05	Bacteria	Bacteroidetes	Bacteroidia	Bacteroidales	Paludibacteraceae	RF16		0	1	2	0	0	0	0	0	0	0	0	11	0	0	4	0	0	0	0	0	1	0	0	0	0	2	0	2	1	0	0	0	1	0	0	0	0
RUG14556	CON	VPG	191.602	63.5308	0.044902	Bacteria	Bacteroidetes	Bacteroidia	Bacteroidales	Paludibacteraceae	RF16		0	1	1	0	1	0	0	1	0	0	0	9	0	0	1	0	0	0	0	0	1	0	0	0	0	2	0	0	1	3	0	0	1	0	0	0	0
RGIG1209	CON	VPG	463.503	125.876	0.012094	Bacteria	Bacteroidetes	Bacteroidia	Bacteroidales	Paludibacteraceae	RF16		0	0	1	1	0	0	0	0	0	0	0	9	0	0	4	0	0	0	0	0	1	0	0	0	0	2	0	0	0	0	1	0	0	0	0	0	0
RUG12996	CON	VPG	97.7	39.76	0.000201172	Bacteria	Bacteroidetes	Bacteroidia	Bacteroidales	Paludibacteraceae	RF16		0	1	1	0	0	0	0	0	0	0	0	11	0	0	2	0	0	0	1	0	2	0	0	0	0	3	0	0	1	2	0	0	1	0	0	0	0
RUG11480	CON	VPG	70.0642	23.7975	0.000144222	Bacteria	Bacteroidetes	Bacteroidia	Bacteroidales	Paludibacteraceae	RF16		0	1	2	0	0	0	0	0	0	0	0	11	0	0	2	0	0	0	1	0	2	0	0	0	0	2	0	0	1	2	0	0	1	0	0	0	0
RUG11416	CON	VPG	70.4925	26.7967	0.000274392	Bacteria	Bacteroidetes	Bacteroidia	Bacteroidales	Paludibacteraceae	RF16		0	1	2	0	0	0	0	0	0	0	0	11	0	0	2	0	0	0	1	0	2	0	1	0	0	2	0	0	1	2	0	0	1	0	0	0	0
RGIG9910	CON	VPG	0.563333	0.19	0.00148551	Bacteria	Bacteroidetes	Bacteroidia	Bacteroidales	Paludibacteraceae	UBA4363		0	0	1	0	0	0	0	0	0	0	0	2	0	0	1	0	0	0	0	0	3	0	1	0	0	4	0	0	0	0	0	0	0	0	0	0	0
RGIG9042	CON	VPG	47.2217	24.1783	0.00363662	Bacteria	Bacteroidetes	Bacteroidia	Bacteroidales	Paludibacteraceae	UBA4363		0	0	1	1	0	0	0	0	0	0	0	2	0	0	1	0	0	0	0	0	2	1	2	0	0	4	0	0	0	0	0	0	0	0	0	0	0
RGIG3227	CON	VPG	28.0967	13.2817	0.00451305	Bacteria	Bacteroidetes	Bacteroidia	Bacteroidales	Paludibacteraceae	UBA4363		0	0	2	1	0	0	0	0	0	0	0	2	0	0	1	0	0	0	0	0	2	0	2	0	0	5	0	0	0	0	0	0	0	0	0	0	0
RGIG2626	CON	VPG	27.8767	14.0942	0.00829316	Bacteria	Bacteroidetes	Bacteroidia	Bacteroidales	Paludibacteraceae	UBA4363		0	0	2	1	0	0	0	0	0	0	0	2	0	0	1	0	0	0	0	0	2	0	2	0	0	5	0	0	0	0	0	0	0	0	0	0	0
RGIG6785	CON	VPG	70.9375	23.2683	0.000274392	Bacteria	Bacteroidetes	Bacteroidia	Bacteroidales	Paludibacteraceae	UBA4345	UBA4345 sp1	0	1	2	1	13	0	2	6	3	1	0	3	0	0	3	0	0	0	0	0	4	0	2	1	0	0	0	3	0	0	0	0	0	0	0	3	0
RGIG6829	CON	VPG	81.095	20.8967	2.21881e-05	Bacteria	Bacteroidetes	Bacteroidia	Bacteroidales	Paludibacteraceae	UBA4345	GCA_002396385.1	0	1	2	2	14	0	4	5	3	1	0	3	0	0	3	0	0	0	0	0	3	0	2	1	0	0	0	3	0	0	0	0	0	0	0	3	0
RGIG8342	CON	VPG	44.2817	10.65	2.21881e-05	Bacteria	Bacteroidetes	Bacteroidia	Bacteroidales	Paludibacteraceae	UBA4345	GCA_002396385.1	0	1	2	2	12	0	3	5	3	1	0	3	0	0	3	0	0	0	0	0	3	0	1	1	0	0	0	3	0	0	0	0	0	0	0	3	0
GCA_002309135.1_ASM230913v1_genomic	CON	VPG	8.17833	5.66917	0.0204892	Bacteria	Bacteroidetes	Bacteroidia	Bacteroidales	Paludibacteraceae	UBA1723		0	1	2	2	18	0	6	5	3	5	0	2	0	0	2	0	0	1	0	0	3	0	1	1	0	1	0	3	0	0	0	0	0	0	0	2	0
RGIG10153	CON	VPG	1.58167	0.7875	0.000891653	Bacteria	Bacteroidetes	Bacteroidia	Bacteroidales	Paludibacteraceae	UBA1723		0	1	2	2	17	0	3	5	3	3	0	2	0	0	4	0	0	2	0	0	3	0	2	1	0	0	0	3	0	0	0	0	0	0	0	2	0
RGIG8066	CON	VPG	0.933333	0.296667	0.000154769	Bacteria	Bacteroidetes	Bacteroidia	Bacteroidales	Paludibacteraceae	UBA1181		0	1	2	1	17	0	2	4	2	3	0	3	0	0	2	0	0	1	0	0	3	1	0	1	0	0	0	3	0	0	0	0	0	0	0	0	0
AGa-3076776-35-305-33	CON	VPG	5.2975	2.07583	4.95534e-05	Bacteria	Bacteroidetes	Bacteroidia	Bacteroidales	Paludibacteraceae	UBA1181	GCA_002310215.1	0	1	2	3	13	0	1	4	2	2	0	2	0	0	2	0	0	1	0	0	3	0	0	1	0	0	0	3	0	0	0	0	0	0	0	2	0
GCA_002310215.1_ASM231021v1_genomic	CON	VPG	2.505	1.50417	0.000102805	Bacteria	Bacteroidetes	Bacteroidia	Bacteroidales	Paludibacteraceae	UBA1181	GCA_002310215.1	0	1	2	2	13	0	2	4	2	4	0	2	0	0	2	0	0	1	0	0	3	0	0	1	0	0	0	3	0	0	0	0	0	0	0	2	0
RGIG6625	CON	VPG	3.9425	2.4875	0.044902	Bacteria	Bacteroidetes	Bacteroidia	Bacteroidales	Paludibacteraceae	UBA1181		0	1	1	2	12	0	0	5	2	2	0	2	0	0	3	0	0	0	0	0	3	0	0	1	0	0	0	3	0	0	0	0	0	0	0	2	0
RGIG9676	CON	VPG	0.723333	0.47	0.0109872	Bacteria	Bacteroidetes	Bacteroidia	Bacteroidales	Paludibacteraceae	UBA1181		0	1	2	2	12	0	1	5	2	4	0	2	0	0	3	0	0	0	0	0	3	0	0	1	0	0	0	3	0	0	0	0	0	0	0	3	0
RGIG9727	CON	VPG	4.33667	1.21	0.000383076	Bacteria	Bacteroidetes	Bacteroidia	Bacteroidales	Paludibacteraceae	UBA1181		0	1	1	1	9	0	0	5	2	1	0	2	0	0	2	0	0	0	0	0	3	0	0	1	0	0	0	2	0	0	0	0	0	0	0	2	0
RGIG5164	CON	VPG	5.65417	2.1225	0.00829316	Bacteria	Bacteroidetes	Bacteroidia	Bacteroidales	Paludibacteraceae	UBA1181		0	1	2	2	14	0	2	4	3	2	0	2	0	0	3	0	0	1	0	0	3	0	1	2	0	0	0	3	0	0	0	0	0	0	0	3	0
RGIG8219	CON	VPG	23.4608	6.34417	1.4792e-06	Bacteria	Bacteroidetes	Bacteroidia	Bacteroidales	Paludibacteraceae	UBA1181		0	2	2	2	11	0	2	5	4	3	0	2	0	0	3	0	0	0	0	0	3	0	1	1	0	0	0	3	0	0	0	0	0	0	0	3	0
RGIG1609	CON	VPG	165.864	7.5575	2.21881e-05	Bacteria	Bacteroidetes	Bacteroidia	Bacteroidales				0	12	2	0	0	0	0	0	0	0	0	6	0	0	1	0	0	0	0	0	4	0	1	0	0	8	1	0	1	0	1	3	0	0	0	0	0
RGIG10207	CON	VPG	3.74083	0.738333	5.17722e-06	Bacteria	Bacteroidetes	Bacteroidia	Bacteroidales				0	14	5	0	5	0	0	0	3	0	0	5	0	0	3	0	0	0	1	0	4	0	1	3	1	6	1	2	5	2	1	0	0	0	0	0	0
RGIG10233	CON	VPG	1.05667	0.535	0.00506946	Bacteria	Bacteroidetes	Bacteroidia	Bacteroidales				0	4	4	0	0	0	1	3	3	0	0	3	0	0	1	0	0	0	0	0	4	0	2	0	0	0	0	0	2	0	0	1	0	0	0	0	0
Solden.2703719089	CON	VPG	1.95583	1.3075	0.000122509	Bacteria	Bacteroidetes	Bacteroidia	Bacteroidales				0	4	4	1	5	0	0	1	4	0	0	7	0	0	4	0	0	0	0	0	4	0	1	3	1	5	0	2	3	2	1	2	0	0	0	1	0
RGIG1597	CON	VPG	15.2567	4.0775	0.00451305	Bacteria	Bacteroidetes	Bacteroidia	Bacteroidales	UBA3824	UBA3824		0	4	8	0	2	0	2	4	2	0	0	3	0	0	1	0	1	0	0	0	2	2	0	2	0	0	0	0	4	0	0	1	0	0	0	0	0
RGIG10234	CON	VPG	6.79333	2.6425	0.00608788	Bacteria	Bacteroidetes	Bacteroidia	Bacteroidales	UBA3824	UBA3824		0	3	8	0	1	0	2	2	3	1	0	4	0	0	1	0	1	0	0	0	2	2	0	0	0	0	0	0	1	0	0	0	0	0	0	0	0
RGIG6918	CON	VPG	9.8275	1.89417	0.00291403	Bacteria	Bacteroidetes	Bacteroidia	Bacteroidales	UBA3824	UBA3824		0	3	7	0	1	0	3	3	2	1	0	3	0	0	1	0	1	0	0	0	2	2	0	0	0	0	0	0	1	0	0	1	0	0	0	0	0
RGIG1595	CON	VPG	17.3533	7.6825	0.0204892	Bacteria	Bacteroidetes	Bacteroidia	Bacteroidales	UBA3824	UBA3824		0	8	7	0	8	0	1	4	5	0	0	7	0	0	1	0	1	0	0	0	2	1	0	3	1	0	0	3	4	3	0	2	0	0	0	0	0
RGIG1614	CON	VPG	10.9267	1.9575	0.00037128	Bacteria	Bacteroidetes	Bacteroidia	Bacteroidales	UBA3824	UBA3824		0	8	6	1	7	0	1	3	4	0	0	7	0	0	0	0	1	0	0	0	2	2	0	2	0	0	0	2	3	1	0	2	0	0	0	0	0
RGIG6747	CON	VPG	68.7775	15.8333	0.00291403	Bacteria	Bacteroidetes	Bacteroidia	Bacteroidales	UBA3824	UBA3824		0	7	8	0	6	0	1	4	4	0	0	7	0	0	0	0	1	0	0	0	2	2	0	3	1	0	0	2	4	1	0	2	0	0	0	0	0
RGIG6246	CON	VPG	43.0825	5.18667	5.17722e-06	Bacteria	Bacteroidetes	Bacteroidia	Bacteroidales	UBA1715	UBA1715		0	1	2	0	5	0	6	4	0	0	0	4	0	0	1	0	0	0	0	0	2	0	0	0	1	0	2	0	2	0	2	0	0	0	0	0	0
Solden.2703719086	CON	VPG	43.9408	4.14167	8.87523e-06	Bacteria	Bacteroidetes	Bacteroidia	Bacteroidales	UBA1715	UBA1715		0	1	2	0	5	0	7	4	0	0	0	4	0	0	1	0	0	0	0	0	2	1	0	1	1	0	2	0	2	0	1	0	0	0	0	0	0
RGIG9988	CON	VPG	57.2	1.95167	7.39602e-07	Bacteria	Bacteroidetes	Bacteroidia	Bacteroidales	UBA1715	UBA1715		0	1	2	0	5	0	7	5	0	0	0	4	0	0	2	0	0	0	0	0	2	1	0	1	1	0	1	0	2	0	0	0	0	0	0	0	0
RGIG8077	CON	VPG	8.99167	0.621667	7.39602e-07	Bacteria	Bacteroidetes	Bacteroidia	Bacteroidales	UBA1715	UBA1715		0	1	1	0	5	0	5	4	0	0	0	4	0	0	2	0	0	0	0	0	3	0	0	1	1	0	0	0	1	0	0	0	0	0	0	0	0
RGIG7965	CON	VPG	4.76333	0.7525	7.39602e-07	Bacteria	Bacteroidetes	Bacteroidia	Bacteroidales	UBA1715	UBA1715		0	1	2	0	6	0	8	3	0	0	0	4	0	0	2	0	0	1	0	0	2	0	1	1	1	0	1	0	2	0	1	0	0	0	0	0	0
RGIG10230	CON	VPG	32.5042	0.923333	7.39602e-07	Bacteria	Bacteroidetes	Bacteroidia	Bacteroidales	UBA1715	UBA1715	GCA_002371705.1	0	1	2	0	5	0	6	3	0	0	0	4	0	0	2	0	0	0	0	0	2	2	0	1	1	0	1	0	2	0	0	0	0	0	0	0	0
RGIG6738	CON	VPG	22.595	0.825	3.6442e-05	Bacteria	Bacteroidetes	Bacteroidia	Bacteroidales	UBA1715	UBA1715	GCA_002371705.1	0	1	2	0	5	0	6	3	0	0	0	4	0	0	2	0	0	0	0	0	2	0	0	1	1	0	1	0	2	0	1	0	0	0	0	0	0
RGIG7534	CON	VPG	2.50667	0.935	0.000898609	Bacteria	Bacteroidetes	Bacteroidia	Bacteroidales	Salinivirgaceae			0	1	7	0	3	0	1	3	5	0	0	2	0	0	1	0	0	0	0	0	3	0	0	0	0	0	0	0	2	0	0	0	0	0	0	0	0
RGIG7847	CON	VPG	1.44417	0.133333	3.61583e-05	Bacteria	Bacteroidetes	Bacteroidia	Bacteroidales	Salinivirgaceae			0	3	5	0	3	0	1	2	5	0	0	2	0	0	1	0	0	0	0	0	3	0	0	0	0	0	0	0	2	0	0	0	0	0	0	0	0
RGIG9734	CON	VPG	8.09167	0.649167	7.39602e-07	Bacteria	Bacteroidetes	Bacteroidia	Bacteroidales	Salinivirgaceae			0	5	6	0	2	0	1	2	5	0	0	2	0	0	3	0	0	0	0	0	3	0	0	0	0	0	0	0	2	0	0	1	0	0	0	0	0
RGIG5159	CON	VPG	29.345	2.45917	7.39602e-07	Bacteria	Bacteroidetes	Bacteroidia	Bacteroidales	Salinivirgaceae			0	3	6	0	1	0	1	2	6	0	0	2	0	0	1	0	0	0	0	0	3	0	0	0	0	0	0	0	2	0	0	1	0	0	0	0	0
RGIG9951	CON	VPG	8.1975	1.11333	3.32821e-05	Bacteria	Bacteroidetes	Bacteroidia	Bacteroidales	Salinivirgaceae			0	4	6	0	2	0	1	2	4	0	0	2	0	0	2	0	0	0	0	0	3	0	0	0	0	0	0	0	2	0	0	1	0	0	0	0	0
RGIG7525	CON	VPG	13.6767	0.6325	3.6442e-05	Bacteria	Bacteroidetes	Bacteroidia	Bacteroidales	Salinivirgaceae			0	2	7	0	1	0	1	1	5	0	0	2	0	0	1	0	0	0	0	0	3	0	0	0	0	0	0	0	2	0	0	1	0	0	0	0	0
RGIG6642	CON	VPG	29.8175	1.35583	7.39602e-07	Bacteria	Bacteroidetes	Bacteroidia	Bacteroidales	Salinivirgaceae			0	3	5	0	1	0	1	1	6	0	0	2	0	0	1	0	0	0	0	0	3	0	0	0	0	0	0	0	1	0	0	1	0	0	0	0	0
RGIG6694	CON	VPG	27.8883	1.48917	7.39602e-07	Bacteria	Bacteroidetes	Bacteroidia	Bacteroidales	Salinivirgaceae			0	3	4	0	1	0	1	1	6	0	0	2	0	0	1	0	0	0	0	0	3	0	0	0	0	0	0	0	1	0	0	1	0	0	0	0	0
RUG13583	CON	VPG	52.915	2.76	7.39602e-07	Bacteria	Bacteroidetes	Bacteroidia	Bacteroidales	Salinivirgaceae			0	5	6	0	3	0	1	1	5	0	0	2	0	0	1	0	0	0	0	0	3	0	0	0	0	0	0	0	3	0	0	1	0	0	0	0	0
RGIG6120	CON	VPG	2.71833	1.00333	9.66667e-05	Bacteria	Bacteroidetes	Bacteroidia	Bacteroidales	UBA4181			0	18	7	0	1	0	1	3	1	0	0	2	0	0	1	0	0	0	0	0	4	0	0	0	1	9	1	2	1	0	0	3	0	0	0	0	1
RGIG2095	CON	VPG	0.1	0.0466667	0.0363427	Bacteria	Bacteroidetes	Bacteroidia	Bacteroidales	F082	F082		0	2	1	0	0	0	0	0	0	0	0	2	0	0	3	0	0	0	5	0	2	0	0	0	0	0	4	0	0	0	2	0	0	0	0	0	0
RGIG1520	CON	VPG	151.308	22.1833	2.95841e-06	Bacteria	Bacteroidetes	Bacteroidia	Bacteroidales	F082	F082	GCA_002310075.1	0	3	2	0	2	0	0	0	0	0	0	3	0	0	1	0	0	0	4	0	3	0	0	0	0	0	3	0	0	0	3	0	0	0	0	0	0
RUG11609	CON	VPG	115.243	58.2692	0.00231643	Bacteria	Bacteroidetes	Bacteroidia	Bacteroidales	F082	F082		0	3	2	0	0	0	0	0	0	0	0	3	0	0	1	0	0	0	1	0	4	0	0	0	0	0	3	0	0	0	1	0	0	0	0	0	0
RGIG4870	CON	VPG	35.0117	7.36167	1.40524e-05	Bacteria	Bacteroidetes	Bacteroidia	Bacteroidales	F082	F082		0	3	2	0	1	0	0	0	0	0	0	2	0	0	4	0	0	0	3	0	3	0	0	0	0	1	3	0	0	0	3	0	0	0	0	0	0
RUG13797	CON	VPG	83.7192	25.7342	0.000201172	Bacteria	Bacteroidetes	Bacteroidia	Bacteroidales	WCHB1-69			0	2	2	0	0	0	0	0	0	0	0	1	0	0	0	0	1	0	3	0	2	0	0	0	0	0	3	0	0	0	1	0	0	0	0	0	0
RUG11698	CON	VPG	79.5642	23.9033	0.000274392	Bacteria	Bacteroidetes	Bacteroidia	Bacteroidales	WCHB1-69			0	3	2	0	2	0	0	0	0	0	0	2	0	0	0	0	1	0	3	0	3	0	0	0	0	0	3	0	0	0	1	0	0	0	0	0	0
RUG14421	CON	VPG	83.3375	24.255	0.000144222	Bacteria	Bacteroidetes	Bacteroidia	Bacteroidales	WCHB1-69			0	2	2	0	0	0	0	0	0	0	0	1	0	0	0	0	1	0	3	0	3	0	1	0	0	0	3	0	0	0	2	0	0	0	0	0	0
RUG12318	CON	VPG	77.5908	21.1467	0.000274392	Bacteria	Bacteroidetes	Bacteroidia	Bacteroidales	WCHB1-69			0	2	2	0	0	0	0	0	0	0	0	1	0	0	0	0	1	0	3	0	3	0	0	0	0	0	3	0	0	0	1	0	0	0	0	0	0
RUG10365	CON	VPG	324.736	143.292	0.00829316	Bacteria	Bacteroidetes	Bacteroidia	Bacteroidales	WCHB1-69			0	2	2	0	0	0	0	0	0	0	0	1	0	0	0	0	1	0	3	0	3	0	0	0	0	0	3	0	0	0	1	0	0	0	0	0	0
RUG11749	CON	VPG	82.3258	23.5083	0.000495534	Bacteria	Bacteroidetes	Bacteroidia	Bacteroidales	WCHB1-69			0	2	2	0	0	0	0	0	0	0	0	1	0	0	0	0	1	0	3	0	3	0	0	0	0	0	3	0	0	0	0	0	0	0	0	0	0
RUG10362	CON	VPG	98.7225	29.7775	0.00037128	Bacteria	Bacteroidetes	Bacteroidia	Bacteroidales	WCHB1-69			0	2	2	0	0	0	0	0	0	0	0	1	0	0	0	0	1	0	4	0	3	0	0	0	0	0	3	0	0	0	0	0	0	0	0	0	0
RUG13520	CON	VPG	81.4633	20.3017	0.000495534	Bacteria	Bacteroidetes	Bacteroidia	Bacteroidales	WCHB1-69			0	2	2	0	0	0	0	0	0	0	0	1	0	0	0	0	1	0	3	0	3	0	0	0	0	0	3	0	0	0	0	0	0	0	0	0	0
RUG13189	CON	VPG	134.608	25.7033	0.000102805	Bacteria	Bacteroidetes	Bacteroidia	Bacteroidales	WCHB1-69			0	2	2	0	0	0	0	0	0	0	0	1	0	0	0	0	0	0	3	0	3	0	0	0	0	0	3	0	0	0	1	0	0	0	0	0	0
RGIG9748	CON	VPG	144.549	25.9317	7.17414e-05	Bacteria	Bacteroidetes	Bacteroidia	Bacteroidales	WCHB1-69	F23-D06		0	2	2	0	0	0	0	0	0	0	0	1	0	0	0	0	0	1	2	0	3	0	0	0	0	0	3	0	0	0	1	0	0	0	0	0	0
RUG10283	CON	VPG	207.876	37.4642	0.000102805	Bacteria	Bacteroidetes	Bacteroidia	Bacteroidales	WCHB1-69			0	2	2	0	0	0	0	0	0	0	0	1	0	0	0	0	0	0	2	0	3	0	0	0	0	0	3	0	0	0	1	0	0	0	0	0	0
Olov.106.bin71	CON	VPG	10.7367	6.75333	0.00681174	Bacteria	Bacteroidetes	Bacteroidia	Bacteroidales	P3	P3		0	3	3	0	1	0	0	0	0	0	0	0	0	0	0	0	0	0	3	0	2	0	1	0	0	0	3	0	0	0	1	0	0	0	0	0	0
RUG14846	CON	VPG	203.666	12.4425	0.00363662	Bacteria	Spirochaetes	Spirochaetia	Sphaerochaetales	Sphaerochaetaceae	UBA1265		0	0	0	0	0	0	0	0	0	0	0	1	0	0	0	0	0	0	0	0	0	0	0	0	0	1	0	0	0	0	0	0	0	0	0	0	0
RGIG6286	CON	VPG	40.2	7.2125	1.40524e-05	Bacteria	Spirochaetes	Spirochaetia	Treponematales	Treponemataceae	UBA1240	GCA_001603145.1	1	2	3	0	6	0	1	0	4	0	0	3	0	0	0	0	1	0	1	0	3	0	0	0	1	1	0	1	1	0	0	0	1	0	0	1	0
RGIG1631	CON	VPG	39.5842	5.555	8.87523e-06	Bacteria	Spirochaetes	Spirochaetia	Treponematales	Treponemataceae	UBA1240	GCA_001603145.1	1	2	3	0	8	0	1	0	4	0	0	3	0	0	0	0	2	0	1	0	3	0	0	0	1	0	0	0	1	0	0	0	1	0	0	1	0
RUG14257	CON	VPG	30.4008	12.2633	0.00451305	Bacteria	Spirochaetes	Spirochaetia	Treponematales	Treponemataceae	Treponema		0	0	4	0	1	0	0	0	0	0	0	22	0	0	0	0	1	0	0	0	4	0	1	0	0	0	0	0	2	0	1	1	1	0	0	0	0
RGIG756	CON	VPG	1513.16	44.9025	0.0204892	Bacteria	Spirochaetes	Spirochaetia	Treponematales	Treponemataceae	Treponema		0	0	2	0	0	0	0	0	0	0	0	18	0	0	0	0	0	0	0	0	3	0	0	0	0	0	0	0	2	1	1	0	0	0	0	0	0
RUG11037	CON	VPG	5.50167	2.27083	0.0204892	Bacteria	Spirochaetes	Spirochaetia	Treponematales	Treponemataceae	Treponema	GCA_002350235.1	0	0	2	1	0	0	0	0	0	0	0	16	0	0	0	0	1	0	0	0	2	0	0	0	0	0	0	0	1	1	0	0	0	0	0	0	0
RGIG6797	CON	VPG	115.872	47.6433	0.044902	Bacteria	Spirochaetes	Spirochaetia	Treponematales	Treponemataceae	Treponema		0	0	2	0	3	0	0	0	0	0	0	3	0	0	2	0	1	0	0	0	3	1	1	0	1	1	0	0	2	1	0	2	0	0	0	0	0
RGIG4459	CON	VPG	7.45167	5.43583	0.0241843	Bacteria	Campylobacterota	Campylobacteria	Campylobacterales	Campylobacteraceae	Campylobacter		0	0	0	0	0	0	0	0	0	0	0	0	0	0	0	0	0	0	0	0	3	0	0	0	0	0	0	0	0	0	0	0	0	0	0	0	0
RUG14080	CON	VPG	1.49083	0.445833	0.019347	Bacteria	Campylobacterota	Campylobacteria	Campylobacterales	Campylobacteraceae	Campylobacter		0	0	1	0	0	0	0	0	0	0	0	0	0	0	0	0	0	0	0	0	3	0	0	0	0	0	0	0	0	0	0	0	0	0	0	0	0
RGIG2144	CON	VPG	0.06	0.0225	0.00540033	Bacteria	Desulfobacterota	Desulfovibrionia	Desulfovibrionales	Desulfovibrionaceae	Mailhella		0	0	0	0	0	0	0	0	0	0	0	1	0	0	0	0	0	0	0	0	2	0	0	0	0	0	0	0	0	0	0	0	0	0	0	0	0
RGIG3685	CON	VPG	0.16	0.0666667	0.000780541	Bacteria	Desulfobacterota	Desulfovibrionia	Desulfovibrionales	Desulfovibrionaceae	Desulfovibrio		0	0	2	0	0	0	0	0	0	0	0	2	0	0	0	0	0	0	0	0	4	2	0	0	0	0	0	0	0	0	0	0	0	0	0	0	0
RGIG3713	CON	VPG	0.355	0.1625	0.000983526	Bacteria	Desulfobacterota	Desulfovibrionia	Desulfovibrionales	Desulfovibrionaceae	Desulfovibrio		0	0	0	0	0	0	0	0	0	0	0	2	0	0	0	0	0	0	0	0	3	1	0	0	0	0	0	0	0	0	0	1	0	0	0	0	0
RGIG5708	CON	VPG	1.46333	0.606667	0.00608788	Bacteria	Proteobacteria	Alphaproteobacteria	Reyranellales	Reyranellaceae	Reyranella	GCA_001897995.1	2	0	1	0	4	0	1	0	0	0	0	8	0	3	1	2	1	0	0	0	3	1	1	0	0	0	0	1	0	0	0	0	0	0	0	0	0
RGIG9590	CON	VPG	0.0458333	0.0133333	0.00942066	Bacteria	Proteobacteria	Gammaproteobacteria	Betaproteobacteriales	Burkholderiaceae	Duodenibacillus		0	0	1	0	0	0	1	0	0	0	0	0	0	0	0	0	0	0	0	0	2	0	0	0	0	0	0	0	0	0	0	0	0	0	0	0	0
RGIG4412	CON	VPG	5.21583	0.894167	5.98359e-05	Bacteria	Proteobacteria	Gammaproteobacteria	Betaproteobacteriales	Burkholderiaceae	Duodenibacillus	UBA9746	0	0	1	0	0	0	1	0	0	0	0	0	0	0	0	0	0	0	0	0	2	0	0	0	0	0	0	0	0	0	0	0	0	0	0	0	0
RGIG6078	CON	VPG	94.0875	14.1425	0.0172712	Bacteria	Proteobacteria	Gammaproteobacteria	Betaproteobacteriales	Burkholderiaceae	Oxalobacter		0	0	1	0	0	0	0	0	0	0	0	0	0	1	0	0	0	0	0	0	3	0	0	0	0	0	0	0	0	0	0	0	0	0	0	0	0
RGIG2912	CON	VPG	21.3458	12.025	0.00829316	Bacteria	Proteobacteria	Gammaproteobacteria	Betaproteobacteriales	Burkholderiaceae	Ottowia		0	0	1	0	0	0	0	0	0	0	0	0	0	0	0	0	0	0	0	0	5	0	0	0	0	0	0	0	0	0	0	0	0	0	0	0	0
RUG11853	CON	VPG	0.904167	0.32	9.70057e-05	Bacteria	Proteobacteria	Gammaproteobacteria	Betaproteobacteriales	Burkholderiaceae	Ottowia		0	0	1	0	0	0	0	0	0	0	0	0	0	0	0	0	0	0	0	0	8	1	0	0	0	0	0	0	0	0	0	0	0	0	0	0	0
RGIG4476	CON	VPG	0.0266667	0.005	0.00438454	Bacteria	Proteobacteria	Gammaproteobacteria	Enterobacterales	Succinivibrionaceae	Succinivibrio		1	0	0	0	1	0	2	0	0	0	0	8	0	0	0	0	0	1	0	0	6	0	0	0	0	0	0	0	0	0	0	0	1	0	0	0	2
RUG14502	CON	VPG	13.7408	4.94833	0.00291403	Bacteria	Proteobacteria	Gammaproteobacteria	Enterobacterales	Succinivibrionaceae	UBA2804		0	0	0	1	0	0	0	0	0	0	0	11	0	0	0	0	0	0	0	0	3	0	0	0	0	0	0	0	0	0	0	0	1	0	0	0	0
RUG12740	CON	VPG	7.68167	2.43833	0.0172712	Bacteria	Proteobacteria	Gammaproteobacteria	Enterobacterales	Succinivibrionaceae	UBA2804		0	0	0	1	0	0	0	0	0	0	0	10	0	0	0	0	0	0	0	0	4	0	0	0	0	0	0	0	0	0	0	0	1	0	0	0	0
Seshadri.3365694-final.assembly	CON	VPG	24.4525	13.0158	0.0172712	Bacteria	Firmicutes	Negativicutes	Selenomonadales	Selenomonadaceae	Selenomonas	Selenomonas ruminantium	2	1	1	1	0	0	0	0	0	0	0	5	0	0	0	0	0	0	0	0	4	0	2	0	0	0	0	0	0	2	0	0	1	0	0	0	0
RGIG3648	CON	VPG	20.6375	9.80417	0.00608788	Bacteria	Firmicutes	Negativicutes	Selenomonadales	Selenomonadaceae	Selenomonas	Selenomonas ruminantium	4	1	1	0	0	0	0	1	0	0	0	5	0	0	1	0	1	0	0	0	2	0	0	0	0	0	0	0	0	2	0	0	1	0	0	0	0
Seshadri.3964113-submission.assembly	CON	VPG	51.5433	25.7683	0.0144925	Bacteria	Firmicutes	Negativicutes	Selenomonadales	Selenomonadaceae	Selenomonas	Selenomonas ruminantium_C	6	1	3	1	0	0	0	1	0	0	0	5	0	0	1	0	1	0	0	0	2	0	2	0	0	2	0	0	0	3	0	0	1	0	0	0	0
Selenomonas_ruminantium_subsp._lactilytica_TAM6421	CON	VPG	38.7142	22.7442	0.0204892	Bacteria	Firmicutes	Negativicutes	Selenomonadales	Selenomonadaceae	Selenomonas	Selenomonas ruminantium_A	6	1	2	1	0	0	0	1	0	0	0	5	0	0	1	0	1	0	0	0	4	0	0	1	0	2	0	0	0	4	0	0	1	0	0	0	0
RGIG4933	CON	VPG	1.42	0.0483333	0.0414069	Bacteria	Firmicutes	Negativicutes	Selenomonadales	Selenomonadaceae	UBA7018		1	0	1	0	0	0	0	0	0	0	0	5	0	0	0	0	0	0	0	0	3	0	2	0	0	0	0	0	0	3	0	0	0	0	0	0	0
Olov.106.bin39	CON	VPG	0.104167	0.0333333	0.014414	Bacteria	Firmicutes	Negativicutes	Selenomonadales	Selenomonadaceae	UBA7018		2	0	1	1	0	0	0	0	0	0	0	5	0	0	0	0	0	0	0	0	3	0	1	0	0	0	0	0	0	3	0	0	0	0	0	0	0
RGIG7801	CON	VPG	0.1025	0.0458333	0.0400612	Bacteria	Firmicutes	Negativicutes	Selenomonadales	Selenomonadaceae	UBA7018		1	0	1	1	0	0	0	0	0	0	0	8	0	0	0	0	0	0	0	0	3	0	1	0	0	0	0	0	0	3	0	0	0	0	0	0	0
RGIG7246	CON	VPG	0.1825	0.0716667	0.0161999	Bacteria	Firmicutes	Negativicutes	Selenomonadales	Selenomonadaceae	UBA7018		1	0	1	1	0	0	0	0	0	0	0	5	0	0	0	0	0	0	0	0	3	0	2	0	0	0	0	0	0	3	0	0	0	0	0	0	0
RGIG6722	CON	VPG	0.2	0.0758333	0.0419186	Bacteria	Firmicutes	Negativicutes	Selenomonadales	Selenomonadaceae	UBA7018		1	0	1	0	0	0	0	0	0	0	0	4	0	0	0	0	0	0	0	0	3	0	2	0	0	0	0	0	0	4	0	0	0	0	0	0	0
RGIG1560	CON	VPG	0.224167	0.085	0.030384	Bacteria	Firmicutes	Negativicutes	Selenomonadales	Selenomonadaceae	UBA7018		1	0	1	0	0	0	0	0	0	0	0	4	0	0	0	0	0	0	0	0	3	0	1	0	0	0	0	0	0	2	0	0	0	0	0	0	0
RGIG7910	CON	VPG	0.190833	0.0133333	0.00128266	Bacteria	Firmicutes	Negativicutes	Selenomonadales	Selenomonadaceae	UBA7018		2	0	1	0	0	0	0	0	0	0	0	4	0	0	0	0	0	0	0	0	4	0	0	0	0	0	0	0	0	3	0	0	0	0	0	0	0
RGIG3549	CON	VPG	3.02667	1.19833	0.0326256	Bacteria	Firmicutes	Negativicutes	Selenomonadales	Selenomonadaceae	UBA3796		2	0	1	0	0	0	0	0	0	0	0	5	0	0	0	0	1	0	0	0	3	0	0	0	0	0	0	0	0	1	0	0	0	0	0	0	0
GCA_002369175.1_ASM236917v1_genomic	CON	VPG	3.97417	0.815833	0.0462441	Bacteria	Firmicutes	Negativicutes	Selenomonadales	Selenomonadaceae	UBA3796	GCA_002369175.1	1	0	1	0	0	0	0	1	0	0	0	4	0	0	0	0	1	0	0	0	2	0	1	1	0	1	0	0	0	1	0	0	0	0	0	0	0
RUG12289	CON	VPG	25.7183	13.4708	0.000274392	Bacteria	Firmicutes	Negativicutes	Selenomonadales	Selenomonadaceae	Schwartzia		0	0	1	0	1	0	0	0	0	0	0	2	0	0	0	0	0	0	0	0	2	0	0	0	0	0	0	0	0	0	0	0	0	0	0	0	0
RUG13104	CON	VPG	137.448	46.3392	5.17722e-06	Bacteria	Firmicutes	Negativicutes	Selenomonadales	Selenomonadaceae	Schwartzia		0	0	1	0	1	0	0	0	0	0	0	4	0	0	0	0	0	0	0	0	3	0	0	0	0	0	0	0	0	0	0	0	0	0	0	0	0
RUG12372	CON	VPG	143.144	80.385	0.044902	Bacteria	Firmicutes	Negativicutes	Selenomonadales	Selenomonadaceae	Schwartzia		0	0	1	0	0	0	0	0	0	0	0	3	0	0	0	0	0	0	0	0	2	0	0	0	0	0	0	0	0	0	0	0	0	0	0	0	0
RUG10809	CON	VPG	2.02917	1.41917	0.00425642	Bacteria	Firmicutes	Negativicutes	Selenomonadales	Selenomonadaceae			1	1	0	0	1	0	0	0	0	0	0	2	0	0	1	0	1	0	0	0	2	0	0	0	0	0	0	0	0	1	0	0	1	0	0	0	0
RGIG179	CON	VPG	1.425	0.7175	0.00352825	Bacteria	Firmicutes	Negativicutes	Selenomonadales	Selenomonadaceae			5	2	0	0	0	0	0	1	0	0	0	5	0	0	1	0	2	0	0	0	2	0	0	1	0	0	0	0	0	1	0	0	1	0	0	0	0
RGIG8666	CON	VPG	0.0141667	0	0.0365906	Bacteria	Firmicutes	Negativicutes	Acidaminococcales	Acidaminococcaceae	Phascolarctobacterium		0	0	0	0	0	0	0	0	0	0	0	0	0	0	0	0	0	0	0	0	0	0	0	0	0	0	0	0	0	0	1	0	0	0	0	0	0
RUG10164	CON	VPG	70.2258	63.9558	0.0332414	Bacteria	Firmicutes	Negativicutes	Acidaminococcales	Acidaminococcaceae	Succiniclasticum		0	0	1	0	0	0	0	0	0	0	0	2	0	0	0	0	1	0	0	0	1	0	0	0	0	0	0	0	0	0	1	0	0	0	0	0	0
RUG12243	CON	VPG	69.68	65.3583	0.0387211	Bacteria	Firmicutes	Negativicutes	Acidaminococcales	Acidaminococcaceae	Succiniclasticum		0	0	1	0	0	0	0	0	0	0	0	2	0	0	1	0	1	0	0	0	1	0	0	0	0	0	0	0	0	0	1	0	0	0	0	0	0
RUG12130	CON	VPG	72.435	68.4558	0.0241843	Bacteria	Firmicutes	Negativicutes	Acidaminococcales	Acidaminococcaceae	Succiniclasticum		0	0	1	0	0	0	0	0	0	0	0	2	0	0	0	0	1	0	0	0	1	0	0	0	0	0	0	0	0	0	1	0	0	0	0	0	0
RGIG2291	CON	VPG	339.906	162.922	0.00143261	Bacteria	Firmicutes	Negativicutes	Acidaminococcales	Acidaminococcaceae	Succiniclasticum		0	0	1	0	0	0	0	0	0	0	0	2	0	0	0	0	1	0	0	0	1	0	0	0	0	0	0	0	0	0	1	0	0	0	0	0	0
Seshadri.4304554-submission.assembly	CON	VPG	515.229	221.268	0.000274392	Bacteria	Firmicutes	Negativicutes	Acidaminococcales	Acidaminococcaceae	Succiniclasticum	Succiniclasticum ruminis_A	0	0	1	0	0	0	0	0	0	0	0	2	0	0	0	0	1	0	0	0	1	0	1	0	0	0	0	0	0	0	1	0	0	0	0	0	0
RUG12496	CON	VPG	519.523	257.695	0.00143261	Bacteria	Firmicutes	Negativicutes	Acidaminococcales	Acidaminococcaceae	Succiniclasticum		0	0	1	0	0	0	0	0	0	0	0	2	0	0	0	0	1	0	0	0	1	0	0	0	0	0	0	0	0	0	1	0	0	0	0	0	0
RUG14664	CON	VPG	543.639	263.837	0.00111458	Bacteria	Firmicutes	Negativicutes	Acidaminococcales	Acidaminococcaceae	Succiniclasticum		0	0	1	0	0	0	0	0	0	0	0	2	0	0	0	0	1	0	0	0	1	0	0	0	0	0	0	0	0	0	1	0	0	0	0	0	0
RGIG3211	CON	VPG	110.278	22.6692	2.21881e-05	Bacteria	Firmicutes	Bacilli	Acholeplasmatales	CAG-307	UBA7004		1	1	0	0	1	0	0	0	0	0	0	3	0	0	0	0	0	0	0	0	0	0	0	0	0	5	0	0	0	0	0	0	0	0	0	0	0
RUG13506	CON	VPG	19.2008	3.81333	7.39602e-07	Bacteria	Firmicutes	Bacilli	Erysipelotrichales	Erysipelatoclostridiaceae	Kandleria	GCA_002393785.1	10	0	1	0	1	0	0	0	0	0	0	9	0	0	0	0	0	0	0	0	0	0	4	0	0	1	0	0	0	6	0	0	3	0	0	1	0
Seshadri.3963010-submission.assembly	CON	VPG	0.11	0.0716667	0.0398827	Bacteria	Firmicutes	Bacilli	Erysipelotrichales	Erysipelotrichaceae	Eubacterium	Eubacterium innocuum	20	0	0	3	0	0	0	0	0	0	0	6	0	0	0	0	0	0	0	0	2	1	2	0	0	0	0	0	0	2	0	0	0	0	2	0	0
RGIG5677	CON	VPG	2.2975	1.245	7.17414e-05	Bacteria	Firmicutes	Bacilli_A	Paenibacillales	Paenibacillaceae	Paenibacillus		7	5	6	3	3	1	1	1	4	1	0	9	0	0	2	0	3	0	2	0	2	0	1	1	2	1	1	4	1	3	0	2	1	0	1	1	3
RGIG5600	CON	VPG	0.230833	0.0175	0.00113897	Bacteria	Firmicutes	Bacilli	Exiguobacterales	Exiguobacteraceae	Exiguobacterium	Exiguobacterium profundum	3	0	2	2	0	0	0	0	0	0	0	12	0	0	0	0	0	0	0	0	3	0	0	0	0	1	0	0	1	1	0	0	0	0	0	0	0
Seshadri.3769017-submission.assembly	CON	VPG	0.0258333	0.0075	0.0367968	Bacteria	Firmicutes	Bacilli	Lactobacillales	Streptococcaceae	Streptococcus		7	1	2	0	1	0	0	0	0	0	0	9	0	0	1	0	0	0	0	0	1	0	2	0	0	0	0	0	0	2	0	0	2	0	0	0	0
Seshadri.3768458-submission.assembly	CON	VPG	0.220833	0.055	0.0444468	Bacteria	Firmicutes	Bacilli	Lactobacillales	Streptococcaceae	Streptococcus	Streptococcus gallolyticus_A	11	1	1	0	4	0	0	0	0	0	0	9	0	0	0	0	0	0	0	0	1	0	3	0	0	0	1	0	1	1	0	0	3	0	0	0	1
RUG12006	CON	VPG	2.61333	1.065	8.87523e-06	Bacteria	Firmicutes	Bacilli	Lactobacillales	Streptococcaceae	Streptococcus	Streptococcus equinus	7	0	0	0	1	0	0	0	0	0	0	5	0	0	3	0	0	0	0	0	1	0	2	0	0	0	0	0	0	2	0	0	2	0	0	0	0
Seshadri.2915307-submission.assembly	CON	VPG	0.248333	0.0816667	0.000419966	Bacteria	Firmicutes	Bacilli	Lactobacillales	Streptococcaceae	Streptococcus	Streptococcus equinus	6	0	0	0	1	0	0	0	0	0	0	6	0	0	3	0	0	0	0	0	1	0	2	0	0	0	0	0	0	2	0	0	1	0	0	0	0
Seshadri.2915302-submission.assembly	CON	VPG	0.225833	0.0316667	0.00025655	Bacteria	Firmicutes	Bacilli	Lactobacillales	Streptococcaceae	Streptococcus	Streptococcus equinus	7	0	0	0	1	0	0	0	0	0	0	6	0	0	3	0	0	0	0	0	1	0	2	0	0	0	0	0	0	2	0	0	1	0	0	0	0
Seshadri.3767267-submission.assembly	CON	VPG	0.2525	0.0866667	0.00240496	Bacteria	Firmicutes	Bacilli	Lactobacillales	Streptococcaceae	Streptococcus	Streptococcus equinus	7	1	1	0	1	0	0	0	0	0	0	6	0	0	3	0	0	0	0	0	1	0	2	0	0	0	0	0	0	2	0	0	1	0	1	0	0
Seshadri.4300133-submission.assembly	CON	VPG	0.1375	0.0216667	0.000151135	Bacteria	Firmicutes	Bacilli	Lactobacillales	Streptococcaceae	Streptococcus	Streptococcus equinus	7	2	1	0	1	0	0	0	0	0	0	6	0	0	3	0	0	0	0	0	1	0	3	0	0	0	0	0	0	3	0	0	3	0	0	0	0
Seshadri.4302601-submission.assembly	CON	VPG	0.130833	0.0291667	0.00285443	Bacteria	Firmicutes	Bacilli	Lactobacillales	Streptococcaceae	Streptococcus	Streptococcus equinus	7	2	1	0	1	0	0	0	0	0	0	6	0	0	3	0	0	0	0	0	1	0	2	0	0	0	0	0	0	3	0	0	4	0	0	0	0
Seshadri.3966829-submission.assembly	CON	VPG	0.1625	0.0425	0.00279902	Bacteria	Firmicutes	Bacilli	Lactobacillales	Streptococcaceae	Streptococcus	Streptococcus equinus	6	0	0	0	1	0	0	0	0	0	0	6	0	0	3	0	0	0	0	0	1	0	2	0	0	0	0	0	0	2	0	0	1	0	0	0	0
Seshadri.3966893-submission.assembly	CON	VPG	0.1825	0.0483333	0.000236382	Bacteria	Firmicutes	Bacilli	Lactobacillales	Streptococcaceae	Streptococcus	Streptococcus equinus	6	0	0	0	1	0	0	0	0	0	0	6	0	0	3	0	0	0	0	0	1	0	2	0	0	0	0	0	0	2	0	0	1	0	0	0	0
Streptococcus_equinus_ATCC_33317	CON	VPG	0.188333	0.0375	0.000234897	Bacteria	Firmicutes	Bacilli	Lactobacillales	Streptococcaceae	Streptococcus	Streptococcus equinus	7	0	0	0	1	0	0	0	0	0	0	5	0	0	3	0	0	0	0	0	1	0	2	0	0	0	0	0	0	2	0	0	1	0	0	0	0
GCA_002393675.1_ASM239367v1_genomic	CON	VPG	0.2275	0.0408333	0.000181481	Bacteria	Firmicutes	Bacilli	Lactobacillales	Streptococcaceae	Streptococcus	GCA_002393675.1	9	0	0	0	1	0	0	0	0	0	0	6	0	0	3	0	0	0	0	0	1	0	2	0	0	0	0	0	0	2	0	0	2	0	0	0	0
RGIG7443	CON	VPG	0.0608333	0.02	0.00788037	Bacteria	Firmicutes	Bacilli	Lactobacillales	Brochotrichaceae	Brochothrix	Brochothrix thermosphacta	11	0	5	0	0	0	0	0	0	0	0	5	0	0	0	0	1	0	0	0	1	0	0	0	0	0	1	0	0	1	0	0	0	0	2	1	0
Seshadri.3614430-assembly.fasta	CON	VPG	0.00916667	0.0025	0.0474848	Bacteria	Firmicutes	Clostridia	Peptostreptococcales	Peptostreptococcaceae	Terrisporobacter	UBA8115	0	0	1	2	0	0	0	0	0	0	0	2	0	0	0	0	1	0	0	0	2	0	4	0	0	0	0	0	0	0	0	0	0	0	0	0	0
Oxobacter_pfennigii_V5-2	CON	VPG	0.0416667	0.0391667	0.0361126	Bacteria	Firmicutes	Clostridia	Clostridiales	Oxobacteraceae	Oxobacter	Oxobacter pfennigii	1	0	1	0	0	0	0	0	0	0	0	0	0	0	0	0	3	0	0	0	2	0	1	1	0	0	0	0	0	0	0	0	0	0	0	0	0
Seshadri.3379036-submission.assembly	CON	VPG	0.0633333	0.0625	0.0107273	Bacteria	Firmicutes	Clostridia	Clostridiales	Clostridiaceae	Clostridium	Clostridium beijerinckii_A	12	1	5	9	1	0	1	0	1	1	0	11	0	0	1	0	3	1	0	0	4	1	8	2	1	0	0	1	6	4	0	0	2	0	0	2	1
RGIG3509	CON	VPG	1.70167	0.914167	0.0303468	Bacteria	Firmicutes	Clostridia	Lachnospirales	CAG-274	UBA3680		0	0	1	0	2	0	0	1	0	0	0	3	0	0	1	0	0	0	0	0	1	0	0	0	0	2	0	0	0	0	1	0	0	0	0	0	0
RGIG7065	CON	VPG	18.7225	2.4475	0.00182978	Bacteria	Firmicutes	Clostridia	Lachnospirales	CAG-274			0	0	1	0	3	0	0	1	2	0	0	3	0	0	1	0	2	0	0	0	1	0	1	0	0	2	0	1	0	1	1	0	0	0	0	0	0
RGIG4310	CON	VPG	18.8833	3.19667	2.21881e-05	Bacteria	Firmicutes	Clostridia	Lachnospirales	CAG-274			0	0	1	0	3	0	0	1	1	0	0	3	0	0	1	0	2	0	0	0	1	0	1	0	0	2	0	1	0	1	1	0	0	0	0	0	0
RGIG4617	CON	VPG	0.0291667	0.00916667	0.019302	Bacteria	Firmicutes	Clostridia	Lachnospirales	Anaerotignaceae	Anaerotignum		0	0	1	0	0	0	0	0	0	0	0	2	0	0	0	0	0	0	0	0	1	0	0	0	0	0	0	0	0	0	0	0	0	0	0	0	0
RGIG4385	CON	VPG	0.85	0.333333	0.00017262	Bacteria	Firmicutes	Clostridia	Lachnospirales	Lachnospiraceae	Eubacterium		1	0	2	0	0	0	0	0	0	0	0	7	0	0	0	0	1	0	0	0	0	0	1	0	0	0	0	0	0	1	0	0	3	0	0	0	0
RGIG7096	CON	VPG	13.7325	9.36083	0.0241843	Bacteria	Firmicutes	Clostridia	Lachnospirales	Lachnospiraceae	Eubacterium		0	3	3	1	3	0	1	2	3	0	0	7	0	0	2	0	1	0	0	0	1	0	3	0	1	0	0	0	1	1	0	0	3	0	0	0	0
RGIG6897	CON	VPG	76.5217	15.4567	7.39602e-07	Bacteria	Firmicutes	Clostridia	Lachnospirales	Lachnospiraceae	Eubacterium		0	3	3	1	5	0	0	1	0	0	0	8	0	0	4	0	0	0	0	0	0	0	2	3	0	0	1	0	1	1	0	0	1	0	0	0	0
RGIG6709	CON	VPG	70.3975	30.9667	0.00291403	Bacteria	Firmicutes	Clostridia	Lachnospirales	Lachnospiraceae			1	2	4	0	5	0	0	1	0	0	0	7	0	0	1	0	0	0	0	0	1	0	2	2	0	0	1	0	1	1	0	0	2	0	0	0	2
RUG12263	CON	VPG	28.6875	14.9117	0.012094	Bacteria	Firmicutes	Clostridia	Lachnospirales	Lachnospiraceae	CAG-791		0	4	2	0	0	0	0	0	0	0	0	14	0	0	0	1	1	0	0	0	1	0	5	0	0	0	0	0	0	5	0	0	2	0	0	0	0
RGIG5640	CON	VPG	2.15833	1.5	0.011057	Bacteria	Firmicutes	Clostridia	Lachnospirales	Lachnospiraceae	CAG-791		1	3	3	1	0	0	0	0	0	0	0	10	0	0	0	0	1	0	0	0	1	0	4	0	0	0	0	0	0	2	0	0	3	0	0	0	0
Seshadri.3776358-submission.assembly	CON	VPG	14.52	7.18583	0.00231643	Bacteria	Firmicutes	Clostridia	Lachnospirales	Lachnospiraceae	CAG-791	GCF_900101015.1	1	4	1	0	0	0	0	0	0	0	0	13	0	0	0	1	1	0	0	0	1	0	4	0	0	0	0	0	0	4	0	0	2	0	0	1	0
RUG13806	CON	VPG	7.93167	3.18583	0.00243142	Bacteria	Firmicutes	Clostridia	Lachnospirales	Lachnospiraceae	CAG-791	GCF_900101015.1	1	4	1	0	0	0	0	0	0	0	0	16	0	0	0	0	1	0	0	0	1	0	3	0	0	0	0	0	0	4	0	0	3	0	0	1	0
RUG14486	CON	VPG	6.83667	3.3775	0.00182978	Bacteria	Firmicutes	Clostridia	Lachnospirales	Lachnospiraceae	CAG-791	GCF_900101015.1	1	4	1	0	0	0	0	0	0	0	0	14	0	0	0	1	1	0	0	0	1	0	4	0	0	0	0	0	0	4	0	0	3	0	0	0	0
RUG14334	CON	VPG	7.61333	3.85333	0.00451305	Bacteria	Firmicutes	Clostridia	Lachnospirales	Lachnospiraceae	CAG-791	GCF_900101015.1	1	4	1	0	0	0	0	0	0	0	0	14	0	0	0	1	2	0	0	0	1	0	2	0	0	0	0	0	0	4	0	0	2	0	0	0	0
RUG10842	CON	VPG	6.7325	3.38167	0.00860111	Bacteria	Firmicutes	Clostridia	Lachnospirales	Lachnospiraceae	CAG-791	GCF_900101015.1	1	4	1	0	0	0	0	0	0	0	0	15	0	0	0	1	1	0	0	0	1	0	3	0	0	0	0	0	0	3	0	0	2	0	0	0	0
RUG10889	CON	VPG	7.45	3.50583	0.00143261	Bacteria	Firmicutes	Clostridia	Lachnospirales	Lachnospiraceae	CAG-791	GCF_900101015.1	1	4	1	0	0	0	0	0	0	0	0	15	0	0	0	0	2	0	0	0	1	0	2	0	0	0	0	0	0	3	0	0	2	0	0	0	0
RUG14386	CON	VPG	6.89	3.22833	0.00363662	Bacteria	Firmicutes	Clostridia	Lachnospirales	Lachnospiraceae	CAG-791	GCF_900101015.1	1	4	1	0	0	0	0	0	0	0	0	15	0	0	0	1	2	0	0	0	1	0	2	0	0	0	0	0	0	3	0	0	2	0	0	0	0
RUG14467	CON	VPG	15.985	9.79917	0.0332414	Bacteria	Firmicutes	Clostridia	Lachnospirales	Lachnospiraceae	CAG-791	GCF_900101015.1	1	3	2	0	0	0	0	0	0	0	0	13	0	0	0	1	1	0	0	0	1	0	5	0	0	0	0	0	0	4	0	0	2	0	0	0	0
RUG11374	CON	VPG	8.73	5.02083	0.0100445	Bacteria	Firmicutes	Clostridia	Lachnospirales	Lachnospiraceae	CAG-791	GCF_900101015.1	1	5	1	0	0	0	0	0	0	0	0	13	0	0	0	0	1	0	0	0	1	0	2	0	0	0	0	0	0	4	0	0	2	0	0	0	0
Seshadri.2916099-submission.assembly	CON	VPG	16.3892	7.59583	0.000857939	Bacteria	Firmicutes	Clostridia	Lachnospirales	Lachnospiraceae	Butyrivibrio	GCF_000423925.1	1	7	12	1	5	0	1	2	6	1	0	16	0	0	1	0	1	0	0	0	0	0	3	0	1	3	0	0	6	2	0	2	4	0	0	3	0
Seshadri.3635483-assembly.fasta	CON	VPG	15.8417	8.69333	0.0172712	Bacteria	Firmicutes	Clostridia	Lachnospirales	Lachnospiraceae	Butyrivibrio	GCF_900112195.1	0	7	14	0	3	0	1	3	6	0	0	18	0	0	0	0	1	0	0	0	0	0	4	0	2	2	1	1	4	3	0	2	3	0	1	4	1
Seshadri.3620086-assembly.fasta	CON	VPG	24.2317	10.5333	0.00555959	Bacteria	Firmicutes	Clostridia	Lachnospirales	Lachnospiraceae	Butyrivibrio	Butyrivibrio sp6	0	7	8	0	4	0	1	3	6	0	0	14	0	0	1	0	1	0	0	0	1	0	5	0	2	2	1	2	4	2	0	2	2	0	1	2	1
Seshadri.3620786-assembly.fasta	CON	VPG	15.5383	5.485	0.0332414	Bacteria	Firmicutes	Clostridia	Lachnospirales	Lachnospiraceae	Butyrivibrio	GCF_900116875.1	0	3	6	0	1	0	1	1	1	0	0	10	0	0	0	0	1	0	0	0	0	0	5	0	0	1	0	0	0	0	0	2	2	0	0	4	0
Seshadri.3634609-assembly.fasta	CON	VPG	46.155	20.6175	0.0144925	Bacteria	Firmicutes	Clostridia	Lachnospirales	Lachnospiraceae	Butyrivibrio	Butyrivibrio hungatei_B	0	3	6	1	3	0	1	1	1	1	0	8	0	0	0	0	2	0	0	0	0	0	4	1	0	0	0	0	0	2	0	0	1	0	0	2	1
RGIG6848	CON	VPG	33.3183	16.4692	0.0241843	Bacteria	Firmicutes	Clostridia	Lachnospirales	Lachnospiraceae	Butyrivibrio	Butyrivibrio hungatei_B	0	3	6	1	3	0	1	1	1	1	0	7	0	0	0	0	2	0	0	0	1	0	5	1	0	0	0	0	0	3	0	0	1	0	0	1	1
RUG10548	CON	VPG	51.9017	21.7275	0.00829316	Bacteria	Firmicutes	Clostridia	Lachnospirales	Lachnospiraceae	Butyrivibrio	Butyrivibrio hungatei_B	0	2	6	0	3	0	1	1	1	1	0	8	0	0	0	0	2	0	0	0	0	0	4	0	0	0	0	0	0	2	0	0	0	0	0	1	1
Seshadri.2917024-submission.assembly	CON	VPG	24.6392	7.91333	0.00111458	Bacteria	Firmicutes	Clostridia	Lachnospirales	Lachnospiraceae	Butyrivibrio	Butyrivibrio hungatei_A	0	3	6	1	3	0	1	1	1	1	0	9	0	0	0	0	2	0	0	0	0	0	4	1	0	0	0	0	0	3	0	0	1	0	0	1	1
Seshadri.3356402-final.assembly	CON	VPG	25.5092	9.77	0.000857939	Bacteria	Firmicutes	Clostridia	Lachnospirales	Lachnospiraceae	Butyrivibrio	Butyrivibrio hungatei_A	0	3	6	1	3	0	1	1	1	1	0	10	0	0	0	0	2	0	0	0	0	0	4	1	0	0	0	0	0	3	0	0	1	0	0	1	1
Seshadri.3762197-submission.assembly	CON	VPG	12.2225	6.48917	0.0241843	Bacteria	Firmicutes	Clostridia	Lachnospirales	Lachnospiraceae	NK4A144	GCF_900168235.1	2	2	5	0	3	0	0	0	1	0	0	11	0	0	1	0	1	0	0	0	0	0	4	0	0	0	0	1	3	4	0	0	3	0	0	2	0
RGIG8011	CON	VPG	28.4275	15.2933	0.000144222	Bacteria	Firmicutes	Clostridia	Lachnospirales	Lachnospiraceae	AC2028		0	2	6	1	2	0	0	2	3	0	0	9	0	0	1	0	1	0	0	0	0	0	5	1	2	0	1	0	2	0	0	0	2	0	0	0	0
RGIG8894	CON	VPG	17.0692	8.1825	0.000201172	Bacteria	Firmicutes	Clostridia	Lachnospirales	Lachnospiraceae	AC2028		0	2	5	1	3	0	0	2	2	0	0	7	0	0	0	0	1	0	0	0	0	0	5	1	2	0	1	0	2	0	0	0	2	0	0	0	0
Solden.2703719145	CON	VPG	112.725	37.6158	0.000144222	Bacteria	Firmicutes	Clostridia	Lachnospirales	Lachnospiraceae	AC2028		0	2	6	1	3	0	0	2	3	0	0	8	0	0	0	0	1	0	0	0	0	0	5	1	2	0	1	0	2	0	0	0	2	0	0	0	0
RGIG8486	CON	VPG	2.41083	1.58833	0.0204892	Bacteria	Firmicutes	Clostridia	Lachnospirales	Lachnospiraceae			1	2	5	0	1	0	0	1	0	0	0	11	0	0	0	0	1	0	1	0	0	1	5	0	1	1	1	1	1	1	0	0	2	0	0	1	2
RGIG4638	CON	VPG	0.0808333	0.0441667	0.0137835	Bacteria	Firmicutes	Clostridia	Lachnospirales	Lachnospiraceae	CAG-24		0	16	12	2	1	0	0	0	0	0	0	12	0	0	1	0	4	0	4	0	0	0	2	0	1	0	6	1	9	3	3	2	8	0	8	1	2
RGIG8619	CON	VPG	0.539167	0.396667	0.0494985	Bacteria	Firmicutes	Clostridia	Lachnospirales	Lachnospiraceae	Agathobacter		0	4	0	0	0	0	0	0	0	0	0	11	0	0	0	0	1	0	0	0	1	0	0	0	0	0	0	0	1	0	0	0	1	0	0	0	1
Seshadri.3643350-assembly.fasta	CON	VPG	82.755	34.49	0.00037128	Bacteria	Firmicutes	Clostridia	Lachnospirales	Lachnospiraceae	Pseudobutyrivibrio	GCF_900112855.1	1	3	5	0	1	0	1	1	0	1	0	10	0	0	0	0	1	0	0	0	1	0	4	0	0	0	0	0	0	1	0	1	3	0	0	2	0
RGIG7542	CON	VPG	5.67417	2.85583	0.000809985	Bacteria	Firmicutes	Clostridia	Lachnospirales	Lachnospiraceae	Pseudobutyrivibrio		1	3	5	0	1	0	1	1	0	1	0	10	0	0	0	0	1	0	0	0	1	0	6	0	0	0	0	0	0	0	0	2	3	0	0	2	0
GCA_002309345.1_ASM230934v1_genomic	CON	VPG	14.97	5.4975	2.95841e-06	Bacteria	Firmicutes	Clostridia	Lachnospirales	Lachnospiraceae	Pseudobutyrivibrio	GCA_002309345.1	1	2	4	0	1	0	1	0	0	0	0	6	0	0	0	0	1	0	0	0	1	1	2	0	0	0	0	0	0	0	0	0	1	0	0	3	0
Seshadri.3620766-assembly.fasta	CON	VPG	56.8358	21.3117	0.00111458	Bacteria	Firmicutes	Clostridia	Lachnospirales	Lachnospiraceae	Pseudobutyrivibrio	GCF_900107545.1	3	5	15	1	3	0	1	1	2	0	0	14	0	0	1	0	1	0	0	0	1	0	6	0	1	0	1	0	1	6	0	2	4	0	0	3	2
RUG11893	CON	VPG	2.60083	1.28917	0.000102805	Bacteria	Firmicutes	Clostridia	Lachnospirales	Lachnospiraceae	UBA2942	GCA_002349005.1	0	0	3	0	3	0	0	0	0	0	0	12	0	0	4	1	2	0	0	0	0	0	0	1	0	0	0	0	1	0	0	0	0	0	0	0	0
Seshadri.3962916-submission.assembly	CON	VPG	70.515	54.7483	0.000144222	Bacteria	Firmicutes	Clostridia	Lachnospirales	Lachnospiraceae	Clostridium	Clostridium citroniae	8	2	3	6	1	0	0	0	0	0	0	7	0	0	0	0	2	0	0	0	1	0	3	1	0	2	0	1	2	4	0	0	4	0	1	0	2
Seshadri.2917034-submission.assembly	CON	VPG	1.0475	0.534167	0.00111458	Bacteria	Firmicutes	Clostridia	Lachnospirales	Lachnospiraceae	Clostridium	Clostridium clostridioforme	7	5	0	3	1	0	0	0	0	0	0	8	0	0	0	0	2	0	0	0	3	1	2	0	0	2	0	0	4	4	1	0	4	0	0	0	1
Seshadri.3393325-submission.assembly	CON	VPG	14.4033	9.93333	0.044902	Bacteria	Firmicutes	Clostridia	Lachnospirales	Lachnospiraceae	Oribacterium	GCF_000702885.1	4	5	2	0	2	0	0	0	0	0	0	10	0	0	0	0	1	0	0	0	1	0	0	0	0	3	0	0	3	2	0	0	1	0	0	0	0
Seshadri.3397161-submission.assembly	CON	VPG	56.7483	36.295	0.000144222	Bacteria	Firmicutes	Clostridia	Lachnospirales	Lachnospiraceae	Eubacterium	GCF_000702845.1	0	1	0	0	0	0	0	0	0	0	0	7	0	0	0	0	1	0	0	0	0	0	2	0	0	0	0	0	0	1	0	0	1	0	0	2	0
RGIG10172	CON	VPG	39.9983	1.46167	3.6442e-05	Bacteria	Firmicutes	Clostridia	Lachnospirales	Lachnospiraceae	ISDg		0	2	2	0	5	0	1	1	6	0	0	4	0	0	0	0	1	0	0	0	0	0	1	1	0	0	0	1	1	0	0	0	2	0	0	1	0
AIa-2526058-22-577-29	CON	VPG	1.32583	0.324167	7.63079e-05	Bacteria	Firmicutes	Clostridia	Lachnospirales	Lachnospiraceae	ISDg	GCA_002311665.1	0	2	2	0	5	0	1	1	6	0	0	3	0	0	0	0	1	0	0	0	0	0	1	1	0	0	0	1	1	0	0	0	2	0	0	1	0
RGIG8148	CON	VPG	3.6925	0.5225	0.00164818	Bacteria	Firmicutes	Clostridia	Lachnospirales	Lachnospiraceae	ISDg		0	2	2	0	5	0	1	1	6	0	0	3	0	0	0	0	1	0	0	0	0	0	1	1	0	0	0	1	2	0	0	0	3	0	0	1	0
RGIG6063	CON	VPG	57.8867	4.84333	0.000857939	Bacteria	Firmicutes	Clostridia	Lachnospirales	Lachnospiraceae	ISDg		0	3	2	0	5	0	1	1	6	0	0	4	0	0	0	0	1	0	0	0	0	0	1	1	0	0	0	1	2	0	0	0	2	0	0	1	0
RGIG577	CON	VPG	46.5833	16.9933	0.000495534	Bacteria	Firmicutes	Clostridia					0	0	1	0	0	0	0	0	0	0	0	1	0	0	0	0	0	0	0	0	1	0	0	0	0	0	0	0	0	0	0	0	0	0	0	0	0
RGIG1951	CON	VPG	0.0458333	0.0175	0.0284211	Bacteria	Firmicutes	Clostridia	Oscillospirales				0	7	2	3	2	0	0	0	0	0	0	2	0	1	2	0	0	0	3	0	0	0	2	0	2	4	6	0	1	3	7	1	6	0	10	1	2
RGIG6248	CON	VPG	1.88	0.735833	0.000122509	Bacteria	Firmicutes	Clostridia	Oscillospirales	Oscillospiraceae			1	0	1	0	0	0	0	0	0	0	0	0	0	0	0	0	0	0	0	0	0	0	1	0	0	0	0	0	0	0	0	0	0	0	0	0	0
RGIG3329	CON	VPG	1.30833	0.233333	0.0010979	Bacteria	Firmicutes	Clostridia	Oscillospirales	Oscillospiraceae	Oscillibacter		5	3	8	0	1	0	0	0	0	0	0	11	0	0	0	1	2	0	0	0	0	0	3	0	0	1	0	0	0	4	0	0	2	0	0	0	0
RGIG6644	CON	VPG	0.594167	0.0425	0.0107101	Bacteria	Firmicutes	Clostridia	Oscillospirales	Oscillospiraceae	Oscillibacter		0	1	4	0	0	0	0	0	0	0	0	7	0	0	0	0	2	0	0	0	0	0	3	0	0	1	0	0	0	5	0	0	1	0	0	0	0
RGIG3402	CON	VPG	0.2525	0.0375	0.00281106	Bacteria	Firmicutes	Clostridia	Oscillospirales	Oscillospiraceae	Oscillibacter		1	1	6	0	0	0	0	0	0	0	0	9	0	0	0	0	2	0	0	0	0	0	3	0	1	0	0	0	0	5	0	1	1	0	0	0	0
RGIG6662	CON	VPG	7.48583	0.125833	0.0013474	Bacteria	Firmicutes	Clostridia	Oscillospirales	Oscillospiraceae	Oscillibacter		1	1	6	0	0	0	0	0	0	0	0	6	0	0	0	0	3	0	0	0	0	0	3	0	0	1	0	0	0	4	0	1	1	0	0	1	0
RGIG5644	CON	VPG	30.185	4.8025	1.4792e-06	Bacteria	Firmicutes	Clostridia	Oscillospirales	Oscillospiraceae			0	0	1	0	0	0	0	0	0	0	0	0	0	0	0	0	0	0	0	0	0	0	2	0	0	0	0	0	0	0	0	0	0	0	0	0	0
RGIG2161	CON	VPG	0.0108333	0	0.0365906	Bacteria	Firmicutes	Clostridia	Oscillospirales	CAG-272			0	4	1	4	0	0	0	0	0	0	0	2	0	0	0	0	0	0	2	0	1	0	0	0	0	4	0	1	0	0	7	0	1	0	0	1	0
RGIG1736	CON	VPG	0.3525	0.055	0.000236382	Bacteria	Firmicutes	Clostridia	Oscillospirales	CAG-272	Firm-07		0	3	0	0	0	0	0	0	0	0	0	2	0	0	0	0	0	0	1	0	1	0	0	0	0	0	0	0	0	0	0	0	0	0	0	0	0
RGIG5254	CON	VPG	0.2325	0.139167	0.0399695	Bacteria	Firmicutes	Clostridia	Oscillospirales	CAG-272	Firm-07		0	2	0	0	0	0	0	0	0	0	0	3	0	0	0	0	0	0	3	0	1	0	0	0	0	2	0	0	0	0	0	0	0	0	0	0	0
RGIG8947	CON	VPG	0.0525	0.0341667	0.044541	Bacteria	Firmicutes	Clostridia	Oscillospirales	CAG-272			0	7	3	2	0	0	0	0	0	0	0	3	0	1	0	0	0	0	1	0	1	0	1	0	1	3	3	1	1	1	1	0	7	0	4	1	0
RGIG3995	CON	VPG	0.0325	0.0025	0.000576893	Bacteria	Firmicutes	Clostridia	Oscillospirales	CAG-272			0	5	0	1	1	0	0	0	0	0	0	1	0	0	1	0	1	0	0	0	1	1	0	0	0	3	4	0	2	2	0	0	1	0	3	0	0
RUG11171	CON	VPG	0.118333	0.0441667	0.00142952	Bacteria	Firmicutes	Clostridia	Oscillospirales	CAG-272			0	10	1	4	6	0	0	0	5	0	0	5	0	1	3	0	1	0	2	0	1	0	2	0	1	6	5	0	6	4	2	1	6	0	4	2	1
RGIG4156	CON	VPG	0.14	0.0816667	0.0324367	Bacteria	Firmicutes	Clostridia	Oscillospirales	CAG-272			0	0	1	0	0	0	0	0	0	0	0	2	0	0	0	0	1	0	2	0	1	0	3	0	0	1	0	0	1	0	14	1	3	1	0	0	0
RGIG3925	CON	VPG	0.0391667	0.0191667	0.0467874	Bacteria	Firmicutes	Clostridia	Oscillospirales	CAG-272			0	14	1	1	7	0	0	1	1	0	0	3	0	0	4	0	1	0	7	0	1	0	1	0	1	10	7	0	3	3	12	1	4	0	7	6	4
GCA_002350205.1_ASM235020v1_genomic	CON	VPG	6.34333	3.13583	2.95841e-06	Bacteria	Firmicutes	Clostridia	Oscillospirales	DTU089	UBA1227		0	5	5	0	0	0	0	0	0	0	0	7	0	0	0	0	0	0	1	0	1	0	1	0	0	0	0	0	0	0	0	0	2	0	0	0	0
RGIG2096	CON	VPG	0.0758333	0.0225	0.00366357	Bacteria	Firmicutes	Clostridia	Oscillospirales	DTU089	CAG-177		0	7	6	2	4	0	0	0	0	0	0	4	0	0	2	0	1	0	0	0	0	0	0	0	1	1	2	2	1	0	4	1	4	0	7	2	1
RGIG2077	CON	VPG	0.0491667	0.0141667	0.0115995	Bacteria	Firmicutes	Clostridia	Oscillospirales	DTU089	CAG-177		0	5	9	2	4	0	0	0	0	0	0	4	0	0	2	0	1	0	0	0	2	0	0	0	1	1	2	2	1	0	5	1	4	0	8	1	1
RUG12801	CON	VPG	15.6067	2.35	0.00860111	Bacteria	Firmicutes	Clostridia	Oscillospirales	DTU089	CAG-177		0	5	6	3	6	0	0	0	0	0	0	3	0	0	3	0	0	0	1	0	2	0	1	0	2	1	2	2	4	1	3	0	4	1	4	2	0
RGIG2708	CON	VPG	5.0325	2.50083	0.0387211	Bacteria	Firmicutes	Clostridia	Oscillospirales	DTU089	CAG-177		0	5	5	3	6	0	0	0	0	0	0	3	0	0	3	0	0	0	1	0	2	0	1	0	2	1	2	2	4	0	3	1	4	0	6	2	0
RUG13156	CON	VPG	5.3625	3.18333	0.00451305	Bacteria	Firmicutes	Clostridia	Oscillospirales	DTU089	CAG-177		0	5	7	3	6	0	0	0	0	0	0	3	0	0	3	0	1	0	1	0	2	0	1	0	2	5	3	2	5	1	2	1	4	0	5	2	0
RUG12519	CON	VPG	12.6125	1.47	0.00586886	Bacteria	Firmicutes	Clostridia	Oscillospirales	Ruminococcaceae			0	0	0	0	0	0	0	0	0	0	0	4	0	0	0	0	1	0	0	0	1	0	0	0	0	0	0	0	0	0	0	0	0	0	0	0	0
RUG13599	CON	VPG	3.92	1.60667	0.00231643	Bacteria	Firmicutes	Clostridia	Oscillospirales	Ruminococcaceae			0	0	0	0	0	0	0	0	0	0	0	3	0	0	0	0	1	0	0	0	1	0	0	0	0	0	0	0	0	0	0	0	0	0	0	0	0
RGIG8664	CON	VPG	0.124167	0.0533333	0.00538921	Bacteria	Firmicutes	Clostridia	Oscillospirales	Ruminococcaceae	CAG-115		0	5	3	0	7	0	0	1	0	0	0	7	0	0	1	0	2	0	0	0	1	0	2	4	2	0	0	0	2	0	0	0	1	0	0	0	0
RUG12593	CON	VPG	107.843	75.6383	0.0387211	Bacteria	Firmicutes	Clostridia	Oscillospirales	Ruminococcaceae	Ruminiclostridium		0	3	5	1	11	0	0	3	0	0	0	4	0	0	2	0	0	0	0	0	1	0	2	6	2	1	1	0	1	0	0	0	1	0	0	0	1
RGIG8500	CON	VPG	0.874167	0.313333	0.0375838	Bacteria	Firmicutes	Clostridia	Oscillospirales	Ruminococcaceae			0	5	4	1	7	0	0	1	0	0	0	5	0	0	2	0	0	0	0	0	1	0	3	3	1	0	0	0	4	0	0	0	1	0	0	0	0
RGIG8492	CON	VPG	0.283333	0.0666667	0.00258919	Bacteria	Firmicutes	Clostridia	Oscillospirales	Ruminococcaceae	CAG-353		0	3	6	1	12	0	0	2	3	0	0	5	0	0	2	0	0	0	0	0	1	0	4	3	1	0	1	0	2	1	0	1	1	0	0	0	0
Seshadri.3612963-assembly.fasta	CON	VPG	21.9358	13.5783	0.0387211	Bacteria	Firmicutes	Clostridia	Oscillospirales	Ruminococcaceae	Ruminococcus	Ruminococcus albus_D	0	3	5	0	13	0	1	9	4	6	0	5	0	0	2	0	0	0	0	0	1	0	5	6	1	0	0	2	1	1	0	0	2	0	0	1	0
RGIG8030	CON	VPG	12.7425	5.20833	0.00111458	Bacteria	Firmicutes	Clostridia	Oscillospirales	Ruminococcaceae	Ruminococcus	Ruminococcus albus_B	0	4	5	0	10	0	1	7	4	6	0	5	0	0	2	0	0	0	0	0	1	0	6	5	1	0	0	2	1	1	0	0	2	0	0	1	0
Seshadri.4302430-submission.assembly	CON	VPG	16.215	5.52667	0.000144222	Bacteria	Firmicutes	Clostridia	Oscillospirales	Ruminococcaceae	Ruminococcus	Ruminococcus albus_B	0	3	5	0	12	0	1	9	4	7	0	5	0	0	2	0	0	0	0	0	1	0	5	6	1	0	0	3	1	1	0	0	3	0	0	1	0
RUG12221	CON	VPG	69.8567	15.6142	0.0241843	Bacteria	Firmicutes	Clostridia	Oscillospirales	Ruminococcaceae	Ruminococcus		0	4	5	1	8	0	1	4	4	1	0	5	0	0	0	0	0	0	0	0	1	0	5	5	1	1	0	1	1	1	0	0	1	0	0	1	0
RGIG7433	CON	VPG	1.43333	0.798333	0.00464226	Bacteria	Firmicutes	Clostridia	Oscillospirales	Ruminococcaceae	Ruminococcus		0	1	6	0	7	0	0	10	3	4	0	4	0	0	2	0	1	0	1	0	0	0	4	4	0	1	0	1	0	0	1	0	0	0	0	0	1
RGIG6695	CON	VPG	89.4933	20.725	0.0241843	Bacteria	Firmicutes	Clostridia	Oscillospirales	Ruminococcaceae	Ruminococcus		0	1	2	0	8	0	1	9	3	1	0	4	0	0	2	0	0	0	0	0	0	0	3	4	0	0	0	3	1	0	0	0	0	0	0	0	1
RGIG3005	CON	VPG	0.1525	0.0833333	0.0206714	Bacteria	Firmicutes	Clostridia	Oscillospirales	Ruminococcaceae			0	4	3	0	12	0	0	11	5	2	0	6	0	0	1	0	1	0	0	0	0	0	4	6	0	0	0	2	1	0	0	0	3	0	0	0	0
RGIG4054	CON	VPG	0.174167	0.0958333	0.0222831	Bacteria	Firmicutes	Clostridia	Oscillospirales	Ruminococcaceae			0	2	4	0	12	0	1	13	5	2	0	4	0	0	2	0	1	0	0	0	0	0	3	6	0	0	0	2	1	0	0	0	1	0	0	0	0
RGIG2815	CON	VPG	158.058	42.6292	0.000857939	Bacteria	Firmicutes	Clostridia	Oscillospirales	Ruminococcaceae	HUN007		1	1	4	0	8	0	0	18	6	8	0	4	0	0	6	0	0	0	0	0	0	1	5	4	0	0	0	2	1	0	0	0	0	0	0	0	0
RGIG6106	CON	VPG	29.9408	15.5233	0.0387211	Bacteria	Firmicutes	Clostridia	Oscillospirales	Ruminococcaceae	Firm-04		0	2	4	0	9	0	1	9	3	1	0	4	0	0	3	0	0	0	0	0	0	0	7	6	0	0	0	3	1	0	0	0	1	0	0	0	1
RGIG2780	CON	VPG	20.7992	12.855	0.00363662	Bacteria	Firmicutes	Clostridia	Oscillospirales	Ruminococcaceae	Firm-04		0	1	5	0	9	0	1	10	4	3	0	3	0	0	5	0	0	0	0	0	0	0	8	4	0	0	0	2	1	0	0	0	0	0	0	0	1
RGIG7982	CON	VPG	15.0717	8.79333	0.0284207	Bacteria	Firmicutes	Clostridia	Oscillospirales	Ruminococcaceae	Firm-04		0	1	5	0	10	0	1	10	6	3	0	3	0	0	4	0	0	0	0	0	0	0	6	4	0	0	1	5	1	0	0	0	1	0	0	0	1
RUG11832	CON	VPG	47.4633	2.48333	0.000656027	Bacteria	Firmicutes	Clostridia	Oscillospirales	DTU089			0	0	0	0	0	0	0	0	0	0	0	19	0	0	0	0	0	0	0	0	1	0	1	0	0	0	0	0	1	0	0	0	0	0	0	0	0
RUG12292	CON	VPG	55.5717	27.3792	0.0284207	Bacteria	Firmicutes	Clostridia	Oscillospirales	DTU089			0	0	1	1	0	0	0	0	0	0	0	13	0	0	0	0	0	0	0	0	1	0	2	0	0	0	0	0	0	0	0	0	0	0	0	0	0
RGIG1247	CON	VPG	202.318	4.53833	0.000656553	Bacteria	Firmicutes	Clostridia	Oscillospirales	DTU089			0	0	0	0	1	0	0	0	0	0	0	18	0	0	0	0	0	0	0	0	1	1	0	0	0	0	0	0	1	0	0	0	0	0	0	0	0
RUG10536	CON	VPG	52.1542	17.5192	0.0144925	Bacteria	Firmicutes	Clostridia	Oscillospirales	DTU089			0	0	1	0	0	0	0	0	0	0	0	19	0	0	0	0	0	0	0	0	1	1	0	0	0	0	0	0	1	0	0	0	0	0	0	0	0
RUG10175	CON	VPG	96.4275	29.3592	0.00231643	Bacteria	Firmicutes	Clostridia	Oscillospirales	DTU089			0	0	1	0	0	0	0	0	0	0	0	21	0	0	0	0	0	0	0	0	1	1	4	0	0	0	0	0	1	0	0	0	0	0	0	0	0
RUG11255	CON	VPG	4.56417	1.70917	0.014117	Bacteria	Firmicutes	Clostridia	Oscillospirales	DTU089			0	0	0	0	0	0	0	0	0	0	0	16	0	0	0	0	0	0	0	0	1	0	2	0	0	0	0	0	0	0	0	0	0	0	0	0	0
RUG12488	CON	VPG	74.3933	31.8608	0.0387211	Bacteria	Firmicutes	Clostridia	Oscillospirales	DTU089			0	0	0	0	0	0	0	0	0	0	0	13	0	0	0	0	1	0	0	0	1	0	2	0	0	0	0	0	0	0	0	0	0	0	0	0	0
RUG14065	CON	VPG	9.995	4.87417	0.0403606	Bacteria	Firmicutes	Clostridia	Oscillospirales	DTU089			0	0	0	0	0	0	0	0	0	0	0	16	0	0	0	0	0	0	0	0	1	0	1	0	0	0	0	0	1	0	0	0	0	0	0	0	0
RUG11851	CON	VPG	58.5108	1.93917	0.00291403	Bacteria	Firmicutes	Clostridia	Oscillospirales	DTU089	UBA1213		0	0	1	0	0	0	0	0	0	0	0	15	0	0	0	0	0	0	0	0	1	1	1	0	0	0	0	0	0	0	0	0	0	0	0	0	0
RUG12476	CON	VPG	40.845	6.38667	0.012094	Bacteria	Firmicutes	Clostridia	Oscillospirales	DTU089	UBA1213		0	0	1	0	0	0	0	0	0	0	0	16	0	0	0	0	0	0	0	0	1	1	0	0	0	0	0	0	0	0	0	0	0	0	0	0	0
RUG14880	CON	VPG	18.2633	1.08583	0.00789825	Bacteria	Firmicutes	Clostridia	Oscillospirales	DTU089	UBA1213		0	1	1	0	0	0	0	0	0	0	0	17	0	0	0	0	0	0	0	0	1	1	1	0	0	0	0	0	1	0	0	0	0	0	0	0	0
RUG12226	CON	VPG	43.8	5.05	0.012094	Bacteria	Firmicutes	Clostridia	Oscillospirales	DTU089	UBA1213	UBA9224	0	1	2	0	0	0	0	0	0	0	0	21	0	0	0	0	0	0	0	0	1	1	2	0	0	0	0	0	1	0	0	0	0	0	0	0	0
RUG12188	CON	VPG	64.1692	12.9167	0.00555959	Bacteria	Firmicutes	Clostridia	Oscillospirales	DTU089	UBA1213	UBA9224	0	0	2	0	0	0	0	0	0	0	0	21	0	0	0	0	0	0	0	0	1	1	3	0	0	0	0	0	1	0	0	0	0	0	0	0	0
RUG12775	CON	VPG	41.32	5.21333	0.00829316	Bacteria	Firmicutes	Clostridia	Oscillospirales	DTU089	UBA1213	UBA9224	0	0	1	0	0	0	0	0	0	0	0	16	0	0	0	0	0	0	0	0	1	1	1	0	0	0	0	0	1	0	0	0	0	0	0	0	0
RUG11388	CON	VPG	42.2475	11.7475	0.0387211	Bacteria	Firmicutes	Clostridia	Oscillospirales	DTU089	UBA1213	UBA9224	0	0	2	0	0	0	0	0	0	0	0	20	0	0	0	0	0	0	0	0	1	1	1	0	0	0	0	0	1	0	0	0	0	0	0	0	0
RUG11824	CON	VPG	14.2608	3.40333	0.000201172	Bacteria	Firmicutes	Clostridia	Oscillospirales	DTU089	UBA1213		0	1	1	0	0	0	0	0	0	0	0	16	0	0	0	0	0	0	0	0	1	1	1	0	0	0	0	0	1	0	0	0	0	0	0	0	0
GCA_002350705.1_ASM235070v1_genomic	CON	VPG	15.2958	5.98833	0.044902	Bacteria	Firmicutes	Clostridia	Oscillospirales	DTU089	UBA1213	GCA_002350705.1	0	0	2	0	0	0	0	1	0	0	0	17	0	0	0	0	0	0	0	0	1	1	3	0	0	0	0	0	1	0	0	0	0	0	0	0	0
RUG11202	CON	VPG	2.09667	0.539167	0.0119485	Bacteria	Firmicutes	Clostridia	Oscillospirales	DTU089	UBA1213	GCA_002350705.1	0	0	2	0	0	0	0	0	0	0	0	19	0	0	0	0	0	0	0	0	1	1	3	0	0	0	0	0	1	0	0	0	0	0	0	0	0
RUG13073	CON	VPG	29.0808	10.9842	0.0332414	Bacteria	Firmicutes	Clostridia	Oscillospirales	DTU089	UBA1213		0	0	1	0	0	0	0	0	0	0	0	18	0	0	0	0	0	0	0	0	1	1	2	0	0	0	0	0	1	0	0	0	0	0	0	0	0
RUG13186	CON	VPG	42.2275	15.1575	0.00451305	Bacteria	Firmicutes	Clostridia	Oscillospirales	DTU089	UBA1213		0	0	1	0	0	0	0	0	0	0	0	17	0	0	0	0	0	0	0	0	1	1	3	0	0	0	0	0	0	0	0	0	0	0	0	0	0
RUG13101	CON	VPG	23.58	9.36	0.0144925	Bacteria	Firmicutes	Clostridia	Oscillospirales	DTU089	UBA1213		0	0	1	0	0	0	0	0	0	0	0	16	0	0	0	0	0	0	0	0	1	1	2	0	0	0	0	0	0	0	0	0	0	0	0	0	0
RUG13763	CON	VPG	33.9208	11.9558	0.00451305	Bacteria	Firmicutes	Clostridia	Oscillospirales	DTU089	UBA1213		0	0	1	0	0	0	0	0	0	0	0	14	0	0	0	0	0	0	0	0	1	1	2	0	0	0	0	0	0	0	0	0	0	0	0	0	0
RUG11845	CON	VPG	113.987	18.5042	0.0172712	Bacteria	Firmicutes	Clostridia	Oscillospirales	DTU089	UBA1213		0	0	1	0	1	0	0	0	0	0	0	14	0	0	0	0	0	0	0	0	1	1	2	0	0	0	0	0	1	0	0	0	0	0	0	0	0
RUG14906	CON	VPG	59.6533	2.075	0.0193206	Bacteria	Firmicutes	Clostridia	Oscillospirales	DTU089	UBA1213		0	0	1	0	0	0	0	0	0	0	0	14	0	0	0	0	0	0	0	0	1	1	1	0	0	0	0	0	1	0	0	0	0	0	0	0	0
RUG12907	CON	VPG	48.2617	1.92583	0.0284207	Bacteria	Firmicutes	Clostridia	Oscillospirales	DTU089	UBA1213		0	0	1	0	0	0	0	0	0	0	0	11	0	0	0	0	0	0	0	0	1	1	0	0	0	0	0	0	1	0	0	0	0	0	0	0	0
RUG11816	CON	VPG	23.0875	3.59167	0.00681174	Bacteria	Firmicutes	Clostridia	Oscillospirales	DTU089	UBA1213		0	0	1	0	0	0	0	0	0	0	0	17	0	0	0	0	0	0	0	0	1	1	1	0	0	0	0	0	1	0	0	0	0	0	0	0	0
RUG11228	CON	VPG	197.974	37.9908	0.0172712	Bacteria	Firmicutes	Clostridia	Oscillospirales	DTU089	UBA1213		0	0	1	0	0	0	0	0	0	0	0	16	0	0	0	0	1	0	0	0	1	1	1	0	0	0	0	0	1	0	0	0	0	0	0	0	0
RUG10751	CON	VPG	21.055	10.0733	0.0172712	Bacteria	Firmicutes	Clostridia	Oscillospirales	DTU089	CAG-964		0	0	1	1	0	0	0	0	0	0	0	17	0	0	0	0	0	0	0	0	1	1	0	0	0	0	0	0	0	0	0	0	0	0	0	0	0
RUG14610	CON	VPG	86.055	44.2775	0.0284207	Bacteria	Firmicutes	Clostridia	Oscillospirales	DTU089	CAG-964		0	0	1	1	0	0	0	0	0	0	0	13	0	0	0	0	0	0	0	0	1	1	0	0	0	0	0	0	0	0	0	0	0	0	0	0	0
RUG11586	CON	VPG	26.9075	6.19	0.00291403	Bacteria	Firmicutes	Clostridia	Oscillospirales	DTU089	CAG-964		0	0	1	0	0	0	0	0	0	0	0	14	0	0	0	0	0	0	0	0	1	1	0	0	0	0	0	0	1	1	0	0	0	0	0	0	0
RUG10373	CON	VPG	18.0892	3.225	0.00829316	Bacteria	Firmicutes	Clostridia	Oscillospirales	DTU089	CAG-964		0	0	1	0	0	0	0	0	0	0	0	13	0	0	0	0	0	0	0	0	1	2	0	0	0	0	0	0	1	1	0	0	0	0	0	0	0
RUG10784	CON	VPG	155.507	28.2817	0.00555959	Bacteria	Firmicutes	Clostridia	Oscillospirales	DTU089			0	1	2	0	0	0	0	0	0	0	0	11	0	0	0	0	0	0	0	0	1	1	1	0	0	1	0	0	1	0	0	0	1	0	0	0	0
RUG14461	CON	VPG	372.808	42.2867	0.00143261	Bacteria	Firmicutes	Clostridia	Oscillospirales	DTU089			0	1	2	0	2	0	0	0	0	0	0	11	0	0	0	0	0	0	0	0	3	1	2	0	0	0	0	0	1	1	0	0	1	0	0	0	0
RUG10304	CON	VPG	112.738	27.1342	0.00363662	Bacteria	Firmicutes	Clostridia	Oscillospirales	DTU089			0	2	2	0	0	0	0	0	0	0	0	9	0	0	0	0	0	0	0	0	2	1	1	0	0	0	0	0	1	1	0	0	1	0	0	0	0
RUG11370	CON	VPG	167.851	30.7158	0.00363662	Bacteria	Firmicutes	Clostridia	Oscillospirales	DTU089			0	2	2	0	0	0	0	0	0	0	0	11	0	0	0	0	0	0	0	0	1	1	1	0	0	0	0	0	1	1	0	0	1	0	0	0	0
RGIG2899	CON	VPG	100.615	11.0583	0.000857939	Bacteria	Firmicutes	Clostridia	Oscillospirales	DTU089			0	1	2	0	0	0	0	0	0	0	0	9	0	0	0	0	0	0	0	0	1	1	2	0	0	0	0	0	1	1	0	0	1	0	0	0	0
RGIG566	CON	VPG	655.939	76.73	0.00143261	Bacteria	Firmicutes	Clostridia	Oscillospirales	DTU089			0	1	3	0	0	0	0	0	0	0	0	13	0	0	0	0	0	0	0	0	1	1	1	0	0	0	0	0	1	2	0	0	0	0	0	0	0
RUG11545	CON	VPG	809.778	97.2158	0.00182978	Bacteria	Firmicutes	Clostridia	Oscillospirales	DTU089			0	1	2	0	0	0	0	0	0	0	0	11	0	0	0	0	0	0	0	0	1	1	1	0	0	0	0	0	1	1	0	0	0	0	0	0	0
RUG10008	CON	VPG	86.1183	22.5258	0.00143261	Bacteria	Firmicutes	Clostridia	Oscillospirales	DTU089			0	2	3	0	0	0	0	0	0	0	0	12	0	0	0	0	0	0	0	0	1	0	2	0	0	0	0	0	1	1	0	0	0	0	0	0	0
RUG11516	CON	VPG	56.1117	7.6975	0.00111458	Bacteria	Firmicutes	Clostridia	Oscillospirales	DTU089			0	2	2	0	0	0	0	0	0	0	0	12	0	0	0	0	0	0	0	0	1	1	1	0	0	0	0	0	1	2	0	0	1	0	0	0	0
RUG14799	CON	VPG	439.391	84.2658	0.00182978	Bacteria	Firmicutes	Clostridia	Oscillospirales	DTU089			0	2	2	0	0	0	0	0	0	0	0	10	0	0	0	0	0	0	0	0	2	1	1	0	0	0	0	0	1	0	0	0	1	0	0	0	0
RGIG1486	CON	VPG	52.975	5.1425	0.00135067	Bacteria	Firmicutes	Clostridia	Oscillospirales	DTU089			0	1	1	0	0	0	0	0	0	0	0	9	0	0	0	0	0	0	0	0	1	1	2	0	0	0	0	0	1	1	0	0	1	0	0	0	0
RGIG551	CON	VPG	169.515	22.8017	0.00182978	Bacteria	Firmicutes	Clostridia	Oscillospirales	DTU089			0	1	1	0	2	0	0	0	0	0	0	11	0	0	0	0	0	0	0	0	1	1	2	0	0	0	0	0	1	0	1	0	0	0	0	0	0
RGIG7067	CON	VPG	125.065	56.3783	0.0387211	Bacteria	Firmicutes	Clostridia	Oscillospirales	DTU089			0	0	1	0	0	0	0	0	0	0	0	3	0	0	0	0	0	0	0	0	0	0	1	0	0	0	0	0	0	0	0	0	0	0	0	0	0
RGIG3058	CON	VPG	0.205833	0.0883333	0.00499304	Bacteria	Firmicutes	Clostridia	Christensenellales	CAG-138	UBA1685		0	2	1	0	0	0	0	0	0	0	0	3	0	0	0	0	0	0	1	0	1	0	0	0	0	0	0	0	0	0	0	0	0	0	0	0	0
RGIG5591	CON	VPG	0.0341667	0.00666667	0.0488931	Bacteria	Firmicutes	Clostridia	4C28d-15	CAG-727			0	1	3	0	0	0	0	0	0	0	0	2	0	0	0	0	0	0	0	0	1	0	0	0	0	0	0	0	0	0	0	0	0	0	0	0	0
RGIG10301	CON	VPG	2.73583	0.9775	2.95841e-06	Bacteria	Firmicutes	Clostridia	UBA1212	UBA1212			0	4	0	0	2	0	0	0	0	0	0	3	0	0	0	0	0	0	1	0	0	0	1	0	1	1	2	0	0	0	0	0	3	1	2	1	0
RGIG7274	CON	VPG	0.679167	0.055	0.002465	Bacteria	Firmicutes	Clostridia	UBA1212	UBA1255			1	2	1	1	1	0	0	0	0	0	0	4	0	0	1	0	0	0	1	0	0	0	1	0	0	0	0	0	0	0	0	0	1	1	1	0	3
RUG14762	CON	VPG	18.4633	4.87083	0.000857939	Bacteria	Firmicutes	Clostridia	Saccharofermentanales	Saccharofermentanaceae	Firm-16		1	1	4	0	2	0	1	2	2	0	0	4	0	0	1	0	0	0	0	0	0	0	0	0	1	0	0	0	1	2	0	0	1	0	0	0	1
RGIG2713	CON	VPG	109.078	38.0675	0.00037128	Bacteria	Firmicutes	Clostridia	Saccharofermentanales	Saccharofermentanaceae	Firm-16		1	1	5	0	2	0	0	3	3	1	0	4	0	0	1	0	0	0	0	0	0	0	0	0	0	0	0	0	1	1	0	0	1	0	0	0	0
RUG10162	CON	VPG	80.0817	40.5033	0.0100445	Bacteria	Firmicutes	Clostridia	Saccharofermentanales	Saccharofermentanaceae	Firm-16		1	1	5	0	2	0	1	2	4	0	0	5	0	0	1	0	0	0	0	0	0	0	0	0	0	0	0	0	1	1	0	0	1	0	0	1	1
RUG14033	CON	VPG	73.9142	30.9908	0.00555959	Bacteria	Firmicutes	Clostridia	Saccharofermentanales	Saccharofermentanaceae	Firm-16		1	1	5	0	2	0	1	2	3	0	0	3	0	0	1	0	0	0	0	0	0	0	0	0	1	0	0	0	1	1	0	0	1	0	0	1	1
RGIG6874	CON	VPG	6.015	1.17833	0.00037128	Bacteria	Cyanobacteria	Vampirovibrionia	Gastranaerophilales	Gastranaerophilaceae			0	0	1	0	0	0	0	0	0	0	0	5	0	0	0	0	0	0	0	0	4	1	0	0	0	0	0	0	0	0	0	1	0	0	1	0	0
RGIG9098	CON	VPG	1.05583	0.610833	0.0208379	Archaea	Euryarchaeota	Thermoplasmata_A	Methanomassiliicoccales	Methanomethylophilaceae			0	0	0	0	0	0	0	0	0	0	0	0	0	0	0	0	0	0	0	0	0	0	0	0	0	0	0	0	0	0	0	0	0	0	0	0	0
RGIG6046	CON	VPG	31.25	3.18	8.87523e-06	Archaea	Euryarchaeota	Thermoplasmata_A	Methanomassiliicoccales	Methanomethylophilaceae			0	0	0	0	0	0	0	0	0	0	0	0	0	0	0	0	0	0	0	0	0	0	0	0	0	0	0	0	0	0	0	0	0	0	0	0	0
RGIG6768	CON	VPG	1.2775	0.369167	0.000307114	Archaea	Euryarchaeota	Thermoplasmata_A	Methanomassiliicoccales	Methanomethylophilaceae			0	0	0	0	0	0	0	0	0	0	0	0	0	0	0	0	0	0	0	0	0	0	0	0	0	0	0	0	0	0	0	0	0	0	0	0	0
Seshadri.3368440-submission.assembly	CON	VPG	0.095	0.0533333	0.025451	Archaea	Euryarchaeota	Methanobacteria	Methanobacteriales	Methanobacteriaceae	Methanobrevibacter	GCF_000621965.1	0	0	0	0	0	0	0	0	0	0	0	0	0	0	0	0	0	0	0	0	0	0	0	0	0	0	0	0	0	0	0	0	0	0	0	0	0
RGIG3316	CON	VPG	10.0233	3.74333	0.000495534	Archaea	Euryarchaeota	Methanobacteria	Methanobacteriales	Methanobacteriaceae	Methanobrevibacter		0	0	0	0	0	0	0	0	0	0	0	0	0	0	0	0	0	0	0	0	0	0	0	0	0	0	0	0	0	0	0	0	0	0	0	0	0
RUG12982	CON	VPG	136.285	68.2817	0.0144925	Archaea	Euryarchaeota	Methanobacteria	Methanobacteriales	Methanobacteriaceae	Methanobrevibacter	GCA_002509015.1	0	0	0	0	0	0	0	0	0	0	0	1	0	0	0	0	0	0	0	0	0	0	0	0	0	0	0	0	0	0	0	0	0	0	0	0	0
RUG10738	CON	VPG	19.6983	8.64667	0.0204892	Archaea	Euryarchaeota	Methanobacteria	Methanobacteriales	Methanobacteriaceae	Methanobrevibacter	GCA_002509015.1	0	0	0	0	0	0	0	0	0	0	0	0	0	0	0	0	0	0	0	0	0	0	0	0	0	0	0	0	0	0	0	0	0	0	0	0	0
RUG14349	CON	VPG	18.715	4.96667	0.0241843	Archaea	Euryarchaeota	Methanobacteria	Methanobacteriales	Methanobacteriaceae	Methanobrevibacter	GCA_002509015.1	0	0	0	0	0	0	0	0	0	0	0	0	0	0	0	0	0	0	0	0	0	0	0	0	0	0	0	0	0	0	0	0	0	0	0	0	0
RUG10830	CON	VPG	13.005	3.9825	0.0387211	Archaea	Euryarchaeota	Methanobacteria	Methanobacteriales	Methanobacteriaceae	Methanobrevibacter	GCA_002509015.1	0	0	0	0	0	0	0	0	0	0	0	0	0	0	0	0	0	0	0	0	0	0	0	0	0	0	0	0	0	0	0	0	0	0	0	0	0
RUG11990	CON	VPG	33.9658	19.8075	0.0376254	Archaea	Euryarchaeota	Methanobacteria	Methanobacteriales	Methanobacteriaceae	Methanobrevibacter		0	0	0	0	0	0	0	0	0	0	0	0	0	0	0	0	0	0	0	0	0	0	0	0	0	0	0	0	0	0	0	0	0	0	0	0	0
RUG13541	CON	VPG	96.3417	51.6867	0.0284207	Bacteria	Actinobacteria	Coriobacteriia	Coriobacteriales	Atopobiaceae	UBA1367		29	3	1	1	7	0	0	0	0	0	0	13	0	0	0	0	0	0	0	0	2	0	3	0	0	0	0	0	0	8	1	0	0	0	0	0	0
RGIG8822	CON	VPG	2.7025	1.44083	0.0204892	Bacteria	Actinobacteria	Coriobacteriia	Coriobacteriales	Atopobiaceae	UBA1367		27	3	3	1	2	0	0	0	0	0	0	14	0	0	0	0	0	0	0	0	1	0	3	0	0	0	0	0	1	6	1	1	1	0	0	0	0
RUG12043	CON	VPG	6.31083	3.81917	0.00829316	Bacteria	Actinobacteria	Coriobacteriia	Coriobacteriales	Atopobiaceae	UBA1367		32	2	1	1	3	0	0	0	1	0	0	15	0	0	0	0	0	0	0	0	1	0	2	0	0	0	0	0	0	8	0	1	0	0	0	0	0
RUG12341	CON	VPG	5.45583	3.06917	0.0261968	Bacteria	Actinobacteria	Coriobacteriia	Coriobacteriales	Atopobiaceae	UBA1367		32	2	3	1	4	0	0	0	0	0	0	17	0	0	0	0	0	0	0	0	1	0	2	0	0	0	0	0	0	8	0	1	0	0	0	0	0
RUG13125	CON	VPG	3.09667	1.09833	0.00220387	Bacteria	Actinobacteria	Coriobacteriia	Coriobacteriales	Atopobiaceae	UBA7741		11	1	6	1	4	0	0	0	0	0	0	13	0	0	0	0	0	0	0	0	1	0	2	0	0	0	0	0	0	6	0	0	0	0	0	0	0
RUG14419	CON	VPG	1.715	0.613333	0.000102805	Bacteria	Actinobacteria	Coriobacteriia	Coriobacteriales	Atopobiaceae			16	1	3	1	2	0	0	0	0	0	0	12	0	0	0	0	0	0	0	0	1	0	2	0	0	0	0	0	1	5	0	0	0	0	0	0	0
RUG10887	CON	VPG	9.10417	3.18833	0.000144222	Bacteria	Actinobacteria	Coriobacteriia	Coriobacteriales	Atopobiaceae	Olsenella		1	0	3	0	1	0	0	0	0	0	0	5	0	0	0	0	0	0	0	0	1	0	1	0	0	0	0	0	0	1	0	0	0	0	0	0	0
RUG12560	CON	VPG	3.11667	1.55167	0.00111458	Bacteria	Actinobacteria	Coriobacteriia	Coriobacteriales	Atopobiaceae	Olsenella		1	0	2	0	1	0	0	0	0	0	0	3	0	0	0	0	0	0	0	0	1	0	3	0	0	0	0	0	0	1	0	0	0	0	0	0	0
Seshadri.3620061-assembly.fasta	CON	VPG	14.0658	11.8708	0.0204892	Bacteria	Actinobacteria	Coriobacteriia	Coriobacteriales	Eggerthellaceae	Denitrobacterium	Denitrobacterium detoxificans	0	0	0	0	0	0	0	0	0	0	0	0	0	0	0	0	0	0	0	0	0	0	2	0	0	0	0	0	0	0	0	0	0	0	0	0	0
RUG13100	CON	VPG	0.281667	0.115833	0.00238391	Bacteria	Actinobacteria	Coriobacteriia	Coriobacteriales	Eggerthellaceae	Cryptobacterium	GCF_001486445.1	0	0	2	0	0	0	0	0	0	0	0	0	0	0	0	0	0	0	0	0	0	0	0	0	0	0	0	0	0	0	0	0	0	0	0	0	0
RUG13029	CON	VPG	0.07	0.0391667	0.0268796	Bacteria	Actinobacteria	Coriobacteriia	Coriobacteriales	Eggerthellaceae	Cryptobacterium	GCF_001486445.1	0	0	2	0	0	0	0	0	0	0	0	0	0	0	0	0	0	0	0	0	0	0	1	0	0	0	0	0	0	0	0	0	0	0	0	0	0
Seshadri.4301034-submission.assembly	CON	VPG	0.175	0.0975	0.0118375	Bacteria	Actinobacteria	Actinobacteria	Actinomycetales	Actinomycetaceae	Actinomyces	Actinomyces denticolens	1	1	2	0	0	0	0	0	0	0	0	17	0	1	1	0	0	0	0	0	3	0	0	0	0	0	0	0	1	3	2	0	2	0	0	0	0
Seshadri.3769059-submission.assembly	CON	VPG	0.120833	0.0483333	0.00480485	Bacteria	Actinobacteria	Actinobacteria	Actinomycetales	Actinomycetaceae	Actinomyces	Actinomyces ruminicola	4	4	8	1	1	0	0	0	2	0	0	17	0	1	0	0	0	0	0	0	0	0	0	0	1	0	0	1	3	4	0	1	3	0	2	0	3
RGIG10197	CON	VPG	6.18333	1.9525	0.0387211	Bacteria	Elusimicrobia	Elusimicrobia	Elusimicrobiales	Elusimicrobiaceae	UBA1436		0	0	3	1	0	0	0	0	0	0	0	2	0	0	0	0	0	0	0	0	0	2	0	0	0	0	0	0	0	0	0	0	0	0	0	0	0
RGIG6844	CON	VPG	36.2167	7.27083	2.21881e-05	Bacteria	Elusimicrobia	Elusimicrobia	Elusimicrobiales	Elusimicrobiaceae	UBA1436		0	0	3	0	0	0	0	0	0	0	0	1	0	0	0	0	0	0	0	0	0	0	0	0	0	0	0	0	0	0	0	0	0	0	0	0	0
RUG11046	CON	VPG	64.775	3.13583	7.39602e-07	Bacteria	Elusimicrobia	Elusimicrobia	Elusimicrobiales	Elusimicrobiaceae	UBA1436		0	0	2	0	0	0	0	0	0	0	0	1	0	0	0	0	0	0	0	0	0	0	0	0	0	0	0	0	0	0	0	0	0	0	0	0	0
RGIG6771	CON	VPG	17.8908	0.733333	0.0281718	Bacteria	Elusimicrobia	Elusimicrobia	Elusimicrobiales	Elusimicrobiaceae	UBA1174		0	0	2	0	0	0	0	0	0	0	0	2	0	0	0	0	0	0	0	0	0	0	0	0	0	0	0	0	0	0	0	0	0	0	0	0	0
RUG11865	CON	VPG	2.10167	0.155	0.000638894	Bacteria	UBA6262						0	0	1	0	1	0	0	0	0	0	0	0	0	0	1	0	0	0	0	0	0	0	0	0	0	0	0	0	0	0	0	0	0	0	0	0	0
GCA_002392975.1_ASM239297v1_genomic	CON	VPG	23.4575	2.66583	7.39602e-07	Bacteria	Elusimicrobia	Endomicrobia	Endomicrobiales	Endomicrobiaceae			0	0	0	0	1	0	0	0	0	0	0	2	0	0	0	0	0	0	0	0	2	0	0	1	0	0	0	0	0	0	0	0	0	0	0	0	0
GCA_002369095.1_ASM236909v1_genomic	CON	VPG	19.3742	1.79333	3.62999e-05	Bacteria	Elusimicrobia	Endomicrobia	Endomicrobiales	Endomicrobiaceae			0	0	0	0	1	0	0	0	0	0	0	2	0	0	0	0	0	0	0	0	2	0	0	1	0	0	0	0	0	0	0	0	0	0	0	0	0
RGIG10195	CON	VPG	1.49667	0.42	0.000201172	Bacteria	UBP6	UBA1177	UBA1177	UBA1177	UBA1177	GCA_002309575.1	0	0	1	1	0	0	0	0	0	0	0	4	0	0	0	0	0	0	0	0	4	0	0	0	0	0	0	0	0	0	1	0	0	0	0	0	0
RGIG10212	CON	VPG	0.1125	0.04	0.00631776	Bacteria	UBP6	UBA1177	UBA1177	UBA1177	UBA1177		0	0	1	0	0	0	0	0	0	0	0	4	0	0	0	0	0	0	0	0	4	0	0	0	0	1	0	0	0	0	1	0	0	0	0	0	0
RGIG2292	CON	VPG	0.0591667	0.03	0.00242375	Bacteria	UBP6	UBA1177	UBA1177	UBA1177	UBA1177		0	0	1	0	0	0	0	0	0	0	0	4	0	0	0	0	0	0	0	0	4	0	0	0	0	0	0	0	0	0	1	0	0	0	0	0	0
RGIG1556	CON	VPG	5.86833	1.7075	0.000656027	Bacteria	UBP6	UBA1177	UBA1177	UBA1177	UBA1177		0	0	1	0	0	0	0	0	0	0	0	4	0	0	0	0	0	0	0	0	4	0	0	0	0	0	0	0	0	0	1	0	0	0	0	0	0
RGIG6718	CON	VPG	0.401667	0.205833	0.0493994	Bacteria	UBP6	UBA1177	UBA1177	UBA1177	UBA1177		0	0	1	0	0	0	0	0	0	0	0	4	0	0	0	0	0	0	0	0	4	0	0	0	0	1	0	0	0	0	1	0	0	0	0	0	0
RGIG9961	CON	VPG	3.24083	1.38667	0.000495534	Bacteria	UBP6	UBA1177	UBA1177	UBA1177	UBA1177		0	0	2	0	0	0	0	0	0	0	0	5	0	0	0	0	0	0	0	0	4	0	0	0	0	0	0	0	0	0	1	0	0	0	0	0	0
RUG10526	CON	VPG	18.5892	4.25167	0.0179014	Bacteria	Planctomycetes	Planctomycetes	Pirellulales	Thermoguttaceae			0	7	0	0	4	0	0	0	2	0	0	2	0	0	2	0	0	0	4	0	0	0	0	1	0	4	0	1	0	3	6	0	4	0	1	3	0
RUG11551	CON	VPG	28.69	18.0892	0.00451305	Bacteria	Planctomycetes	Planctomycetes	Pirellulales	Thermoguttaceae			0	5	0	0	3	0	0	0	3	0	0	3	0	0	5	0	0	0	0	0	0	0	0	0	0	1	1	0	2	1	3	0	1	0	0	2	1
RGIG2001	CON	VPG	0.0458333	0.0208333	0.00263366	Bacteria	Planctomycetes	Planctomycetes	Pirellulales	Thermoguttaceae			0	3	0	0	3	0	0	0	3	0	0	5	0	0	4	0	0	0	2	0	0	0	0	0	0	2	1	2	0	2	6	0	1	0	1	2	1
RGIG1601	CON	VPG	3.35917	0.705	0.00425642	Bacteria	Verrucomicrobia	Lentisphaeria	Victivallales	UBA1407	UBA1724		0	6	2	0	2	0	0	0	0	0	0	2	0	0	1	0	0	0	8	0	1	0	0	0	1	1	5	0	0	0	1	2	5	0	4	6	18
RUG12541	CON	VPG	36.7175	3.67083	3.6442e-05	Bacteria	Verrucomicrobia	Lentisphaeria	UBA1784	UBA1829	UBA1732		0	11	2	0	2	0	0	3	3	0	0	2	0	0	1	0	0	0	0	0	2	0	0	0	3	0	1	2	3	0	1	0	1	0	0	2	0
RUG13946	CON	VPG	29.0942	5.31667	2.95841e-06	Bacteria	Verrucomicrobia	Lentisphaeria	UBA1784	UBA1829	UBA1732		0	13	2	0	2	0	0	4	3	0	0	2	0	0	1	0	0	0	0	0	1	0	0	0	3	0	2	2	3	0	1	1	1	0	0	2	0
RUG11954	CON	VPG	34.95	4.73833	3.62999e-05	Bacteria	Verrucomicrobia	Lentisphaeria	UBA1784	UBA1829	UBA1732		0	9	3	0	3	0	0	3	2	0	0	2	0	0	1	0	0	0	0	0	1	0	0	1	3	0	2	2	3	0	0	2	1	0	0	2	0
RUG10770	CON	VPG	28.455	4.16167	1.4792e-06	Bacteria	Verrucomicrobia	Lentisphaeria	UBA1784	UBA1829	UBA1732		0	11	2	0	1	0	0	3	3	0	0	2	0	0	1	0	0	0	0	0	2	0	0	2	2	0	2	2	3	1	1	2	1	0	0	2	0
RUG12414	CON	VPG	41.3467	6.14	7.39602e-07	Bacteria	Verrucomicrobia	Lentisphaeria	UBA1784	UBA1829	UBA1732		0	10	2	0	2	0	0	3	3	0	0	2	0	0	1	0	0	0	0	0	2	0	0	1	3	0	3	2	3	0	1	2	1	0	0	2	0
RGIG8244	CON	VPG	1.34417	0.0425	3.54565e-05	Bacteria	Verrucomicrobia	Lentisphaeria	UBA1784	UBA1829	UBA1732		1	15	0	2	6	0	0	2	3	0	0	2	0	0	0	0	0	0	8	0	2	0	0	0	1	15	1	0	0	0	6	0	4	1	4	7	12
RGIG5364	CON	VPG	0.0525	0.00333333	0.00340638	Bacteria	Verrucomicrobia	Lentisphaeria	UBA1784	UBA1829	UBA1732		0	11	3	6	8	0	0	3	5	0	0	5	0	0	6	0	0	0	11	0	2	0	0	0	0	2	12	1	1	2	9	2	9	1	11	4	18
RUG10831	CON	VPG	0.39	0.0266667	5.22664e-05	Bacteria	Verrucomicrobia	Lentisphaeria	UBA1784	UBA1829	UBA1829		5	19	4	1	17	0	0	1	4	0	0	4	0	0	2	0	0	0	2	0	1	0	0	0	0	6	6	1	1	1	4	2	12	1	5	31	10
RUG14295	CON	VPG	0.0866667	0.00583333	0.00293339	Bacteria	Verrucomicrobia	Lentisphaeria	UBA1784	UBA1829	UBA1829		5	18	6	1	18	0	0	1	4	0	0	3	0	0	2	0	0	0	2	0	1	0	0	0	0	7	6	1	1	1	2	2	11	1	5	32	12
RGIG3871	CON	VPG	0.02	0.00416667	0.01429	Bacteria	Verrucomicrobia	Lentisphaeria	UBA1784	UBA1829			2	7	3	5	4	0	0	2	3	0	0	4	0	0	3	0	0	0	4	0	2	0	0	0	0	4	5	1	1	0	4	2	4	0	4	2	5
RGIG3449	CON	VPG	1.0875	0.288333	0.000122509	Bacteria	Verrucomicrobia	Lentisphaeria	UBA1784	UBA1784	UBA1784		0	7	2	4	5	0	0	3	0	0	0	2	0	0	4	0	0	0	6	0	1	0	0	0	0	3	3	0	1	0	9	1	6	3	3	1	11
RGIG5319	CON	VPG	0.03	0.00166667	0.00966062	Bacteria	Verrucomicrobia	Lentisphaeria	UBA1784	UBA1784	UBA1784		0	7	1	2	0	0	0	0	0	0	0	3	0	0	1	0	0	0	0	0	1	0	0	0	0	3	1	0	0	0	3	1	4	2	0	0	10
RGIG1931	CON	VPG	1.11083	0.249167	3.6442e-05	Bacteria	Verrucomicrobia	Lentisphaeria	UBA1784	UBA1784			0	3	1	1	1	0	0	0	0	0	0	2	0	0	0	0	0	0	2	0	1	0	0	1	0	2	0	0	0	0	4	1	2	0	0	0	0
RGIG6649	CON	VPG	20.9233	3.39	0.00037128	Bacteria	Verrucomicrobia	Kiritimatiellae	LD1-PB3	Lenti-01			0	0	0	0	0	0	0	1	0	0	0	13	0	0	0	0	2	0	1	0	1	0	0	0	0	0	0	0	0	0	0	0	0	0	0	1	0
GCA_002309765.1_ASM230976v1_genomic	CON	VPG	4.6975	1.2575	1.4792e-06	Bacteria	Verrucomicrobia	Kiritimatiellae	RFP12	UBA1067	UBA1200	GCA_002309765.1	0	16	2	0	13	0	0	0	2	0	0	3	0	0	1	0	1	0	8	0	0	0	0	0	1	4	5	1	2	2	5	0	3	0	2	4	1
RGIG3692	CON	VPG	2.29167	0.535	2.95841e-06	Bacteria	Verrucomicrobia	Kiritimatiellae	RFP12	UBA1067	UBA1200		0	15	2	0	9	0	0	0	2	0	0	3	0	0	1	0	0	0	8	0	0	0	0	0	1	5	4	1	3	3	5	0	3	0	2	4	0
RGIG2502	CON	VPG	82.2742	23.4808	0.00037128	Bacteria	Verrucomicrobia	Kiritimatiellae	RFP12	UBA1067	UBA1067		0	21	1	0	7	0	0	1	3	0	0	4	0	0	3	0	0	0	8	0	1	0	0	0	1	11	7	0	2	1	1	0	4	0	3	5	1
RGIG6720	CON	VPG	70.2258	10.0767	7.39602e-07	Bacteria	Verrucomicrobia	Kiritimatiellae	RFP12	UBA1067	UBA3624		0	14	0	0	3	0	0	1	2	0	0	2	0	0	4	0	0	0	15	0	1	0	0	0	1	9	1	1	1	2	12	0	2	0	0	8	5
RUG14565	CON	VPG	141.077	16.07	3.32821e-05	Bacteria	Verrucomicrobia	Kiritimatiellae	RFP12	UBA1067	UBA3624		0	25	0	0	10	0	0	0	3	0	0	5	0	0	4	0	0	0	9	0	1	0	0	0	3	11	5	0	2	0	1	0	3	0	7	4	1
RUG12514	CON	VPG	123.391	13.9608	1.40524e-05	Bacteria	Verrucomicrobia	Kiritimatiellae	RFP12	UBA1067	UBA3624		0	17	0	0	6	0	0	0	2	0	0	5	0	0	3	0	0	0	11	0	1	0	0	0	1	12	6	0	3	3	2	0	5	0	3	4	1
RGIG5926	CON	VPG	374.747	42.4008	7.39602e-07	Bacteria	Fibrobacteres	Fibrobacteria	Fibrobacterales	Fibrobacteraceae	Fibrobacter		0	2	3	0	13	0	7	11	7	2	0	4	0	0	4	0	2	0	0	0	3	0	1	5	1	1	0	4	0	0	0	0	0	0	0	1	0
RUG12518	CON	VPG	129.135	36.0108	0.000274392	Bacteria	Fibrobacteres	Fibrobacteria	Fibrobacterales	Fibrobacteraceae	Fibrobacter		0	2	1	0	15	0	7	9	6	3	0	4	0	0	4	0	2	0	0	0	3	0	0	6	1	0	0	4	0	0	0	0	0	0	0	0	0
RUG13122	CON	VPG	158.157	83.4383	0.0241843	Bacteria	Fibrobacteres	Fibrobacteria	Fibrobacterales	Fibrobacteraceae	Fibrobacter		0	2	3	0	12	0	7	11	4	3	0	3	0	0	4	0	2	0	0	0	3	0	0	6	1	0	0	3	0	0	0	0	0	0	0	0	0
RUG14683	CON	VPG	150.673	79.5583	0.0204892	Bacteria	Fibrobacteres	Fibrobacteria	Fibrobacterales	Fibrobacteraceae	Fibrobacter		0	2	3	0	13	0	7	11	7	3	0	4	0	0	4	0	2	0	0	0	3	0	0	5	1	0	0	4	0	0	0	0	0	0	0	1	0
RUG10364	CON	VPG	191.954	99.3358	0.0204892	Bacteria	Fibrobacteres	Fibrobacteria	Fibrobacterales	Fibrobacteraceae	Fibrobacter		0	2	3	0	13	0	7	11	4	3	0	4	0	0	4	0	2	0	0	0	3	0	0	4	1	0	0	5	0	0	0	0	0	0	0	1	0
RUG13203	CON	VPG	177.371	39.5242	3.32821e-05	Bacteria	Fibrobacteres	Fibrobacteria	Fibrobacterales	Fibrobacteraceae	Fibrobacter		0	2	1	0	12	0	7	9	6	1	0	4	0	0	4	0	2	0	0	0	3	0	0	3	1	0	0	4	0	0	0	0	0	0	0	1	0
RGIG8049	CON	VPG	213.958	39.5392	1.40524e-05	Bacteria	Fibrobacteres	Fibrobacteria	Fibrobacterales	Fibrobacteraceae	Fibrobacter		0	2	2	0	10	0	8	9	8	1	0	5	0	0	6	0	1	0	0	0	3	0	0	4	1	0	0	4	0	0	0	0	0	0	0	0	0
RUG12625	CON	VPG	182.813	39.8225	2.21881e-05	Bacteria	Fibrobacteres	Fibrobacteria	Fibrobacterales	Fibrobacteraceae	Fibrobacter		0	2	1	0	12	0	7	9	6	1	0	4	0	0	4	0	2	0	0	0	3	0	0	4	1	0	0	4	0	0	0	0	0	0	0	1	0
RUG12439	CON	VPG	49.2175	21.6675	0.000495534	Bacteria	Fibrobacteres	Fibrobacteria	Fibrobacterales	Fibrobacteraceae	Fibrobacter		0	2	3	0	14	0	8	10	8	2	0	4	0	0	4	0	2	0	0	0	4	0	0	7	1	0	0	5	0	0	0	0	0	0	0	0	0
RUG10790	CON	VPG	55.8108	20.6575	0.00037128	Bacteria	Fibrobacteres	Fibrobacteria	Fibrobacterales	Fibrobacteraceae	Fibrobacter		0	2	1	0	11	0	9	9	6	2	0	5	0	0	4	0	2	0	0	0	3	0	0	3	1	0	0	5	0	0	0	0	0	0	0	0	0
Fibrobacter_succinogenes_subsp._succinogenes_S85	CON	VPG	347.147	147.54	0.00555959	Bacteria	Fibrobacteres	Fibrobacteria	Fibrobacterales	Fibrobacteraceae	Fibrobacter	Fibrobacter succinogenes	0	2	3	0	14	0	6	9	7	3	0	4	0	0	4	0	2	0	0	0	3	0	0	5	1	0	0	4	0	0	0	0	0	0	0	1	0
GCA_002394865.1_ASM239486v1_genomic	CON	VPG	51.5558	28.3633	0.0144925	Bacteria	Fibrobacteres	Fibrobacteria	Fibrobacterales	Fibrobacteraceae	Fibrobacter	GCA_002394865.1	0	2	2	0	11	0	6	8	5	3	0	5	0	0	4	0	2	0	0	0	3	0	0	5	1	0	0	4	0	0	0	0	0	0	0	1	0
GCA_002372655.1_ASM237265v1_genomic	CON	VPG	48.2967	27.6758	0.0144925	Bacteria	Fibrobacteres	Fibrobacteria	Fibrobacterales	Fibrobacteraceae	Fibrobacter	GCA_002394865.1	0	2	2	0	11	0	6	8	5	3	0	4	0	0	4	0	2	0	0	0	3	0	0	4	1	0	0	4	0	0	0	0	0	0	0	1	0
RGIG9997	CON	VPG	28.375	11.95	0.00037128	Bacteria	Fibrobacteres	Fibrobacteria	Fibrobacterales	Fibrobacteraceae	Fibrobacter		0	2	1	0	15	0	7	9	5	6	0	4	0	0	5	0	2	0	0	0	3	0	0	2	1	0	0	4	0	0	0	0	0	0	0	0	0
RGIG1477	CON	VPG	41.33	30.2958	0.0332414	Bacteria	Fibrobacteres	Fibrobacteria	Fibrobacterales	Fibrobacteraceae	Fibrobacter		0	2	3	0	13	0	3	5	3	2	0	4	0	0	3	0	1	0	0	0	3	0	0	1	1	0	0	1	0	0	1	0	0	0	0	0	0
RUG11387	CON	VPG	85.1558	39.6983	0.00829316	Bacteria	Fibrobacteres	Fibrobacteria	Fibrobacterales	Fibrobacteraceae	Fibrobacter		0	1	2	0	15	0	5	4	2	2	0	4	0	0	1	0	1	0	0	0	3	0	0	1	0	0	0	0	0	0	0	0	0	0	0	0	0
RUG11173	CON	VPG	0.2375	0.0666667	0.00070449	Bacteria	Fibrobacteres	Fibrobacteria	Fibrobacterales	Fibrobacteraceae	Fibrobacter		0	1	0	0	10	0	3	5	2	1	0	4	0	0	2	0	1	0	0	0	3	0	0	2	0	0	0	3	0	0	0	0	0	0	0	0	0
RGIG973	CON	VPG	0.0133333	0	0.0365906	Bacteria	Bacteroidetes	Bacteroidia	Bacteroidales	Rikenellaceae			0	3	2	1	0	0	0	1	0	0	0	1	0	0	0	0	2	0	2	0	2	0	0	0	0	0	0	0	0	0	0	0	0	0	0	0	0
RGIG202	CON	VPG	2.2975	0.459167	0.00037128	Bacteria	Bacteroidetes	Bacteroidia	Bacteroidales	Rikenellaceae			0	3	2	1	0	0	0	1	0	0	0	1	0	0	0	0	3	0	2	0	2	0	0	0	0	0	0	0	0	0	0	0	0	0	0	0	0
RGIG1820	CON	VPG	0.15	0.0775	0.0129045	Bacteria	Bacteroidetes	Bacteroidia	Bacteroidales	Rikenellaceae	Alistipes		0	11	3	0	0	0	0	0	2	0	0	7	0	0	0	0	0	0	1	0	2	0	0	0	0	9	1	0	2	0	3	1	0	0	0	0	1
RGIG6334	CON	VPG	0.035	0.005	0.023353	Bacteria	Bacteroidetes	Bacteroidia	Bacteroidales	Rikenellaceae	Alistipes		0	11	2	0	1	0	0	0	1	0	0	7	0	0	0	0	0	0	1	0	2	0	0	0	0	9	2	0	2	0	3	0	0	0	0	0	1
RGIG3003	CON	VPG	4.94083	3.4525	0.014117	Bacteria	Bacteroidetes	Bacteroidia	Bacteroidales	Rikenellaceae	Alistipes		0	9	1	0	1	0	0	0	0	0	0	7	0	0	0	0	0	0	0	0	2	0	0	0	0	6	0	0	1	1	2	0	0	0	0	0	0
RGIG6368	CON	VPG	1.71	1.26083	0.0178765	Bacteria	Bacteroidetes	Bacteroidia	Bacteroidales	Rikenellaceae	Alistipes		0	8	4	2	0	0	0	0	1	0	0	2	0	0	0	0	0	0	7	0	2	0	0	0	0	0	0	1	1	0	0	0	2	0	0	0	1
RGIG5249	CON	VPG	0.0183333	0.000833333	0.00237662	Bacteria	Bacteroidetes	Bacteroidia	Bacteroidales	Rikenellaceae	Alistipes		0	8	2	0	7	0	0	1	1	0	0	2	0	0	4	0	1	0	7	0	2	1	0	1	0	0	1	2	0	0	1	0	1	0	0	0	1
RGIG4682	CON	VPG	0.0925	0.0325	0.0103516	Bacteria	Bacteroidetes	Bacteroidia	Bacteroidales	Rikenellaceae	Alistipes		0	8	0	1	3	0	0	0	0	0	0	2	0	0	2	0	0	0	1	0	2	0	0	0	1	1	1	0	1	2	2	0	2	0	0	0	1
RGIG6186	CON	VPG	0.5775	0.275833	0.000150713	Bacteria	Bacteroidetes	Bacteroidia	Bacteroidales	Rikenellaceae	Alistipes		0	5	0	1	1	0	0	0	0	0	0	8	0	0	0	0	0	0	3	0	2	0	0	0	0	0	1	0	0	0	1	0	0	0	0	0	0
RGIG4690	CON	VPG	0.0166667	0.00333333	0.0139232	Bacteria	Bacteroidetes	Bacteroidia	Bacteroidales	Barnesiellaceae			0	3	1	0	0	0	0	0	0	0	0	12	0	0	2	0	0	0	0	0	3	0	1	0	0	2	1	0	1	0	0	0	2	0	0	0	0
RUG12010	CON	VPG	169.306	97.6492	0.00451305	Bacteria	Bacteroidetes	Bacteroidia	Bacteroidales	Muribaculaceae	C941		0	4	5	1	2	0	0	2	0	0	0	13	0	0	1	0	2	0	2	0	3	0	4	2	0	1	2	0	2	2	1	0	1	0	0	0	0
Solden.2703719131	CON	VPG	132.165	84.0883	0.00829316	Bacteria	Bacteroidetes	Bacteroidia	Bacteroidales	Muribaculaceae	C941		0	4	6	1	2	0	0	2	0	0	0	13	0	0	1	0	2	0	2	0	3	0	5	2	0	0	2	0	2	2	1	0	1	0	0	0	0
RUG14590	CON	VPG	109.156	56.2575	0.00829316	Bacteria	Bacteroidetes	Bacteroidia	Bacteroidales	Muribaculaceae	C941		0	4	8	1	2	0	0	2	0	0	0	11	0	0	1	0	3	0	2	0	3	0	3	2	0	0	2	0	2	2	2	0	1	0	1	0	0
RUG11934	CON	VPG	237.143	112.738	0.00363662	Bacteria	Bacteroidetes	Bacteroidia	Bacteroidales	Muribaculaceae	C941		0	3	5	1	0	0	0	0	0	0	0	12	0	0	1	0	1	0	2	0	3	0	3	0	0	0	2	0	1	3	0	0	0	0	0	0	0
RUG12169	CON	VPG	468.188	200.138	0.044902	Bacteria	Bacteroidetes	Bacteroidia	Bacteroidales	Muribaculaceae	C941		0	4	5	1	1	0	0	1	0	0	0	11	0	0	1	0	2	0	2	0	3	0	3	1	0	0	2	0	1	2	1	0	0	0	0	0	0
RUG10614	CON	VPG	179.164	108.155	0.0332414	Bacteria	Bacteroidetes	Bacteroidia	Bacteroidales	Muribaculaceae	C941		0	4	8	1	2	0	0	2	0	0	0	13	0	0	1	0	2	0	3	0	3	0	3	2	0	0	3	0	2	2	2	0	1	0	1	0	0
RUG12955	CON	VPG	81.2558	36.4592	0.00037128	Bacteria	Bacteroidetes	Bacteroidia	Bacteroidales	Muribaculaceae	C941		0	4	10	1	4	0	0	2	0	0	0	13	0	0	2	0	2	0	3	0	3	0	3	1	0	0	3	0	2	2	3	0	0	0	1	0	0
RUG13947	CON	VPG	83.2817	37.4925	0.000274392	Bacteria	Bacteroidetes	Bacteroidia	Bacteroidales	Muribaculaceae	C941		0	4	7	1	2	0	0	1	0	0	0	13	0	0	1	0	2	0	3	0	3	0	3	2	0	0	3	0	2	3	3	0	1	0	0	0	0
RUG11410	CON	VPG	165.541	94.9642	0.00829316	Bacteria	Bacteroidetes	Bacteroidia	Bacteroidales	Muribaculaceae	C941		0	4	8	1	2	0	0	2	0	0	0	13	0	0	1	0	2	0	3	0	3	0	3	2	0	1	3	0	2	3	3	0	1	0	1	0	0
RUG11741	CON	VPG	142.153	70.0217	0.00555959	Bacteria	Bacteroidetes	Bacteroidia	Bacteroidales	Muribaculaceae	C941		0	5	7	0	2	0	0	2	0	0	0	13	0	0	1	0	2	0	3	0	3	0	3	2	0	0	3	0	2	2	3	0	1	0	1	0	0
RUG13867	CON	VPG	196.725	104.632	0.0100445	Bacteria	Bacteroidetes	Bacteroidia	Bacteroidales	Muribaculaceae	C941		0	3	6	1	4	0	0	1	0	0	0	13	0	0	1	0	2	0	2	0	3	0	3	1	0	1	2	0	1	2	1	0	1	0	0	0	0
RUG12739	CON	VPG	317.228	148.002	0.00555959	Bacteria	Bacteroidetes	Bacteroidia	Bacteroidales	Muribaculaceae	C941		0	4	6	2	3	0	0	1	0	0	0	13	0	0	1	0	2	0	2	0	3	0	3	2	0	0	2	0	2	2	1	0	1	0	0	0	0
RGIG7579	CON	VPG	16.0917	5.62	0.000656553	Bacteria	Bacteroidetes	Bacteroidia	Bacteroidales	Muribaculaceae	C941		0	1	2	2	0	0	0	1	0	0	0	10	0	0	0	0	1	0	1	0	5	0	2	0	0	0	0	0	1	0	1	0	0	0	0	0	0
RUG13112	CON	VPG	68.4442	23.7142	0.00231643	Bacteria	Bacteroidetes	Bacteroidia	Bacteroidales	Muribaculaceae	C941		0	1	3	2	0	0	0	1	0	0	0	11	0	0	0	0	0	0	1	0	4	0	2	0	0	0	0	0	1	0	0	0	0	0	0	0	0
RUG12970	CON	VPG	82.2742	27.0567	0.00354263	Bacteria	Bacteroidetes	Bacteroidia	Bacteroidales	Muribaculaceae	C941		0	1	4	2	1	0	0	1	0	0	0	11	0	0	1	0	0	0	1	0	4	0	2	0	0	1	0	0	1	0	0	0	0	0	0	0	0
RUG14134	CON	VPG	0.159167	0.085	0.0240653	Bacteria	Bacteroidetes	Bacteroidia	Bacteroidales	Muribaculaceae	CAG-485		0	3	3	1	3	0	1	0	2	0	0	7	0	0	1	0	0	0	0	0	1	2	1	2	0	0	1	1	3	1	0	0	1	0	0	0	0
RGIG8770	CON	VPG	0.0441667	0.0116667	0.0216552	Bacteria	Bacteroidetes	Bacteroidia	Bacteroidales	Muribaculaceae	CAG-873		0	1	3	0	1	0	0	1	0	0	0	9	0	0	1	0	0	0	1	0	3	0	2	0	0	0	0	0	1	2	0	0	0	0	0	0	0
RGIG5267	CON	VPG	0.0166667	0.00166667	0.0104309	Bacteria	Bacteroidetes	Bacteroidia	Bacteroidales	Muribaculaceae	M3		0	0	1	0	0	0	0	1	0	0	0	7	0	0	0	0	0	0	2	0	2	0	0	0	0	0	0	0	1	0	0	0	0	0	0	0	0
RGIG3218	CON	VPG	6.3725	3.41	1.4792e-06	Bacteria	Bacteroidetes	Bacteroidia	Bacteroidales	UBA3663	UBA3663		0	13	3	2	2	0	0	0	4	0	0	7	0	0	0	0	0	0	0	0	4	0	0	0	1	9	1	2	3	3	1	2	0	1	0	1	0
Olov.101B.bin72	CON	VPG	3.45667	1.78417	0.00243142	Bacteria	Bacteroidetes	Bacteroidia	Bacteroidales	UBA3663	UBA3663		0	6	4	1	4	0	0	0	1	0	0	3	0	0	0	0	0	0	0	0	4	0	0	2	1	6	1	0	2	0	1	1	1	0	0	0	0
RGIG9024	CON	VPG	1.51583	0.5525	0.00267443	Bacteria	Bacteroidetes	Bacteroidia	Bacteroidales	Tannerellaceae	Parabacteroides		0	17	7	1	0	0	0	0	0	0	0	2	0	1	2	0	0	0	9	0	3	1	0	0	0	3	4	0	4	1	2	1	1	0	2	0	0
RGIG6179	CON	VPG	0.0166667	0.00166667	0.00426672	Bacteria	Bacteroidetes	Bacteroidia	Bacteroidales	Bacteroidaceae			0	3	0	1	1	0	0	0	0	0	0	2	0	0	1	0	0	0	6	0	3	0	1	0	1	0	2	0	0	0	6	2	0	0	0	0	0
RGIG1818	CON	VPG	0.0216667	0.01	0.0346914	Bacteria	Bacteroidetes	Bacteroidia	Bacteroidales	Bacteroidaceae			0	4	0	1	1	0	0	0	0	0	0	2	0	0	1	0	0	0	8	0	4	0	1	0	0	0	3	0	0	0	4	2	0	0	0	0	0
RGIG2972	CON	VPG	0.311667	0.140833	0.0100458	Bacteria	Bacteroidetes	Bacteroidia	Bacteroidales	Bacteroidaceae			0	4	0	0	1	0	0	0	0	0	0	2	0	0	1	0	0	0	9	0	3	0	1	0	0	0	2	0	1	0	5	1	0	0	0	0	0
RGIG6623	CON	VPG	112.801	34.8842	0.00135067	Bacteria	Bacteroidetes	Bacteroidia	Bacteroidales	Bacteroidaceae	Prevotella	Prevotella sp30	0	6	5	1	2	0	0	0	1	0	0	5	0	0	0	0	0	0	0	0	1	0	3	0	0	7	1	0	1	2	1	2	0	0	0	0	0
Solden.2703719108	CON	VPG	17.675	11.0842	0.000656553	Bacteria	Bacteroidetes	Bacteroidia	Bacteroidales	Bacteroidaceae	Prevotella		0	0	1	0	0	0	0	0	0	0	0	2	0	0	0	0	0	1	0	0	3	0	3	0	0	7	0	0	0	0	1	0	0	0	0	0	0
RUG12437	CON	VPG	35.4367	18.145	0.00291403	Bacteria	Bacteroidetes	Bacteroidia	Bacteroidales	Bacteroidaceae	Prevotella		0	8	9	1	6	0	1	3	4	0	0	7	0	0	1	0	0	0	1	0	3	0	2	1	1	2	1	1	4	2	0	1	1	0	0	0	0
RUG11440	CON	VPG	33.6667	13.8575	0.00291403	Bacteria	Bacteroidetes	Bacteroidia	Bacteroidales	Bacteroidaceae	Prevotella		0	8	10	1	6	0	1	3	4	0	0	6	0	0	1	0	0	0	1	0	3	0	2	1	1	2	0	1	4	2	0	1	1	0	0	0	0
RUG11748	CON	VPG	31.0967	17.6975	0.0204892	Bacteria	Bacteroidetes	Bacteroidia	Bacteroidales	Bacteroidaceae	Prevotella		0	7	10	1	7	0	1	3	4	0	0	8	0	0	1	0	0	0	1	0	3	0	2	1	1	2	0	1	3	2	0	2	1	0	0	0	0
RGIG7570	CON	VPG	19.1383	10.8308	0.000155282	Bacteria	Bacteroidetes	Bacteroidia	Bacteroidales	Bacteroidaceae	Prevotella		0	4	10	1	5	0	1	2	2	0	0	7	0	0	1	0	0	0	1	0	3	0	2	0	1	1	1	0	4	0	0	1	1	0	0	0	0
RGIG7148	CON	VPG	16.53	11.6417	0.00037128	Bacteria	Bacteroidetes	Bacteroidia	Bacteroidales	Bacteroidaceae	Prevotella		0	6	11	1	4	0	2	2	4	0	0	6	0	0	2	0	0	0	1	0	3	0	2	2	2	2	1	1	4	2	0	0	0	0	0	0	0
RumenMGS004	CON	VPG	84.8108	10.0183	2.21881e-05	Bacteria	Bacteroidetes	Bacteroidia	Bacteroidales	Bacteroidaceae	Prevotella		0	26	14	1	9	0	1	3	5	0	0	8	0	0	2	0	2	0	1	0	3	0	4	3	1	10	4	4	11	3	2	3	1	0	2	0	0
RUG12459	CON	VPG	32.5283	17.9858	0.00231643	Bacteria	Bacteroidetes	Bacteroidia	Bacteroidales	Bacteroidaceae	Prevotella		0	13	12	1	7	0	1	5	2	0	0	8	0	0	2	0	2	0	1	0	2	0	3	3	0	8	3	2	4	2	1	1	1	0	0	0	0
RUG12402	CON	VPG	39.9592	21.0367	0.00363662	Bacteria	Bacteroidetes	Bacteroidia	Bacteroidales	Bacteroidaceae	Prevotella		0	17	12	1	7	0	1	4	4	0	0	7	0	0	2	0	2	0	1	0	2	0	2	3	1	9	4	2	6	2	1	2	1	0	1	0	1
RUG12945	CON	VPG	24.5617	15.075	0.0241843	Bacteria	Bacteroidetes	Bacteroidia	Bacteroidales	Bacteroidaceae	Prevotella		0	18	14	1	9	0	1	4	5	0	0	7	0	0	2	0	2	0	1	0	2	0	3	3	1	11	4	2	7	3	1	2	1	0	1	0	0
RUG14455	CON	VPG	23.4533	12.6817	0.00291403	Bacteria	Bacteroidetes	Bacteroidia	Bacteroidales	Bacteroidaceae	Prevotella		0	14	14	1	8	0	1	4	4	0	0	9	0	0	2	0	2	0	1	0	2	0	3	2	1	9	5	2	6	2	1	1	1	0	1	0	0
RUG14571	CON	VPG	37.4483	17.3383	0.000656027	Bacteria	Bacteroidetes	Bacteroidia	Bacteroidales	Bacteroidaceae	Prevotella		0	16	14	1	10	0	1	3	5	0	0	6	0	0	2	0	2	0	1	0	2	0	3	3	1	9	4	2	3	2	1	1	1	0	0	0	1
RUG10329	CON	VPG	59.18	33.5792	0.044902	Bacteria	Bacteroidetes	Bacteroidia	Bacteroidales	Bacteroidaceae	Prevotella		0	19	11	1	8	0	1	2	4	0	0	7	0	0	2	0	2	0	1	0	2	0	3	4	1	10	2	2	8	3	1	2	1	0	1	0	0
RUG11298	CON	VPG	15.0692	10.2083	0.044902	Bacteria	Bacteroidetes	Bacteroidia	Bacteroidales	Bacteroidaceae	Prevotella		0	18	9	0	6	0	1	2	3	0	0	7	0	0	2	0	2	0	1	0	2	0	3	3	1	8	3	2	7	4	2	2	0	0	1	0	0
RUG11968	CON	VPG	5.015	2.63	0.00135067	Bacteria	Bacteroidetes	Bacteroidia	Bacteroidales	Bacteroidaceae	Prevotella		0	17	10	0	6	0	0	3	3	0	0	7	0	0	2	0	2	0	1	0	2	0	3	4	0	10	3	1	8	3	2	2	1	0	1	0	0
RUG10919	CON	VPG	16.1092	6.50083	0.000383076	Bacteria	Bacteroidetes	Bacteroidia	Bacteroidales	Bacteroidaceae	Prevotella		0	19	11	0	7	0	1	2	3	0	0	5	0	0	2	0	2	0	1	0	2	0	3	3	0	10	2	3	8	3	2	3	1	0	1	0	0
RUG14339	CON	VPG	14.75	8.1275	0.000656027	Bacteria	Bacteroidetes	Bacteroidia	Bacteroidales	Bacteroidaceae	Prevotella		0	20	10	0	7	0	1	2	4	0	0	8	0	0	2	0	2	0	1	0	1	0	3	3	1	10	3	2	7	3	2	3	0	0	1	0	0
RUG10440	CON	VPG	76.8525	45.4208	0.0241843	Bacteria	Bacteroidetes	Bacteroidia	Bacteroidales	Bacteroidaceae	Prevotella		0	19	10	1	7	0	1	2	5	0	0	6	0	0	1	0	0	0	1	0	2	0	3	2	3	7	2	5	9	3	1	2	1	0	1	0	0
RUG14499	CON	VPG	66.1733	36.6133	0.0241843	Bacteria	Bacteroidetes	Bacteroidia	Bacteroidales	Bacteroidaceae	Prevotella		0	18	10	0	8	0	1	1	6	0	0	6	0	0	1	0	0	0	1	0	2	0	3	2	3	8	1	5	5	2	2	4	1	1	0	0	0
RUG13814	CON	VPG	104.518	38.0075	0.000857939	Bacteria	Bacteroidetes	Bacteroidia	Bacteroidales	Bacteroidaceae	Prevotella		0	16	11	0	6	0	1	3	9	0	0	7	0	0	1	0	0	0	1	0	2	0	3	2	3	10	1	5	8	3	1	3	1	1	1	0	0
RGIG8056	CON	VPG	10.0525	5.84083	0.00363662	Bacteria	Bacteroidetes	Bacteroidia	Bacteroidales	Bacteroidaceae	Prevotella		0	18	11	0	9	0	1	3	6	0	0	8	0	0	1	0	0	0	1	0	3	1	3	1	2	8	4	5	5	2	1	2	1	0	0	0	0
RGIG6036	CON	VPG	41.6958	14.3408	0.00466016	Bacteria	Bacteroidetes	Bacteroidia	Bacteroidales	Bacteroidaceae	Prevotella		0	18	10	0	8	0	1	3	7	0	0	7	0	0	3	0	0	0	1	0	2	1	3	2	3	8	3	5	5	0	1	3	1	0	0	0	1
RUG11288	CON	VPG	61.44	28.64	0.00291403	Bacteria	Bacteroidetes	Bacteroidia	Bacteroidales	Bacteroidaceae	Prevotella		0	22	12	0	8	0	1	4	3	0	0	8	0	0	3	0	2	0	1	0	2	0	3	3	3	12	3	5	8	3	1	2	1	0	1	0	0
RGIG7613	CON	VPG	66.3325	28.4717	0.00451305	Bacteria	Bacteroidetes	Bacteroidia	Bacteroidales	Bacteroidaceae	Prevotella		0	7	7	1	4	0	2	2	3	0	0	6	0	0	1	0	0	0	1	0	3	0	3	1	0	0	1	0	4	0	1	0	1	0	0	0	0
RUG11673	CON	VPG	52.3733	27.0808	0.00243142	Bacteria	Bacteroidetes	Bacteroidia	Bacteroidales	Bacteroidaceae	Prevotella		0	8	10	1	5	0	0	3	2	0	0	6	0	0	0	0	0	0	1	0	3	0	2	1	0	0	1	0	4	2	1	1	1	0	0	0	0
RUG14585	CON	VPG	93.8017	66.5758	0.00681174	Bacteria	Bacteroidetes	Bacteroidia	Bacteroidales	Bacteroidaceae	Prevotella		0	7	10	1	5	0	0	2	2	0	0	6	0	0	0	0	0	0	1	0	3	1	2	1	0	0	1	0	4	2	1	1	1	0	0	0	0
RUG11071	CON	VPG	3613.22	1340.09	0.0144925	Bacteria	Bacteroidetes	Bacteroidia	Bacteroidales	Bacteroidaceae	Prevotella		0	11	7	1	3	0	1	2	4	0	0	10	0	0	0	0	0	0	0	0	3	0	4	1	0	8	1	0	5	2	1	2	1	1	1	0	0
RUG14561	CON	VPG	447.789	264.623	0.0284207	Bacteria	Bacteroidetes	Bacteroidia	Bacteroidales	Bacteroidaceae	Prevotella		0	14	8	0	6	0	1	1	6	0	0	6	0	0	0	0	0	0	1	1	2	1	3	3	0	3	1	1	6	2	1	1	1	0	0	0	0
RUG11364	CON	VPG	343.936	204.617	0.0332414	Bacteria	Bacteroidetes	Bacteroidia	Bacteroidales	Bacteroidaceae	Prevotella		0	11	9	1	5	0	1	2	5	0	0	5	0	0	0	0	0	0	1	0	2	0	3	3	0	3	0	1	5	2	1	1	1	0	0	0	1
RUG12019	CON	VPG	344.219	207.966	0.044902	Bacteria	Bacteroidetes	Bacteroidia	Bacteroidales	Bacteroidaceae	Prevotella		0	12	8	1	6	0	1	1	5	0	0	6	0	0	0	0	0	0	1	0	2	1	3	3	0	3	1	1	5	2	1	1	1	0	0	0	1
Seshadri.3962893-submission.assembly	CON	VPG	167.246	136.538	0.0172712	Bacteria	Bacteroidetes	Bacteroidia	Bacteroidales	Bacteroidaceae	Prevotella	GCF_900199555.1	0	6	4	1	3	0	1	0	5	0	0	5	0	0	0	0	0	0	0	0	2	0	4	0	0	0	0	1	3	2	0	1	0	0	0	0	0
RUG10724	CON	VPG	100.112	78.9308	0.0172712	Bacteria	Bacteroidetes	Bacteroidia	Bacteroidales	Bacteroidaceae	Prevotella	GCF_900199555.1	0	6	3	1	3	0	1	0	2	0	0	5	0	0	0	0	0	0	0	0	2	0	4	0	0	0	0	1	2	0	0	0	0	0	0	0	0
RUG12997	CON	VPG	407.118	135.923	0.0284207	Bacteria	Bacteroidetes	Bacteroidia	Bacteroidales	Bacteroidaceae	Prevotella	GCA_002395365.1	0	6	4	0	3	0	0	0	0	0	0	6	0	0	0	0	0	0	0	0	2	0	2	0	0	5	0	0	1	3	1	0	0	0	0	0	0
RUG10270	CON	VPG	463.978	160.429	0.0204892	Bacteria	Bacteroidetes	Bacteroidia	Bacteroidales	Bacteroidaceae	Prevotella	GCA_002395365.1	0	6	4	0	3	0	0	0	0	0	0	7	0	0	0	0	0	0	0	0	2	0	3	0	0	5	0	0	1	2	1	0	0	0	0	0	0
RUG12397	CON	VPG	418.538	138.048	0.012094	Bacteria	Bacteroidetes	Bacteroidia	Bacteroidales	Bacteroidaceae	Prevotella	GCA_002395365.1	0	5	3	0	3	0	0	0	0	0	0	7	0	0	0	0	0	0	0	0	2	0	3	0	0	4	0	0	1	2	1	0	0	0	0	0	0
RUG11590	CON	VPG	499.522	260.647	0.00143261	Bacteria	Bacteroidetes	Bacteroidia	Bacteroidales	Bacteroidaceae	Prevotella		0	8	4	1	1	0	0	0	3	0	0	7	0	0	0	0	0	0	0	0	2	0	4	0	0	4	0	0	3	2	1	0	0	0	0	0	0
RGIG1062	CON	VPG	602.885	298.434	0.00111458	Bacteria	Bacteroidetes	Bacteroidia	Bacteroidales	Bacteroidaceae	Prevotella		0	15	9	1	6	0	0	0	4	0	0	5	0	0	0	0	0	0	1	1	2	0	3	4	1	8	0	0	6	1	0	2	2	1	0	0	0
RUG10185	CON	VPG	400.387	176.525	0.0387211	Bacteria	Bacteroidetes	Bacteroidia	Bacteroidales	Bacteroidaceae	Prevotella	GCA_002342595.1	0	11	6	1	3	0	0	0	3	0	0	5	0	0	0	0	0	0	0	0	3	0	4	0	0	5	0	0	5	2	1	1	1	0	0	0	0
RUG11769	CON	VPG	374.922	156.125	0.0332414	Bacteria	Bacteroidetes	Bacteroidia	Bacteroidales	Bacteroidaceae	Prevotella	GCA_002342595.1	0	10	5	1	4	0	0	0	3	0	0	4	0	0	0	0	0	0	0	0	2	0	4	4	0	5	0	0	5	2	0	1	2	0	0	0	0
RGIG10002	CON	VPG	139.336	88.7425	0.0204892	Bacteria	Bacteroidetes	Bacteroidia	Bacteroidales	Bacteroidaceae	Prevotella		0	10	10	1	7	0	1	3	5	0	0	6	0	0	2	0	0	0	1	0	2	0	3	1	0	1	3	1	3	2	0	0	1	0	0	0	0
RUG14503	CON	VPG	646.992	309.938	0.00363662	Bacteria	Bacteroidetes	Bacteroidia	Bacteroidales	Bacteroidaceae	Prevotella		0	11	10	1	3	0	1	2	2	0	0	9	0	0	2	0	0	0	1	0	3	2	3	3	0	1	1	0	4	2	0	1	2	0	0	0	0
RUG10193	CON	VPG	1450.34	730.378	0.0332414	Bacteria	Bacteroidetes	Bacteroidia	Bacteroidales	Bacteroidaceae	Prevotella		0	7	8	1	3	0	0	2	2	0	0	10	0	0	1	0	0	0	1	0	3	1	2	1	0	1	0	0	3	2	0	1	1	0	0	0	0
RUG12374	CON	VPG	1341.99	685.073	0.0387211	Bacteria	Bacteroidetes	Bacteroidia	Bacteroidales	Bacteroidaceae	Prevotella		0	6	10	1	4	0	0	1	2	0	0	11	0	0	1	0	0	0	1	0	3	1	3	0	0	1	0	0	4	2	0	1	1	0	0	0	0
RGIG7851	CON	VPG	180.808	54.6208	0.00182978	Bacteria	Bacteroidetes	Bacteroidia	Bacteroidales	Bacteroidaceae	Prevotella	GCF_900110895.1	0	9	8	1	4	0	1	2	2	0	0	6	0	0	3	0	2	0	1	0	3	0	3	1	0	2	0	0	2	0	0	2	1	0	0	0	0
Seshadri.3761204-submission.assembly	CON	VPG	226.268	59.1758	0.00037128	Bacteria	Bacteroidetes	Bacteroidia	Bacteroidales	Bacteroidaceae	Prevotella	GCF_900110895.1	0	10	8	1	4	0	1	2	2	0	0	6	0	0	3	0	2	0	1	0	3	0	3	2	1	2	0	1	4	1	0	2	1	0	0	0	0
Seshadri.3960785-submission.assembly	CON	VPG	238.509	56.5242	0.000495534	Bacteria	Bacteroidetes	Bacteroidia	Bacteroidales	Bacteroidaceae	Prevotella	GCF_900110895.1	0	10	8	1	4	0	1	2	2	0	0	6	0	0	3	0	2	0	1	0	3	2	3	2	1	2	0	1	3	1	0	2	1	0	0	0	0
RGIG27	CON	NPG	83.6758	33.6142	0.00829316	Bacteria	Spirochaetes	Spirochaetia	Treponematales	Treponemataceae	Treponema		1	2	4	0	4	0	0	0	1	0	0	4	0	0	2	0	1	0	0	0	3	0	1	2	0	0	0	0	1	0	0	1	0	1	0	0	0
RGIG38	CON	NPG	255.825	68.3358	0.012094	Bacteria	Spirochaetes	Spirochaetia	Treponematales	Treponemataceae	Treponema		0	2	5	0	4	0	0	0	0	0	0	4	0	0	1	0	1	0	0	0	3	0	0	1	1	0	0	0	2	0	0	0	0	0	0	0	0
RGIG136	CON	NPG	8.01583	0.3975	9.59912e-05	Bacteria	Firmicutes	Clostridia	Oscillospirales	DTU089			1	2	3	0	0	0	0	0	0	0	0	3	0	0	0	0	0	0	0	0	1	0	1	0	1	0	0	0	0	0	0	1	2	1	0	1	0
RGIG316	CON	NPG	0.145833	0.0541667	0.00602172	Bacteria	Bacteroidetes	Bacteroidia	Bacteroidales	P3	UBA3388	GCA_002358855.1	0	2	1	0	0	0	0	0	0	0	0	0	0	0	1	0	0	0	1	0	2	0	1	0	0	0	2	0	0	0	1	1	0	0	0	0	0
RGIG334	CON	NPG	0.169167	0.0541667	0.000788878	Bacteria	Bacteroidetes	Bacteroidia	Bacteroidales	P3	UBA3388	GCA_002358855.1	0	3	1	0	0	0	0	0	0	0	0	0	0	0	1	0	0	0	1	0	2	0	1	0	0	0	2	0	0	0	1	1	0	0	0	0	0
RGIG499	CON	NPG	0.139167	0.0641667	0.0100132	Bacteria	Firmicutes	Clostridia	Oscillospirales	Ruminococcaceae	Ruthenibacterium	Ruthenibacterium lactatiformans	1	4	7	2	0	0	0	1	0	0	0	5	0	0	0	0	0	0	2	0	1	0	2	0	0	0	1	0	0	0	3	0	1	0	3	0	0
RGIG505	CON	NPG	18.5533	7.77333	0.00135067	Bacteria	Firmicutes	Bacilli	Erysipelotrichales	Erysipelotrichaceae	Solobacterium		2	3	1	0	0	0	0	1	0	0	0	4	0	0	0	0	0	0	0	0	0	0	1	0	0	0	0	0	0	0	0	0	1	0	0	0	0
RGIG511	CON	NPG	19.9125	8.23917	0.00164818	Bacteria	Firmicutes	Bacilli	Erysipelotrichales	Erysipelotrichaceae	Solobacterium		2	4	1	0	1	0	0	1	1	0	0	4	0	0	0	0	0	0	0	0	0	0	1	0	0	0	0	0	0	0	0	0	1	0	0	0	0
RGIG552	CON	NPG	105.728	45.6767	0.0100445	Bacteria	Firmicutes	Clostridia	Oscillospirales	Oscillospiraceae	CAG-110		0	0	0	0	0	0	0	0	0	0	0	3	0	0	0	0	0	0	0	0	0	0	2	0	0	0	0	0	0	0	0	0	1	0	0	0	0
RGIG633	CON	NPG	39.6142	6.41417	1.40524e-05	Bacteria	Firmicutes	Clostridia	Lachnospirales	Lachnospiraceae	UBA2868	UBA9423	0	3	4	1	0	0	0	1	0	0	0	8	0	0	0	0	0	0	0	0	0	0	2	0	0	0	0	0	1	0	0	0	2	0	0	0	2
RGIG638	CON	NPG	48.555	13.2625	3.32821e-05	Bacteria	Firmicutes	Bacilli	Erysipelotrichales	Erysipelotrichaceae	UBA636		4	1	1	1	0	0	0	0	0	0	0	7	0	0	0	0	0	0	0	0	0	0	2	0	0	0	1	0	1	0	0	0	1	0	0	0	1
RGIG686	CON	NPG	2960.67	218.972	0.00231643	Bacteria	Firmicutes	Clostridia	Oscillospirales	Butyricicoccaceae	UBA4644		0	0	2	0	0	0	0	0	0	0	0	0	0	0	0	0	0	0	0	0	0	0	1	1	0	0	0	0	0	0	0	0	0	0	0	0	0
RGIG697	CON	NPG	90.4558	35.0667	0.00681174	Bacteria	Spirochaetes	Spirochaetia	Treponematales	Treponemataceae	Treponema		1	2	4	0	6	0	0	0	1	0	0	4	0	0	2	0	1	0	0	0	3	0	1	1	0	0	0	0	2	0	0	1	0	1	0	0	0
RGIG845	CON	NPG	213.969	23.9642	0.0332414	Bacteria	Spirochaetes	Spirochaetia	Treponematales	Treponemataceae	Treponema		1	3	4	0	3	0	0	0	3	0	0	5	0	0	1	0	1	0	0	0	3	0	0	1	1	0	0	0	2	0	0	0	2	0	0	0	0
RGIG914	CON	NPG	0.06	0.0333333	0.00970151	Bacteria	Bacteroidetes	Bacteroidia	Bacteroidales	P3	UBA3388	GCA_002358835.1	0	2	1	0	0	0	0	0	0	0	0	0	0	0	1	0	0	0	1	0	2	0	1	0	1	0	1	0	0	0	2	0	0	0	0	0	0
RGIG967	CON	NPG	5.8025	2.42167	0.00143261	Bacteria	Firmicutes	Bacilli	RF39	UBA660			0	0	0	0	0	0	0	0	0	0	0	2	0	0	1	0	0	0	0	0	0	1	0	0	0	0	0	0	1	0	0	0	0	0	0	0	0
RGIG975	CON	NPG	2.50167	0.0191667	0.000563483	Bacteria	Firmicutes	Clostridia	Oscillospirales	DTU089	UBA737		1	3	5	0	0	0	0	1	2	0	0	4	0	0	0	0	0	0	1	0	0	0	0	0	0	0	1	0	2	0	0	0	0	0	0	0	0
RGIG1055	CON	NPG	87.8317	34.4933	0.00681174	Bacteria	Spirochaetes	Spirochaetia	Treponematales	Treponemataceae	Treponema		0	2	4	0	5	0	0	0	1	0	0	4	0	0	2	0	2	0	0	0	3	0	1	1	0	0	0	0	1	0	0	1	0	1	0	0	0
RGIG1141	CON	NPG	85.105	41.375	0.0204892	Bacteria	Firmicutes	Clostridia	Lachnospirales	Lachnospiraceae	ISDg		0	2	2	0	5	0	1	1	4	0	0	4	0	0	0	0	1	0	0	0	0	0	1	1	1	0	0	1	1	0	0	0	1	0	0	1	0
RGIG1192	CON	NPG	417.6	13.5375	1.40524e-05	Bacteria	Firmicutes	Clostridia	Oscillospirales	CAG-272	CAG-390		0	3	0	1	1	0	0	0	1	0	0	2	0	0	2	0	0	0	4	0	1	0	1	0	0	2	1	1	0	0	4	0	2	0	2	4	0
RGIG1241	CON	NPG	263.4	24.9717	0.000201172	Bacteria	Firmicutes	Clostridia	Oscillospirales	Oscillospiraceae			2	1	0	0	0	0	0	0	0	0	0	9	0	0	0	0	0	0	0	0	0	0	0	1	0	0	0	0	0	1	0	0	0	0	0	0	1
RGIG1390	CON	NPG	107.611	54.3408	0.0144925	Bacteria	Firmicutes	Clostridia	Lachnospirales	Lachnospiraceae	NK4A144	NK4A144 sp2	0	2	5	0	3	0	0	1	0	0	0	7	0	0	0	0	1	0	0	0	0	0	2	0	0	0	0	0	1	0	0	0	0	0	0	0	0
RGIG1395	CON	NPG	141.609	29.5317	1.4792e-06	Bacteria	Desulfobacterota	Desulfovibrionia	Desulfovibrionales	Desulfovibrionaceae	Mailhella		0	0	2	0	0	0	0	0	0	0	0	0	0	0	0	0	0	0	0	0	3	0	0	0	0	0	0	0	0	0	0	0	0	0	0	0	0
RGIG1401	CON	NPG	185.789	86.6333	0.0100445	Bacteria	Firmicutes	Clostridia	Lachnospirales	Lachnospiraceae	CAG-65		0	6	7	0	4	0	1	1	4	0	0	7	0	0	0	0	1	0	0	0	0	0	3	0	1	1	0	0	3	0	0	0	3	0	0	1	0
RGIG1405	CON	NPG	9.98583	3.73167	0.000102805	Bacteria	Firmicutes	Clostridia	Christensenellales	CAG-138	UBA3857		0	0	0	0	0	0	0	0	1	0	0	2	0	0	0	0	0	0	0	0	1	0	1	0	0	0	0	0	0	0	0	0	0	0	0	0	0
RGIG1406	CON	NPG	99.0967	10.4275	0.000102805	Bacteria	Firmicutes	Clostridia	UBA1212	UBA1257	UBA1257	GCA_002308775.1	0	9	2	0	27	0	0	0	0	0	0	2	0	0	0	0	0	0	0	0	0	0	0	0	1	3	1	2	0	5	1	0	7	0	1	0	0
RGIG1435	CON	NPG	29.0233	5.345	0.00451305	Bacteria	Firmicutes	Clostridia	Oscillospirales	CAG-272	UBA1248		0	4	3	1	1	0	0	0	0	0	0	6	0	0	0	0	0	0	1	0	1	0	0	0	1	1	2	0	0	1	0	0	5	0	2	0	1
GCA_002309305.1_ASM230930v1_genomic	CON	NPG	21.1167	5.87167	0.000274392	Bacteria	Spirochaetes	Spirochaetia	Treponematales	Treponemataceae	Treponema	GCA_002309305.1	0	2	3	0	8	0	0	0	3	0	0	3	0	0	1	0	1	0	0	0	3	0	0	0	1	0	0	0	1	2	1	0	1	0	0	1	0
GCA_002309655.1_ASM230965v1_genomic	CON	NPG	5.90083	2.20917	0.0332414	Bacteria	Firmicutes	Clostridia	UBA1212	UBA1212	UBA1212	GCA_002309655.1	1	7	3	0	2	0	0	0	0	0	0	4	0	2	0	0	0	0	1	0	0	0	2	0	1	2	2	0	0	1	0	0	6	1	3	1	0
GCA_002310055.1_ASM231005v1_genomic	CON	NPG	23.1958	3.00167	0.000201172	Bacteria	Firmicutes	Clostridia	Oscillospirales	CAG-382	UBA1206	GCA_002310055.1	0	1	0	0	0	0	0	0	0	0	0	4	0	0	0	0	0	0	2	0	1	0	1	1	1	1	0	0	1	1	0	0	1	0	1	0	0
GCA_002310235.1_ASM231023v1_genomic	CON	NPG	13.2192	0.705	9.70057e-05	Bacteria	Bacteroidetes	Bacteroidia	Bacteroidales	ML635J-15	UBA1184	GCA_002310235.1	0	1	2	0	0	0	0	0	0	0	0	0	0	0	2	0	1	0	1	0	5	0	2	0	0	0	1	0	0	0	0	0	0	0	0	0	0
GCA_002311645.1_ASM231164v1_genomic	CON	NPG	25.485	2.2125	1.4792e-06	Bacteria	Bacteroidetes	Bacteroidia	Bacteroidales	WCHB1-69	F23-D06	GCA_002311645.1	0	2	2	0	0	0	0	0	0	0	0	1	0	0	0	0	0	0	2	0	2	0	0	0	0	0	3	0	0	0	1	0	0	0	0	0	0
GCA_002311655.1_ASM231165v1_genomic	CON	NPG	11.5667	4.98167	0.00387691	Bacteria	Bacteroidetes	Bacteroidia	Bacteroidales	F082	F082	GCA_002311655.1	0	4	2	0	0	0	0	0	0	0	0	2	0	0	2	0	0	0	3	0	3	0	0	0	0	0	3	0	0	0	2	0	0	0	0	0	0
GCA_002342545.1_ASM234254v1_genomic	CON	NPG	35.2008	18.7333	0.000144222	Bacteria	Firmicutes	Bacilli	RFN20	CAG-826	UBA2450	GCA_002342545.1	0	0	3	0	0	0	0	0	0	0	0	4	0	0	0	0	0	0	0	0	0	0	0	0	0	0	0	0	0	3	0	0	0	0	0	0	0
GCA_002353375.1_ASM235337v1_genomic	CON	NPG	5.6	3.9175	0.0241843	Bacteria	Bacteroidetes	Bacteroidia	Bacteroidales	P3	P3	GCA_002354035.1	0	3	3	0	0	0	0	0	0	0	0	0	0	0	1	0	0	0	2	0	2	0	2	0	0	1	3	0	0	0	1	0	0	0	0	0	0
GCA_002361365.1_ASM236136v1_genomic	CON	NPG	6.775	2.88333	0.0152916	Bacteria	Proteobacteria	Alphaproteobacteria	RF32	CAG-239	UBA2931	GCA_002361365.1	0	0	1	0	0	0	0	0	0	0	0	1	0	0	0	0	0	0	0	0	1	1	0	0	0	0	0	0	0	0	0	0	0	0	0	0	0
GCA_002361625.1_ASM236162v1_genomic	CON	NPG	43.5267	15.0875	8.87523e-06	Bacteria	Bacteroidetes	Bacteroidia	Bacteroidales	UBA932	RC9	GCA_002361625.1	0	10	14	1	5	0	0	1	1	0	0	7	0	0	2	0	1	0	5	0	3	0	1	4	2	2	4	3	5	2	3	0	1	0	1	0	0
GCA_002363545.1_ASM236354v1_genomic	CON	NPG	4.40167	0.308333	0.00282314	Bacteria	Firmicutes	Clostridia	4C28d-15	CAG-1252	CAG-1252	GCA_002363545.1	0	0	0	1	0	0	0	0	0	0	0	2	0	0	1	0	0	0	0	0	1	1	0	0	0	0	0	1	1	0	0	0	1	0	1	0	0
GCA_002368885.1_ASM236888v1_genomic	CON	NPG	16.1742	9.32917	0.0332414	Bacteria	Firmicutes	Clostridia	Lachnospirales	Lachnospiraceae	UBA3766		1	1	2	0	2	0	0	3	0	0	0	6	0	0	1	0	1	0	0	0	0	0	3	1	0	0	0	0	0	1	0	0	2	0	0	0	0
GCA_002369135.1_ASM236913v1_genomic	CON	NPG	79.5908	4.87667	1.4792e-06	Bacteria	Firmicutes	Clostridia	Lachnospirales	Lachnospiraceae	Eubacterium	GCA_002369135.1	0	1	1	0	0	0	0	0	0	0	0	3	0	0	9	0	1	0	0	0	0	0	1	0	0	0	0	0	0	0	0	0	0	0	0	0	0
GCA_002371495.1_ASM237149v1_genomic	CON	NPG	1.445	0.850833	0.00111458	Bacteria	Actinobacteria	Coriobacteriia	Coriobacteriales	Eggerthellaceae	UBA9715	GCA_002371495.1	0	2	0	1	0	0	0	0	0	0	0	3	0	0	0	0	0	0	0	0	0	0	2	0	0	0	0	1	0	0	0	0	0	0	0	0	0
GCA_002371705.1_ASM237170v1_genomic	CON	NPG	19.7975	0.754167	7.39602e-07	Bacteria	Bacteroidetes	Bacteroidia	Bacteroidales	UBA1715	UBA1715	GCA_002371705.1	0	1	2	0	5	0	6	3	0	0	0	4	0	0	1	0	0	0	0	0	2	1	0	0	1	0	1	0	2	0	0	0	0	0	0	0	0
GCA_002372175.1_ASM237217v1_genomic	CON	NPG	2.66417	1.31583	0.00143261	Bacteria	Firmicutes	Bacilli	Erysipelotrichales	Erysipelotrichaceae	Solobacterium	GCA_002372175.1	7	5	1	0	1	0	0	1	0	0	0	7	0	0	0	0	0	0	0	0	0	0	1	0	0	2	0	0	1	3	0	0	1	0	0	0	0
GCA_002372315.1_ASM237231v1_genomic	CON	NPG	10.0492	1.23083	1.40524e-05	Bacteria	Proteobacteria	Alphaproteobacteria	RF32	UBA3637	UBA3637	GCA_002372315.1	0	0	2	0	0	0	0	0	0	0	0	2	0	0	0	0	0	0	0	0	1	0	0	0	0	0	0	0	0	0	0	0	0	0	0	0	0
GCA_002373475.1_ASM237347v1_genomic	CON	NPG	6.00667	4.57333	0.0144925	Bacteria	Firmicutes	Clostridia	Lachnospirales	Lachnospiraceae			1	3	1	0	2	0	0	0	0	0	0	5	0	0	0	0	1	0	0	0	1	0	1	0	0	0	0	0	2	0	0	0	1	0	0	0	0
GCA_002389965.1_ASM238996v1_genomic	CON	NPG	26.3825	2.0925	7.39602e-07	Bacteria	Elusimicrobia	Endomicrobia	Endomicrobiales	Endomicrobiaceae			0	0	0	0	1	0	0	0	0	0	0	2	0	0	0	0	0	0	0	0	2	0	0	1	0	0	0	0	0	0	0	0	0	0	0	0	0
GCA_002391235.1_ASM239123v1_genomic	CON	NPG	35.1442	15.6192	0.044902	Bacteria	Spirochaetes	Spirochaetia	Treponematales	Treponemataceae	Treponema	GCA_002391235.1	1	1	4	0	4	0	0	0	1	0	0	5	0	0	2	0	1	0	0	0	3	0	0	0	0	1	0	0	1	0	0	1	0	0	0	0	0
GCA_002392245.1_ASM239224v1_genomic	CON	NPG	3.71333	1.18583	0.00182978	Bacteria	Firmicutes	Bacilli	Erysipelotrichales	Erysipelatoclostridiaceae	Kandleria	Kandleria vitulina	8	0	1	1	0	0	0	0	0	0	0	5	0	0	0	0	0	0	0	0	0	0	0	0	0	0	0	0	0	4	0	0	1	0	0	0	0
GCA_002393145.1_ASM239314v1_genomic	CON	NPG	78.7833	4.9775	2.95841e-06	Bacteria	Firmicutes	Clostridia	Lachnospirales	Lachnospiraceae	Eubacterium	GCA_002369135.1	0	1	1	0	0	0	0	0	0	0	0	3	0	0	9	0	1	0	0	0	0	0	1	0	0	0	0	0	0	0	0	0	0	0	0	0	0
GCA_002393955.1_ASM239395v1_genomic	CON	NPG	84.2175	47.5617	0.0204892	Bacteria	Firmicutes	Clostridia	Lachnospirales	Lachnospiraceae	NK4A136	GCA_002393955.1	0	1	6	0	5	0	0	2	0	0	0	8	0	0	0	0	1	0	0	0	0	0	6	0	0	1	0	0	0	1	0	0	0	0	0	0	0
GCA_002395765.1_ASM239576v1_genomic	CON	NPG	3.31583	1.595	0.00425642	Bacteria	Firmicutes	Clostridia	Lachnospirales	Lachnospiraceae			1	3	1	0	1	0	0	0	0	0	0	4	0	0	0	0	1	0	0	0	1	0	1	0	0	0	0	0	2	0	0	0	1	0	0	0	0
GCA_002448285.1_ASM244828v1_genomic	CON	NPG	26.5967	2.445	7.39602e-07	Bacteria	Elusimicrobia	Endomicrobia	Endomicrobiales	Endomicrobiaceae			0	0	0	0	1	0	0	0	0	0	0	2	0	0	0	0	0	0	0	0	2	0	0	1	0	0	0	0	0	0	0	0	0	0	0	0	0
GCA_002448445.1_ASM244844v1_genomic	CON	NPG	69.6642	27.9808	0.012094	Bacteria	Spirochaetes	Spirochaetia	Treponematales	Treponemataceae	Treponema	GCA_002448445.1	1	2	3	0	4	0	0	0	1	0	0	4	0	0	2	0	1	0	0	0	2	0	1	1	0	1	0	0	1	0	0	1	0	1	0	0	0
GCA_002449755.1_ASM244975v1_genomic	CON	NPG	70.6142	13.7367	7.17414e-05	Bacteria	Firmicutes	Bacilli	Acholeplasmatales	CAG-307	UBA7004	UBA7004 sp1	1	1	1	0	1	0	0	0	0	0	0	3	0	0	0	0	0	0	0	0	0	0	0	0	0	4	0	0	0	0	0	0	1	0	0	0	0
GCA_002498445.1_ASM249844v1_genomic	CON	NPG	7.17667	3.00833	0.000656027	Archaea	Euryarchaeota	Methanobacteria	Methanobacteriales	Methanobacteriaceae	Methanobrevibacter	GCA_002498445.1	0	0	0	0	0	0	0	0	0	0	0	0	0	0	0	0	0	0	0	0	0	0	0	0	0	0	0	0	0	0	0	0	0	0	0	0	0
RGIG1471	CON	NPG	46.355	27.1467	0.00451305	Bacteria	Spirochaetes	Spirochaetia	Sphaerochaetales	Sphaerochaetaceae	UBA9732		2	4	6	0	1	0	0	0	4	0	0	9	0	0	0	0	0	0	1	0	0	0	0	0	0	1	0	0	2	0	0	0	1	1	0	0	0
RGIG1474	CON	NPG	8.71583	1.66833	2.21881e-05	Bacteria	Elusimicrobia	Endomicrobia	Endomicrobiales	Endomicrobiaceae			0	0	1	1	0	0	0	0	0	0	0	1	0	0	0	0	0	0	0	0	2	0	0	0	0	0	0	0	0	0	0	0	0	0	0	0	0
RGIG1516	CON	NPG	74.72	9.93583	7.39602e-07	Bacteria	Bacteroidetes	Bacteroidia	Bacteroidales	UBA932	Bact-11		0	7	11	0	3	0	0	2	0	0	0	6	0	0	1	0	4	0	7	0	3	0	0	1	1	2	3	1	3	0	3	0	2	1	0	0	0
RGIG1517	CON	NPG	90.7542	20.5783	0.00111458	Bacteria	Bacteroidetes	Bacteroidia	Bacteroidales	WCHB1-69	F23-D06		0	2	2	0	0	0	0	0	0	0	0	1	0	0	1	0	1	0	3	0	3	0	0	0	0	0	3	0	0	0	2	0	0	0	0	0	0
RGIG1519	CON	NPG	0.17	0.0725	0.0370446	Archaea	Euryarchaeota	Methanomicrobia	Methanomicrobiales	Methanomicrobiaceae	Methanomicrobium		0	0	0	0	0	0	0	0	0	0	0	0	0	0	0	0	0	0	0	0	0	0	0	0	0	0	0	0	0	0	0	0	0	0	0	0	0
RGIG1523	CON	NPG	189.417	13.9317	0.00037128	Bacteria	Bacteroidetes	Bacteroidia	Bacteroidales	WCHB1-69	F23-D06	GCA_002392325.1	0	2	2	0	0	0	0	0	0	0	0	1	0	0	3	0	0	0	2	0	3	0	0	0	0	0	2	0	0	0	0	0	0	0	0	0	0
RGIG1532	CON	NPG	117.822	31.3633	2.21881e-05	Bacteria	Bacteroidetes	Bacteroidia	Bacteroidales	UBA932	RC9		0	10	12	2	3	0	0	1	2	0	0	5	0	0	4	0	6	0	3	0	3	0	1	2	0	2	2	2	4	0	2	0	3	0	0	0	0
RGIG1540	CON	NPG	7.47667	2.30583	4.67707e-05	Bacteria	Firmicutes	Clostridia	Lachnospirales	Lachnospiraceae	UBA6987		0	2	3	0	2	0	0	0	0	0	0	6	0	0	0	0	1	0	0	0	0	0	0	0	0	0	0	0	1	0	0	0	1	0	0	0	0
RGIG1541	CON	NPG	38.9558	22.875	0.00451305	Bacteria	Spirochaetes	Spirochaetia	Sphaerochaetales	Sphaerochaetaceae	UBA9732		1	4	3	1	2	0	0	0	1	0	0	6	0	0	0	0	0	0	1	0	0	0	0	0	0	1	0	0	2	0	0	0	1	1	0	0	0
RGIG1547	CON	NPG	5.3625	1.415	5.17722e-06	Bacteria	Firmicutes	Clostridia	Oscillospirales	CAG-272			0	9	6	3	10	0	0	0	2	0	0	2	0	0	1	0	2	0	5	0	1	0	0	0	2	2	9	0	7	3	7	1	6	0	6	3	1
RGIG1548	CON	NPG	1.93917	0.69	0.000155282	Bacteria	Spirochaetes	Spirochaetia					0	0	0	0	0	0	0	0	0	0	0	0	0	0	0	0	0	0	0	0	1	0	0	0	0	0	0	0	0	1	0	0	0	0	0	0	0
RGIG1551	CON	NPG	0.0491667	0.0075	0.0426746	Archaea	Euryarchaeota	Methanomicrobia	Methanomicrobiales	Methanomicrobiaceae	Methanomicrobium		0	0	0	0	0	0	0	0	0	0	0	0	0	0	0	0	0	0	0	0	0	0	0	0	0	0	0	0	0	0	0	0	0	0	0	0	0
RGIG1553	CON	NPG	82.9433	48.3742	0.00555959	Bacteria	Firmicutes	Clostridia	Christensenellales				9	3	1	0	1	0	0	0	0	0	0	6	0	0	0	0	0	0	1	0	1	1	1	0	0	1	1	0	1	1	0	0	1	0	0	0	2
RGIG1554	CON	NPG	3.8725	0.901667	4.95534e-05	Bacteria	Firmicutes	Clostridia	4C28d-15	CAG-1252			0	2	2	0	0	0	0	0	0	0	0	6	0	0	0	0	0	0	0	0	1	0	0	0	0	0	0	0	1	0	0	0	1	0	1	0	0
RGIG1555	CON	NPG	180.146	32.8483	0.00681174	Bacteria	Firmicutes	Clostridia	Christensenellales	CAG-138	UBA3857		0	2	1	0	1	0	0	0	0	0	0	4	0	0	0	0	0	0	0	0	1	0	1	0	0	0	0	0	0	0	0	0	1	0	0	0	0
RGIG1561	CON	NPG	32.7858	18.8467	0.00555959	Bacteria	Spirochaetes	Spirochaetia	Sphaerochaetales	Sphaerochaetaceae	UBA9732		2	5	3	1	2	0	0	0	3	0	0	8	0	0	0	0	1	0	1	0	1	0	0	0	0	1	0	0	2	0	0	0	1	0	0	0	0
RGIG1565	CON	NPG	33.8842	9.64667	0.00037128	Bacteria	Firmicutes	Clostridia	Peptostreptococcales	Anaerovoracaceae	UBA1764		0	1	0	1	0	0	0	0	0	0	0	3	0	0	0	0	0	0	0	0	1	0	1	0	0	0	0	0	0	0	0	0	0	0	0	0	0
RGIG1574	CON	NPG	13.2325	9.21917	0.0284207	Bacteria	Firmicutes	Clostridia	Oscillospirales	Ruminococcaceae	UBA3855		0	3	3	1	9	0	0	12	5	1	0	5	0	0	3	0	1	0	0	0	0	0	6	3	0	1	0	2	1	0	0	0	1	0	0	0	1
RGIG1576	CON	NPG	169.379	87.4183	0.0332414	Bacteria	Firmicutes	Clostridia	Peptostreptococcales	Anaerovoracaceae	CAG-145		0	1	1	0	0	0	0	0	0	0	0	0	0	0	0	0	0	0	0	0	0	0	2	0	0	0	0	0	0	0	0	0	0	0	0	0	0
RGIG1603	CON	NPG	3.1675	1.8	0.0208657	Bacteria	Bacteroidetes	Bacteroidia	Bacteroidales	WCHB1-69	UBA1205	GCA_002309475.1	0	0	1	0	1	0	0	0	0	0	0	0	0	0	0	0	0	0	0	0	3	0	0	0	0	0	0	0	0	0	0	0	0	0	0	0	0
RGIG1618	CON	NPG	0.09	0.0425	0.0117822	Bacteria	Synergistetes	Synergistia	Synergistales	Aminobacteriaceae			0	0	1	0	0	0	0	0	0	0	0	4	0	0	0	0	0	0	0	0	3	0	0	0	0	0	0	0	0	0	0	0	0	0	0	0	0
RGIG1633	CON	NPG	103.144	7.11333	0.00231643	Bacteria	Bacteroidetes	Bacteroidia	Bacteroidales	P3			0	3	3	0	1	0	0	0	0	0	0	0	0	0	0	0	0	0	2	0	2	0	1	0	0	0	2	0	0	0	1	0	0	0	0	0	0
RGIG1646	CON	NPG	0.0175	0	0.0365906	Bacteria	Firmicutes	Clostridia	4C28d-15	CAG-727			0	1	1	1	1	0	0	0	0	0	0	2	0	0	0	0	0	0	2	0	0	0	0	0	0	1	0	0	1	4	0	0	0	0	0	1	0
RGIG1666	CON	NPG	4.0225	2.03833	4.95534e-05	Bacteria	Firmicutes	Clostridia	CAG-41	UBA9506			0	4	3	0	0	0	0	0	0	0	0	2	0	0	0	0	0	0	4	0	1	0	0	1	0	1	1	0	1	0	0	0	0	0	4	0	0
RGIG1669	CON	NPG	0.3675	0.206667	0.0109176	Bacteria	Firmicutes	Clostridia	Oscillospirales	Oscillospiraceae			0	3	0	0	0	0	0	0	0	0	0	2	0	0	0	0	0	0	9	0	0	0	0	1	0	0	1	0	0	0	15	0	1	0	0	0	0
RGIG1688	CON	NPG	9.36917	5.78667	0.012094	Bacteria	Firmicutes	Bacilli	RF39	UBA660	CAG-877		0	0	1	0	0	0	0	0	1	0	0	0	0	0	0	0	0	0	0	0	0	0	2	0	0	0	0	0	1	0	0	0	0	0	0	0	0
RGIG1693	CON	NPG	0.2825	0.0758333	0.0176282	Bacteria	Firmicutes	Clostridia	Christensenellales	CAG-138			0	0	1	0	0	0	0	0	0	0	0	2	0	0	0	0	0	0	0	0	0	0	0	0	0	0	1	0	0	0	0	0	0	0	0	0	0
RGIG1700	CON	NPG	0.13	0.0541667	0.00917537	Bacteria	Bacteroidetes	Bacteroidia	Bacteroidales	F082	F082		0	2	1	0	0	0	0	0	0	0	0	2	0	0	1	0	0	0	4	0	2	0	0	0	0	0	3	0	0	0	2	0	0	0	0	0	0
RGIG1703	CON	NPG	8.81917	6.38917	0.00425642	Bacteria	Firmicutes	Clostridia	Oscillospirales	Oscillospiraceae	CAG-110		0	2	3	0	0	0	0	0	0	0	0	4	0	0	0	0	0	0	0	0	0	1	1	0	0	0	0	0	0	0	2	0	1	0	0	0	1
RGIG1738	CON	NPG	0.0341667	0.01	0.0281288	Bacteria	Firmicutes	Clostridia	Oscillospirales	DTU089	CAG-180		0	6	5	2	1	0	0	0	0	0	0	5	0	0	1	0	1	0	2	0	0	0	1	1	1	3	3	2	2	0	2	1	3	2	3	1	0
RGIG1743	CON	NPG	0.0966667	0.00916667	0.00138866	Bacteria	Firmicutes	Clostridia	Oscillospirales	CAG-272			0	11	3	1	3	0	0	0	0	0	0	2	0	0	0	0	0	0	0	0	1	0	1	0	1	8	2	0	1	4	4	0	7	0	13	0	3
RGIG1752	CON	NPG	2.25167	1.17	0.000891653	Bacteria	Firmicutes	Bacilli	RF39	UBA660	CAG-776		0	0	0	0	0	0	0	0	0	0	0	0	0	0	0	0	0	0	0	0	0	0	0	0	0	0	0	0	1	0	0	0	0	0	0	0	0
RGIG1767	CON	NPG	0.766667	0.199167	0.00506946	Bacteria	Firmicutes	Clostridia	Oscillospirales	Oscillospiraceae	F23-B02		2	3	2	0	1	0	0	0	0	0	0	7	0	0	0	0	0	0	0	0	0	0	2	0	0	0	0	0	2	0	0	0	2	0	0	0	0
RGIG1768	CON	NPG	0.045	0.0208333	0.0317339	Bacteria	Firmicutes	Clostridia	4C28d-15	UBA1242	UBA7862		0	0	0	0	0	0	0	0	0	0	0	2	0	0	0	0	0	0	0	0	1	0	0	0	0	0	0	0	0	0	0	0	0	0	0	0	0
RGIG1805	CON	NPG	0.685833	0.244167	0.00013683	Bacteria	Firmicutes	Clostridia	Oscillospirales	Oscillospiraceae	CAG-110		0	2	0	0	0	0	0	0	0	0	0	2	0	0	0	0	0	0	0	0	0	1	1	0	0	0	0	0	0	0	2	0	1	0	0	0	0
RGIG1827	CON	NPG	0.3425	0.138333	7.52154e-05	Bacteria	Firmicutes	Clostridia	Christensenellales	CAG-74			1	7	5	3	4	0	1	2	5	0	0	4	0	0	0	0	1	0	1	0	1	0	0	3	2	1	2	0	2	0	0	0	0	0	0	1	1
RGIG1833	CON	NPG	0.49	0.156667	0.000153239	Bacteria	Firmicutes	Clostridia	Oscillospirales	Oscillospiraceae			0	4	1	0	0	0	0	0	0	0	0	2	0	0	0	0	0	0	8	0	0	0	0	1	0	0	1	0	0	0	18	0	1	0	0	0	0
RGIG1837	CON	NPG	1.48167	0.2325	0.00013729	Bacteria	Cyanobacteria	Vampirovibrionia	Gastranaerophilales				0	0	1	0	0	0	0	0	0	0	0	6	0	0	0	0	0	0	0	0	4	0	0	0	0	0	0	0	0	0	0	0	0	0	1	0	0
RGIG1841	CON	NPG	3.23583	1.2975	0.000274392	Bacteria	Firmicutes	Bacilli	RF39	UBA660			0	0	0	0	0	0	0	0	0	0	0	0	0	0	0	0	0	0	0	0	0	0	1	0	0	0	0	0	1	0	0	0	0	0	0	0	0
RGIG1865	CON	NPG	0.0233333	0.00166667	0.0481268	Bacteria	Firmicutes	Clostridia	4C28d-15	CAG-727			2	1	0	0	1	0	0	0	0	0	0	2	0	0	0	0	0	0	1	0	1	0	0	0	0	0	1	0	0	0	0	0	0	0	0	1	0
RGIG1899	CON	NPG	0.835833	0.25	0.000243152	Bacteria	Firmicutes	Clostridia	Peptostreptococcales	Anaerovoracaceae	UBA1739		0	0	1	0	0	0	0	0	0	0	0	2	0	0	0	0	1	0	0	0	2	0	0	2	0	0	0	0	0	0	0	0	0	0	0	0	0
RGIG1979	CON	NPG	0.370833	0.0666667	5.76536e-05	Bacteria	Firmicutes	Clostridia	Oscillospirales	Oscillospiraceae	NK3B98		1	3	6	0	0	0	0	0	0	0	0	10	0	0	0	0	0	0	0	0	0	2	2	0	0	0	0	0	1	0	0	0	0	0	0	0	0
RGIG1997	CON	NPG	0.635833	0.229167	7.46736e-05	Bacteria	Firmicutes	Clostridia	Christensenellales	CAG-74			1	5	5	1	4	0	0	1	3	0	0	6	0	0	1	0	1	0	1	0	1	0	0	2	2	2	4	1	3	1	0	1	1	0	3	2	1
RGIG2008	CON	NPG	0.0858333	0.0166667	0.00107971	Bacteria	Firmicutes	Clostridia	4C28d-15	DTU072			0	7	2	1	0	0	0	0	0	0	0	4	0	0	0	0	1	0	3	0	0	0	0	0	2	0	1	3	1	1	1	1	1	0	1	0	0
RGIG2015	CON	NPG	2.07083	0.58	0.000201172	Bacteria	Cyanobacteria	Vampirovibrionia	Gastranaerophilales				0	0	1	0	0	0	0	0	0	0	0	7	0	0	0	0	0	0	0	0	4	0	0	0	0	0	0	0	0	0	0	0	0	0	1	0	0
RGIG2034	CON	NPG	0.285833	0.13	0.0119671	Bacteria	Firmicutes	Bacilli	ML615J-28	CAG-313			0	0	2	1	2	0	0	0	0	0	0	2	0	0	0	0	1	0	1	0	0	0	0	0	0	0	0	0	0	0	0	0	0	0	0	0	0
RGIG2062	CON	NPG	12.4667	3.51333	3.32821e-05	Bacteria	Firmicutes	Bacilli	RF39	UBA660	UBA5578		0	0	0	0	0	0	0	0	0	0	0	0	0	0	0	0	0	0	0	0	0	0	0	0	0	0	0	0	1	0	0	0	0	0	0	0	0
RGIG2065	CON	NPG	0.526667	0.2025	0.000884733	Bacteria	Firmicutes	Clostridia	Christensenellales	CAG-74	UBA11524		0	10	20	4	5	0	0	0	4	0	0	4	0	0	1	0	1	0	1	0	1	0	0	4	2	5	1	1	4	1	0	2	1	0	2	2	2
RGIG2075	CON	NPG	0.75	0.273333	5.98359e-05	Bacteria	Firmicutes	Clostridia	Christensenellales	CAG-74			0	9	1	4	3	0	0	0	3	0	0	4	0	0	2	0	0	0	4	0	1	0	0	0	0	3	3	1	2	2	5	2	3	0	3	2	5
RGIG2101	CON	NPG	4.40417	1.65083	2.21881e-05	Bacteria	Firmicutes	Bacilli	RF39	UBA660	CAG-877		0	0	1	0	0	0	0	0	1	0	0	1	0	0	0	0	0	0	0	0	0	0	2	0	0	0	0	0	1	0	0	0	0	0	0	0	0
RGIG2112	CON	NPG	10.9808	8.47417	0.0387211	Archaea	Euryarchaeota	Methanobacteria	Methanobacteriales	Methanobacteriaceae	Methanobrevibacter		0	0	0	0	0	0	0	0	0	0	0	0	0	0	0	0	0	0	0	0	0	0	0	0	0	0	0	0	0	0	0	0	0	0	0	0	0
RGIG2137	CON	NPG	19.6033	8.11833	0.00143261	Bacteria	Firmicutes	Bacilli	RF39	UBA660	CAG-914		0	0	1	0	0	0	0	0	0	0	0	0	0	0	0	0	0	0	0	0	0	0	0	0	0	0	0	0	1	0	0	0	0	0	0	0	0
RGIG2138	CON	NPG	0.251667	0.0325	0.00010479	Bacteria	Firmicutes	Clostridia	Oscillospirales	Butyricicoccaceae			0	1	0	0	0	0	0	0	0	0	0	0	0	0	0	0	0	0	3	0	0	0	0	0	0	0	0	0	0	0	0	0	0	0	0	0	0
RGIG2202	CON	NPG	0.0116667	0.000833333	0.0481268	Bacteria	Firmicutes	Clostridia	Oscillospirales	DTU089			0	5	4	1	4	0	0	1	0	0	0	3	0	0	20	0	0	0	1	0	1	0	0	0	0	1	0	1	0	0	0	0	0	0	1	1	1
RGIG2236	CON	NPG	19.45	5.50833	4.67707e-05	Bacteria	Firmicutes	Clostridia	Oscillospirales	Oscillospiraceae			0	2	4	0	1	0	0	0	0	0	0	6	0	0	0	0	0	0	0	0	0	1	3	0	0	0	0	0	0	2	0	0	2	0	0	0	1
RGIG2240	CON	NPG	16.5425	5.26417	1.4792e-06	Bacteria	Firmicutes	Bacilli	RF39	UBA660	CAG-877		0	0	0	0	0	0	0	0	0	0	0	0	0	0	0	0	0	0	0	0	1	0	2	0	0	0	0	0	1	0	0	0	0	0	0	0	0
RGIG2247	CON	NPG	11.6525	7.8925	0.012094	Archaea	Euryarchaeota	Methanobacteria	Methanobacteriales	Methanobacteriaceae	Methanobrevibacter		0	0	0	0	0	0	0	0	0	0	0	0	0	0	0	0	0	0	0	0	0	0	0	0	0	0	0	0	0	0	0	0	0	0	0	0	0
RGIG2286	CON	NPG	14.9383	8.13667	0.00231643	Bacteria	Planctomycetes	Planctomycetes	Pirellulales	Thermoguttaceae			0	5	0	0	5	0	0	0	4	0	0	4	0	0	6	0	0	0	1	0	0	0	0	0	0	1	1	0	0	1	3	0	1	0	1	2	1
RGIG2288	CON	NPG	24.9708	9.04583	7.39602e-07	Bacteria	Firmicutes	Clostridia	Oscillospirales	Oscillospiraceae	F23-B02		0	5	8	0	0	0	0	0	0	0	0	11	0	0	0	0	0	0	1	0	0	0	2	0	0	1	0	0	2	1	0	0	1	0	0	0	0
RGIG2293	CON	NPG	27.3933	6.88417	0.00451305	Bacteria	Firmicutes	Clostridia	Oscillospirales	Oscillospiraceae	CAG-110		0	1	2	0	0	0	0	0	0	0	0	3	0	0	0	0	0	0	1	0	0	1	4	0	0	0	0	0	0	0	0	0	1	0	2	1	0
RGIG2297	CON	NPG	12.8942	5.32667	0.000201172	Bacteria	Firmicutes	Bacilli	Erysipelotrichales	Erysipelotrichaceae	UBA1783		2	2	1	1	2	0	0	0	0	0	0	7	0	0	0	0	0	0	0	0	0	0	2	0	0	0	0	0	0	0	0	0	1	0	0	0	1
RGIG2298	CON	NPG	4.24333	2.29417	7.17414e-05	Bacteria	Firmicutes	Clostridia					0	0	1	0	0	0	0	0	0	0	1	0	0	0	0	0	0	0	0	0	1	0	0	1	0	0	0	0	0	0	0	0	0	0	0	0	0
RGIG2302	CON	NPG	109.856	33.2417	3.32821e-05	Bacteria	Bacteroidetes	Bacteroidia	Bacteroidales	UBA932	UBA1232		0	0	3	0	0	0	0	1	0	0	0	0	0	0	1	0	2	0	1	0	2	0	0	0	0	0	1	0	0	0	0	0	0	0	0	0	0
RGIG2323	CON	NPG	3.065	1.69333	0.0120042	Bacteria	Spirochaetes	Spirochaetia					0	0	0	0	0	0	0	0	0	0	0	0	0	0	0	0	0	0	0	0	1	0	0	0	0	0	0	0	0	0	0	0	0	0	0	0	0
RGIG2345	CON	NPG	37.6392	20.4317	0.00293945	Bacteria	Firmicutes	Bacilli	RF39	UBA660	CAG-877		0	0	1	0	0	0	0	0	0	0	0	1	0	0	0	0	0	0	0	0	0	0	2	0	0	0	0	0	2	0	0	0	0	0	0	0	0
RGIG2361	CON	NPG	9.45	2.2425	0.000729531	Bacteria	Firmicutes	Bacilli	RF39	UBA660			0	0	0	1	0	0	0	0	0	0	0	1	0	0	0	0	0	0	0	0	0	0	1	0	0	0	0	0	1	0	0	0	0	0	0	0	0
RGIG2362	CON	NPG	32.1892	14.47	7.39602e-07	Bacteria	Firmicutes	Bacilli	Erysipelotrichales	Erysipelotrichaceae	Solobacterium		31	5	4	1	1	0	0	0	0	0	0	11	0	0	0	0	0	0	0	0	0	0	3	0	0	0	1	0	2	3	0	0	1	0	0	0	0
RGIG2366	CON	NPG	7.2625	2.0875	0.000274392	Bacteria	Firmicutes	Bacilli	RF39	UBA660			0	0	0	1	0	0	0	0	0	0	0	1	0	0	0	0	0	0	0	0	0	0	1	0	0	0	0	0	1	0	0	0	0	0	0	0	0
RGIG2368	CON	NPG	74.4008	37.68	0.0144925	Bacteria	Firmicutes	Bacilli	RF39	UBA660	CAG-433		0	0	1	0	1	0	0	0	0	0	0	0	0	0	0	0	0	0	0	0	0	0	4	0	0	0	0	0	0	0	0	0	0	0	0	0	0
RGIG2370	CON	NPG	4.19917	2.80583	0.00363662	Bacteria	Firmicutes	Clostridia	Peptostreptococcales	Anaerovoracaceae	UBA1191		0	0	0	1	0	0	0	0	0	0	0	2	0	0	0	0	0	0	0	0	0	0	2	0	0	0	0	0	0	1	0	0	0	0	0	0	0
RGIG2376	CON	NPG	17.6575	9.01917	0.000656027	Bacteria	Firmicutes	Clostridia	Peptostreptococcales	Anaerovoracaceae	Mogibacterium		0	2	2	2	0	0	0	0	0	0	0	7	0	0	0	0	0	0	0	0	0	0	3	0	0	0	0	0	1	1	0	0	1	0	0	0	0
RGIG2379	CON	NPG	81.3142	9.475	0.00182978	Bacteria	Firmicutes	Bacilli	Erysipelotrichales	Erysipelotrichaceae	UBA636		3	3	0	0	1	0	0	0	0	0	0	3	0	0	0	0	0	0	0	0	0	0	1	0	0	0	0	0	0	0	1	0	0	0	2	0	0
RGIG2391	CON	NPG	13.9408	4.15917	0.000155282	Bacteria	Firmicutes	Clostridia	Peptostreptococcales	Anaerovoracaceae	Mogibacterium		0	2	1	1	1	0	0	0	0	0	0	8	0	0	0	0	0	0	1	0	0	0	2	0	0	0	0	0	0	1	0	0	2	0	0	0	0
RGIG2395	CON	NPG	94.7217	29.625	1.4792e-06	Bacteria	Firmicutes	Clostridia	Oscillospirales	Oscillospiraceae	UBA738		1	2	4	0	0	0	0	0	0	0	0	9	0	0	0	0	0	0	0	0	0	0	0	0	0	0	0	0	0	1	0	0	1	0	0	0	0
RGIG2401	CON	NPG	28.9767	7.84083	8.87523e-06	Bacteria	Firmicutes	Clostridia	Oscillospirales	Oscillospiraceae	F23-B02		0	2	3	0	1	0	0	0	0	0	0	6	0	0	0	0	0	0	0	0	0	0	1	0	0	0	0	0	0	0	0	0	1	0	0	0	0
RGIG2415	CON	NPG	15.7292	8.29833	0.00322155	Bacteria	Planctomycetes	Planctomycetes	Pirellulales	Thermoguttaceae			0	5	0	0	5	0	0	0	3	0	0	4	0	0	6	0	0	0	1	0	0	0	0	0	0	1	2	1	0	1	3	0	1	0	1	2	1
RGIG2418	CON	NPG	40.4533	22.5133	4.95534e-05	Bacteria	Firmicutes	Clostridia	Oscillospirales	Oscillospiraceae	F23-B02		1	2	4	0	1	0	0	0	0	0	0	9	0	0	0	0	0	0	0	0	0	0	2	0	0	0	0	0	2	0	0	0	1	0	0	0	0
RGIG2419	CON	NPG	9.20917	6.50583	0.0120042	Bacteria	Firmicutes	Clostridia	Lachnospirales	Lachnospiraceae	Eubacterium		2	0	1	0	0	0	0	0	0	0	0	7	0	0	0	0	0	0	0	0	0	1	0	0	0	0	0	0	0	3	0	0	0	0	0	0	0
RGIG2431	CON	NPG	2.065	0.35	5.98359e-05	Bacteria	Actinobacteria	Coriobacteriia	Coriobacteriales				0	1	1	0	0	0	0	0	0	0	0	0	0	0	0	0	0	0	0	0	0	0	1	0	0	0	0	0	2	0	0	0	0	0	0	0	0
RGIG2438	CON	NPG	7.10167	3.7475	0.00037128	Bacteria	Firmicutes	Clostridia	Peptostreptococcales	Anaerovoracaceae	Mogibacterium		0	3	2	1	0	0	0	0	0	0	0	7	0	0	0	0	0	0	1	0	0	0	3	0	2	0	0	0	0	2	0	0	3	0	0	0	0
RGIG2439	CON	NPG	1.2325	0.414167	7.60336e-05	Bacteria	Firmicutes	Clostridia	Peptostreptococcales	Anaerovoracaceae	Mogibacterium		1	2	2	1	1	0	0	0	0	0	0	9	0	0	0	0	0	0	0	0	0	0	4	0	0	0	0	0	0	1	0	0	2	0	0	0	0
RGIG2447	CON	NPG	10.2608	3.25083	0.00724728	Bacteria	Firmicutes	Clostridia	Lachnospirales	Lachnospiraceae	Eubacterium		0	1	2	0	1	0	0	0	0	0	0	2	0	0	0	0	1	0	0	0	0	0	1	0	0	0	0	0	0	1	0	0	0	0	0	0	0
RGIG2449	CON	NPG	6.97667	3.625	0.00681174	Bacteria	Firmicutes	Clostridia	Lachnospirales	Lachnospiraceae	Butyrivibrio		1	6	9	0	4	0	1	3	6	0	0	13	0	0	0	0	2	0	0	0	0	0	6	0	3	2	1	2	2	0	0	2	2	0	1	2	0
RGIG2480	CON	NPG	7.49417	4.42333	0.00111458	Bacteria	Firmicutes	Clostridia	Oscillospirales	DTU089	UBA1227		0	3	5	0	0	0	0	0	0	0	0	6	0	0	0	0	1	0	1	0	1	0	2	0	0	0	0	0	0	2	0	0	1	0	0	0	0
RGIG2481	CON	NPG	1.90417	1.12167	0.011022	Bacteria	Firmicutes	Bacilli	Erysipelotrichales	Erysipelotrichaceae	Solobacterium		2	3	2	0	1	0	0	1	1	0	0	4	0	0	0	0	0	0	0	0	0	0	1	0	0	0	0	0	0	1	0	0	1	0	0	0	0
RGIG2482	CON	NPG	107.906	9.985	0.00291403	Bacteria	Firmicutes	Clostridia	Christensenellales	CAG-138	UBA3792		3	5	3	0	2	0	0	0	0	0	0	6	0	0	0	0	0	0	0	0	1	0	0	0	0	0	0	0	2	1	0	0	0	0	0	1	0
RGIG2494	CON	NPG	1.53167	0.646667	4.67707e-05	Bacteria	Firmicutes	Bacilli	Erysipelotrichales	Erysipelotrichaceae	UBA636		14	6	4	1	2	0	0	0	0	0	0	7	0	0	0	0	0	0	0	0	0	0	1	0	0	0	1	0	1	0	1	0	1	0	0	1	1
RGIG2508	CON	NPG	11.0492	3.73833	2.95841e-06	Bacteria	Firmicutes	Bacilli	RF39	UBA660	CAG-877		0	0	1	0	0	0	0	0	0	0	0	0	0	0	0	0	1	0	0	0	0	0	1	0	0	0	0	0	1	0	0	0	0	0	0	0	0
RGIG2510	CON	NPG	45.9958	14.96	0.000656027	Bacteria	Firmicutes	Clostridia	Lachnospirales	Lachnospiraceae	CAG-791		2	16	16	1	6	0	0	0	1	0	0	9	0	0	0	0	1	0	1	0	0	0	4	0	1	4	0	1	3	3	0	2	0	0	0	0	0
RGIG2514	CON	NPG	6.57583	3.01	2.21881e-05	Bacteria	Firmicutes	Bacilli	Erysipelotrichales	Erysipelotrichaceae	UBA636		13	3	6	1	3	0	0	0	0	0	0	9	0	0	0	0	0	0	0	0	0	0	5	1	0	0	1	0	0	0	0	1	1	0	0	1	1
RGIG2523	CON	NPG	19.6167	16.5	0.0204892	Bacteria	Firmicutes	Bacilli	Erysipelotrichales	Erysipelotrichaceae	Solobacterium		27	7	2	4	0	0	0	1	0	0	0	13	0	0	0	0	0	0	0	0	0	0	1	0	0	2	1	0	2	5	0	0	4	0	0	0	0
RGIG2540	CON	NPG	2.94	1.41417	8.87523e-06	Bacteria	Firmicutes	Bacilli	Erysipelotrichales	Erysipelotrichaceae	UBA636		3	2	5	0	3	0	0	0	0	0	0	9	0	0	0	0	0	0	0	0	0	0	1	0	0	0	1	0	0	0	0	0	1	0	0	0	1
RGIG2548	CON	NPG	5.99583	2.18	7.63079e-05	Bacteria	Firmicutes	Bacilli	Erysipelotrichales	Erysipelotrichaceae	UBA636		0	2	2	0	2	0	0	0	0	0	0	4	0	0	0	0	0	0	0	0	0	0	2	0	0	0	0	0	0	0	0	0	0	0	0	0	0
RGIG2577	CON	NPG	5.65667	2.72	0.00935935	Bacteria	Firmicutes	Bacilli	Erysipelotrichales	Erysipelotrichaceae	Solobacterium		6	6	2	0	0	0	0	1	1	0	0	7	0	0	0	0	0	0	0	0	0	0	1	0	0	2	0	0	1	3	1	0	2	0	0	0	0
RGIG2582	CON	NPG	18.4033	5.16333	0.00037128	Bacteria	Firmicutes	Clostridia	Christensenellales				0	3	2	0	0	0	0	0	0	0	0	3	0	0	0	0	1	0	0	0	0	0	1	0	0	1	0	1	2	1	0	0	1	0	0	1	1
RGIG2588	CON	NPG	7.4175	3.69333	0.0332414	Bacteria	Firmicutes	Clostridia	Oscillospirales	DTU089	UBA737		0	1	0	0	0	0	0	0	0	0	0	4	0	0	1	0	0	0	0	0	0	0	1	0	0	1	0	0	0	1	0	0	2	0	0	0	0
RGIG2592	CON	NPG	3.42667	1.6375	4.65931e-05	Bacteria	Firmicutes	Bacilli	Erysipelotrichales	Erysipelotrichaceae	Solobacterium		10	6	1	0	2	0	0	1	0	0	0	9	0	0	0	0	0	0	0	0	0	0	1	0	0	2	0	0	0	1	0	0	1	0	0	0	0
RGIG2609	CON	NPG	20.4725	6.78583	0.00291403	Bacteria	Firmicutes	Clostridia	Oscillospirales	DTU089	CAG-177		0	5	6	3	5	0	0	0	0	0	0	3	0	0	2	0	0	0	1	0	0	1	1	0	2	3	3	2	3	1	2	0	3	0	4	2	0
RGIG2620	CON	NPG	82.7808	6.885	5.17722e-06	Bacteria	Bacteroidetes	Bacteroidia	Bacteroidales	UBA932	Bact-11		0	8	14	0	3	0	0	2	0	0	0	6	0	0	1	0	3	0	6	0	3	0	1	1	1	0	2	1	3	0	1	0	2	0	1	0	0
RGIG2640	CON	NPG	7.17083	3.30833	1.4792e-06	Bacteria	Firmicutes	Clostridia	Christensenellales	CAG-138	CAG-1024		0	0	3	0	3	0	0	0	0	0	0	5	0	0	0	0	0	0	0	0	1	0	0	0	0	0	0	0	0	0	0	0	0	0	0	0	0
RGIG2647	CON	NPG	40.1075	9.5775	0.00363662	Bacteria	Firmicutes	Clostridia	Oscillospirales	Oscillospiraceae	CAG-110		0	1	2	0	0	0	0	0	0	0	0	3	0	0	0	0	0	0	1	0	0	2	3	3	0	0	0	0	0	0	0	0	1	0	0	0	0
RGIG2648	CON	NPG	85.6017	13.155	4.95534e-05	Bacteria	Firmicutes	Clostridia	Christensenellales				0	1	1	0	0	0	0	0	0	0	0	4	0	0	0	0	0	0	1	0	1	0	0	0	0	0	0	0	1	1	0	0	1	0	0	0	1
RGIG2649	CON	NPG	98.1242	20.7417	0.000495534	Bacteria	Firmicutes	Clostridia	Christensenellales	CAG-138	UBA3792		1	6	11	0	0	0	0	0	0	0	0	8	0	0	0	0	0	0	0	0	1	0	0	0	0	0	0	0	0	0	0	0	1	0	0	1	0
RGIG2653	CON	NPG	16.6225	2.4775	3.32821e-05	Bacteria	Bacteroidetes	Bacteroidia	Bacteroidales	UBA932	RC9		0	10	6	0	0	0	0	1	0	0	0	5	0	0	1	0	0	0	2	0	3	0	1	0	0	5	6	0	1	1	4	0	2	0	0	0	1
RGIG2662	CON	NPG	9.32833	3.2675	2.95841e-06	Bacteria	Firmicutes	Clostridia	Christensenellales	CAG-138	CAG-1024		0	2	2	0	3	0	0	0	0	0	0	4	0	0	0	0	0	0	0	0	1	0	0	0	0	0	0	0	0	0	0	0	1	0	0	0	0
RGIG2676	CON	NPG	45.4783	9.6575	3.6442e-05	Bacteria	Firmicutes	Clostridia	Christensenellales	CAG-74	UBA2943		3	5	12	2	6	0	1	1	5	0	0	5	0	0	0	0	0	0	1	0	1	0	0	2	2	2	1	0	2	2	0	0	1	0	0	1	1
RGIG2681	CON	NPG	20.4583	5.23167	4.95534e-05	Bacteria	Firmicutes	Clostridia	Oscillospirales	CAG-382	UBA1206		0	1	1	0	0	0	0	0	0	0	0	2	0	0	0	0	0	0	2	0	1	0	1	1	1	1	0	0	1	2	0	0	1	0	1	0	0
RGIG2692	CON	NPG	113.399	21.0842	3.32821e-05	Bacteria	Bacteroidetes	Bacteroidia	Bacteroidales	UBA932	RC9		0	10	9	0	3	0	0	1	0	0	0	5	0	0	3	0	3	0	3	0	2	0	0	4	0	3	2	1	2	0	0	0	2	0	0	0	0
RGIG2701	CON	NPG	44.7467	10.4675	0.00182978	Bacteria	Firmicutes	Bacilli	Erysipelotrichales	Erysipelotrichaceae	UBA636		19	4	3	1	2	0	0	0	0	0	0	8	0	0	0	0	0	0	0	0	0	0	2	0	0	1	1	0	1	2	0	0	1	0	0	1	1
RGIG2703	CON	NPG	229.97	32.8158	8.87523e-06	Bacteria	Bacteroidetes	Bacteroidia	Bacteroidales	UBA932	RC9		0	27	12	0	1	0	0	3	1	0	0	5	0	0	2	0	0	0	0	0	3	0	0	1	2	10	3	2	2	0	0	4	0	0	0	1	0
RGIG2706	CON	NPG	7.755	1.31	0.000195533	Bacteria	Firmicutes	Clostridia	Oscillospirales	CAG-272			0	1	1	2	1	0	0	0	0	0	0	2	0	0	0	0	1	0	0	0	1	0	0	1	4	0	2	0	0	0	0	0	2	0	0	0	0
RGIG2707	CON	NPG	76.2575	43.1442	0.0100445	Bacteria	Firmicutes	Clostridia	Peptostreptococcales	Anaerovoracaceae	UBA1764		0	0	1	0	0	0	0	0	0	0	0	1	0	0	0	0	1	0	0	0	1	0	1	0	0	0	0	0	0	0	0	0	0	0	0	0	0
RGIG2710	CON	NPG	18.0892	1.21417	2.95841e-06	Bacteria	Bacteroidetes	Bacteroidia	Bacteroidales	ML635J-15	UBA1184		0	1	2	0	1	0	0	0	0	0	0	0	0	0	2	0	1	0	1	0	5	0	2	0	0	0	1	0	0	0	0	0	0	0	0	0	0
RGIG2712	CON	NPG	5.0875	0.858333	3.6442e-05	Bacteria	Firmicutes	Clostridia	Oscillospirales	DTU089	CAG-177		0	5	7	2	5	0	0	0	0	0	0	4	0	0	5	0	0	0	2	0	1	0	1	0	2	4	2	2	2	0	3	0	4	0	4	4	1
RGIG2714	CON	NPG	108.955	31.0342	2.21881e-05	Bacteria	Firmicutes	Bacilli	RF39	UBA660	CAG-1193		0	0	0	1	0	0	0	0	0	0	0	0	0	0	0	0	0	0	0	0	0	0	1	0	0	0	0	0	1	0	0	0	0	0	0	0	0
RGIG2715	CON	NPG	121.704	19.2508	5.17722e-06	Bacteria	Firmicutes	Bacilli	RF39	UBA660	CAG-1000		0	0	0	0	0	0	0	0	0	0	0	1	0	0	0	0	0	0	0	0	0	0	1	0	0	0	0	0	1	0	0	0	0	0	0	0	0
RGIG2719	CON	NPG	38.065	8.7125	3.32821e-05	Bacteria	Firmicutes	Clostridia	Christensenellales	CAG-74	GCA-900199385		1	8	3	2	2	0	1	1	4	0	0	7	0	0	1	0	1	0	0	0	1	0	0	1	2	1	1	0	4	4	0	0	2	0	1	0	0
RGIG2722	CON	NPG	2.32583	0.816667	0.000729531	Bacteria	Bacteroidetes	Bacteroidia	Bacteroidales	UBA932	UBA1232		0	0	2	0	0	0	0	1	0	0	0	1	0	0	0	0	2	0	1	0	2	0	0	0	0	0	1	0	0	0	0	0	0	0	0	0	0
RGIG2727	CON	NPG	139.251	8.66583	1.40524e-05	Bacteria	Bacteroidetes	Bacteroidia	Bacteroidales	UBA932	Bact-11		0	6	12	0	3	0	0	3	0	0	0	6	0	0	1	0	4	0	4	0	4	0	0	1	1	2	2	1	3	0	0	0	2	0	0	0	0
RGIG2731	CON	NPG	38.6333	8.83667	3.32821e-05	Bacteria	Firmicutes	Clostridia	Saccharofermentanales	Saccharofermentanaceae	Saccharofermentans		0	1	5	0	2	0	0	1	1	0	0	3	0	0	2	0	0	0	0	0	0	0	2	1	1	1	0	0	1	2	0	0	0	0	0	0	0
RGIG2734	CON	NPG	63.9383	10.8883	0.000656027	Bacteria	Firmicutes	Clostridia	Lachnospirales	Lachnospiraceae	UBA6987		0	2	2	0	2	0	0	0	0	0	0	5	0	0	0	0	1	0	0	0	0	0	0	0	0	0	0	0	1	0	0	0	1	0	0	0	0
RGIG2736	CON	NPG	15.8208	3.0275	0.00037128	Bacteria	Firmicutes	Clostridia	Christensenellales	CAG-138	UBA3792		0	4	4	1	2	0	0	0	1	0	0	12	0	0	0	0	0	0	0	0	1	0	0	0	0	0	0	0	1	3	0	0	0	0	2	0	0
RGIG2737	CON	NPG	44.7842	18.4017	0.00037128	Bacteria	Firmicutes	Clostridia	Oscillospirales	DTU089	UBA1081		0	9	7	3	4	0	0	0	0	0	0	3	0	0	12	0	1	0	1	0	0	0	3	0	2	4	7	2	5	1	4	1	6	0	5	6	2
RGIG2738	CON	NPG	65.2442	3.91333	5.17722e-06	Bacteria	Bacteroidetes	Bacteroidia	Bacteroidales	UBA932	Bact-11		0	7	14	0	3	0	0	2	0	0	0	8	0	0	1	0	3	0	6	0	3	0	0	1	1	0	2	1	3	0	1	0	2	0	1	0	0
RGIG2739	CON	NPG	32.7358	9.84417	0.000201172	Bacteria	Bacteroidetes	Bacteroidia	Bacteroidales	UBA932			0	6	2	0	3	0	0	0	0	0	0	5	0	0	1	0	0	0	0	0	2	0	0	0	1	3	0	1	3	1	0	0	3	0	2	1	4
RGIG2740	CON	NPG	33.915	17.0742	0.0172712	Bacteria	Bacteroidetes	Bacteroidia	Bacteroidales	F082	F082		0	3	2	0	1	0	0	0	0	0	0	2	0	0	0	0	0	0	3	0	3	1	0	0	1	0	3	0	0	0	1	0	0	0	0	0	0
RGIG2751	CON	NPG	69.7858	21.4833	0.00451305	Bacteria	Firmicutes	Clostridia	Lachnospirales	Lachnospiraceae	ISDg		0	3	3	0	4	0	1	1	5	0	0	4	0	0	0	0	1	0	0	0	0	0	1	1	1	0	0	1	2	0	0	0	2	0	0	1	1
RGIG2755	CON	NPG	21.3175	6.0575	7.39602e-07	Bacteria	Firmicutes	Clostridia	Lachnospirales	Lachnospiraceae			0	2	2	0	4	0	0	1	3	0	0	4	0	0	0	0	1	0	0	0	0	0	3	2	1	2	0	0	1	0	0	0	0	0	0	1	0
RGIG2763	CON	NPG	28.1592	8.86667	0.00829316	Bacteria	Firmicutes	Clostridia	Oscillospirales				0	0	2	0	0	0	0	0	0	0	0	0	0	0	0	0	0	0	0	0	1	0	0	1	0	0	0	0	0	0	0	0	0	0	0	0	0
RGIG2767	CON	NPG	83.815	24.8875	3.32821e-05	Bacteria	Firmicutes	Clostridia	Saccharofermentanales	Saccharofermentanaceae	Saccharofermentans		0	2	7	0	3	0	0	2	2	0	0	3	0	0	2	0	0	0	0	0	0	0	2	0	1	0	0	0	0	2	0	0	1	0	0	0	0
RGIG2768	CON	NPG	55.8175	32.0667	0.012094	Bacteria	Firmicutes	Clostridia	Lachnospirales	Lachnospiraceae			0	5	3	1	3	0	1	2	5	2	0	5	0	0	0	0	1	0	0	0	0	0	1	0	1	0	0	0	2	0	0	0	2	0	0	1	0
RGIG2773	CON	NPG	13.885	3.69583	7.17414e-05	Bacteria	Firmicutes	Clostridia	Oscillospirales	DTU089	UBA1081		0	8	8	3	3	0	0	0	0	0	0	3	0	0	4	0	0	0	1	0	0	0	2	0	2	1	7	2	6	1	3	1	6	0	5	5	1
RGIG2778	CON	NPG	5.82167	2.11167	5.17722e-06	Bacteria	Firmicutes	Clostridia	Oscillospirales	UBA644			0	5	5	1	0	0	0	0	1	0	0	3	0	0	0	0	2	0	2	0	1	0	0	0	1	1	6	0	2	0	2	2	1	0	5	0	1
RGIG2785	CON	NPG	434.475	61.9675	2.21881e-05	Bacteria	Bacteroidetes	Bacteroidia	Bacteroidales	Bacteroidaceae	UBA2918		0	8	5	2	2	0	0	2	0	0	0	5	0	0	1	0	0	0	1	0	2	0	1	0	0	0	2	2	1	1	0	3	0	0	0	0	0
RGIG2794	CON	NPG	49.225	4.10583	0.000102805	Bacteria	Firmicutes	Clostridia	Christensenellales				0	1	1	0	0	0	0	0	0	0	0	4	0	0	0	0	0	0	1	0	1	0	0	0	0	0	0	0	1	1	0	0	1	0	0	0	1
RGIG2796	CON	NPG	74.8708	40.1342	0.0204892	Bacteria	Bacteroidetes	Bacteroidia	Bacteroidales	P3	P3		0	4	3	0	0	0	0	0	0	0	0	0	0	0	0	0	0	0	2	0	2	1	2	0	0	1	3	0	0	0	2	0	1	0	0	0	0
RGIG2800	CON	NPG	6.90667	2.10583	0.00231643	Bacteria	Firmicutes	Clostridia	Oscillospirales	DTU089	UBA6857		0	5	7	2	3	0	0	0	0	0	0	4	0	0	3	0	1	0	3	0	1	0	1	0	2	1	2	1	3	1	1	0	3	0	3	0	0
RGIG2801	CON	NPG	108.642	42.0225	0.00143261	Bacteria	Firmicutes	Clostridia	Lachnospirales	UBA1390			1	11	10	3	3	0	0	0	0	0	0	5	0	0	0	0	1	0	1	0	0	0	1	0	2	3	5	0	2	2	3	1	3	0	1	0	1
RGIG2808	CON	NPG	100.767	34	0.000201172	Bacteria	Firmicutes	Clostridia	Saccharofermentanales	Saccharofermentanaceae	Firm-16		1	1	5	0	2	0	0	3	3	1	0	4	0	0	1	0	0	0	0	0	0	0	0	0	0	0	0	0	1	1	0	0	2	0	0	0	0
RGIG2810	CON	NPG	30.8042	5.39583	0.000495534	Bacteria	Firmicutes	Clostridia	Christensenellales	CAG-138	UBA3792		0	2	2	0	2	0	0	0	0	0	0	7	0	0	0	0	0	0	0	0	1	0	0	0	0	0	0	0	1	1	0	0	0	0	0	0	0
RGIG2814	CON	NPG	12.095	6.26917	0.00182978	Bacteria	Firmicutes	Clostridia	Lachnospirales	Lachnospiraceae			1	2	1	0	2	0	0	0	0	0	0	4	0	0	0	0	1	0	0	0	0	0	1	0	0	0	0	0	3	2	0	0	2	0	0	0	0
RGIG2851	CON	NPG	31.5492	12.4067	0.00829316	Bacteria	Spirochaetes	Spirochaetia	Treponematales	Treponemataceae	Treponema		1	2	4	0	5	0	0	0	1	0	0	4	0	0	2	0	2	0	0	0	3	0	0	1	0	0	0	0	1	0	0	1	0	1	0	0	0
RGIG2862	CON	NPG	48.0942	19.4208	0.0100445	Bacteria	Firmicutes	Clostridia	Lachnospirales	Lachnospiraceae	UBA3775		0	3	4	1	10	0	0	2	0	0	0	7	0	0	0	0	0	0	0	0	0	0	2	5	1	1	0	0	2	1	0	0	2	0	0	0	0
RGIG2869	CON	NPG	22.8408	6.2875	0.00182978	Bacteria	Firmicutes	Clostridia	Oscillospirales				1	10	1	2	9	0	0	3	1	0	0	3	0	0	3	0	0	0	3	0	0	0	0	0	1	12	8	1	6	5	12	1	5	0	6	9	2
RGIG2872	CON	NPG	18.5633	3.44583	0.00231643	Bacteria	Firmicutes	Clostridia	UBA1212	UBA1255	UBA1255		1	5	3	1	3	0	0	0	0	0	0	2	0	2	0	0	0	0	1	0	0	0	1	0	1	3	3	1	0	6	0	0	12	1	3	1	1
RGIG2882	CON	NPG	44.2333	24.27	0.0332414	Bacteria	Firmicutes	Clostridia	Lachnospirales	Lachnospiraceae	NK4A136		0	4	3	0	3	0	1	3	3	0	0	7	0	0	0	0	1	0	0	0	0	0	5	0	2	0	0	0	2	0	0	0	3	0	0	1	0
RGIG2884	CON	NPG	115.007	52.5925	0.00182978	Bacteria	Firmicutes	Bacilli	Acholeplasmatales	CAG-307	UBA7004		0	0	0	0	0	0	0	0	0	0	0	2	0	0	0	0	0	0	1	0	0	0	0	0	0	3	0	0	0	0	1	0	0	0	0	0	0
RGIG2885	CON	NPG	75.6158	2.56333	8.87523e-06	Bacteria	Firmicutes	Clostridia	Lachnospirales	Lachnospiraceae			0	3	4	2	2	0	0	0	0	0	0	9	0	0	2	0	4	0	0	0	1	0	0	1	0	4	0	1	2	0	0	0	1	0	1	0	0
RGIG2887	CON	NPG	69.75	19.0975	7.39602e-07	Bacteria	Firmicutes	Clostridia	Peptostreptococcales	Anaerovoracaceae	UBA1764		0	2	2	0	0	0	0	0	0	0	0	5	0	0	0	0	1	0	0	0	1	0	2	0	0	0	0	0	1	0	0	0	0	0	0	0	0
RGIG2901	CON	NPG	10.6283	2.15583	1.4792e-06	Bacteria	Firmicutes	Clostridia	Lachnospirales	Lachnospiraceae			0	3	2	0	0	0	0	0	0	0	0	3	0	0	0	0	1	0	0	0	0	0	1	0	0	0	0	0	0	0	0	0	1	0	0	0	0
RGIG2905	CON	NPG	5.46417	1.495	0.00388466	Bacteria	Firmicutes	Clostridia	Lachnospirales	Lachnospiraceae	ISDg		0	2	2	0	5	0	0	1	4	1	0	3	0	1	0	0	1	0	0	0	0	0	1	2	0	0	0	1	1	0	0	0	1	0	0	1	0
RGIG2909	CON	NPG	127.877	8.27167	7.17414e-05	Bacteria	Firmicutes	Clostridia	Peptostreptococcales	Anaerovoracaceae	UBA1764		0	2	1	0	0	0	0	0	0	0	0	3	0	0	0	0	1	0	0	0	1	0	2	0	0	0	0	0	0	0	0	0	1	0	0	0	0
RGIG2913	CON	NPG	8.97167	0.645833	0.000244676	Bacteria	Bacteroidetes	Bacteroidia	Bacteroidales	WCHB1-69	UBA1195		0	3	2	1	0	0	0	0	0	0	0	0	0	0	0	0	0	0	0	0	3	0	0	0	0	1	0	0	0	0	1	0	0	0	0	0	0
RGIG2924	CON	NPG	75.5858	53.2125	0.044902	Bacteria	Firmicutes	Clostridia	Lachnospirales	Lachnospiraceae			0	13	1	2	7	0	0	0	0	0	0	9	0	0	0	0	0	0	1	0	0	0	0	0	1	1	1	4	4	2	2	5	5	0	2	2	3
RGIG2927	CON	NPG	8.89083	2.68833	0.000656027	Bacteria	Firmicutes	Bacilli	Erysipelotrichales	Erysipelotrichaceae	UBA1783		0	1	3	0	2	0	0	0	0	0	0	6	0	0	0	0	0	0	0	0	0	0	2	0	0	0	0	0	1	0	0	0	1	0	0	0	1
RGIG2928	CON	NPG	50.3108	18.7658	0.00111458	Bacteria	Firmicutes	Clostridia	Peptostreptococcales	Anaerovoracaceae	UBA1764		0	2	2	0	0	0	0	0	0	0	0	3	0	0	0	0	1	0	0	0	1	0	1	0	0	0	0	0	0	0	0	0	1	0	0	0	0
RGIG2931	CON	NPG	7.74	3.865	0.000495534	Bacteria	Firmicutes	Clostridia	Lachnospirales	UBA1390			0	9	18	2	0	0	0	0	0	0	0	8	0	0	0	0	2	0	3	0	0	0	0	0	1	0	4	0	2	2	4	1	2	0	2	1	0
RGIG2937	CON	NPG	27.9592	5.77583	0.00037128	Bacteria	Bacteroidetes	Bacteroidia	Bacteroidales	UBA932	RC9		0	11	11	0	4	0	1	3	5	0	0	3	0	0	1	0	0	0	0	0	1	0	0	0	2	0	1	0	4	0	0	1	0	0	0	3	0
RGIG2961	CON	NPG	9.53583	2.125	0.000195533	Bacteria	Firmicutes	Bacilli	RF39	UBA660			0	0	1	0	0	0	0	0	0	0	0	0	0	0	0	0	0	0	0	0	0	0	1	0	0	0	0	0	1	0	0	0	0	0	0	0	0
RGIG3027	CON	NPG	0.0866667	0.0383333	0.00122701	Bacteria	Firmicutes	Clostridia	Christensenellales	CAG-74	UBA4263		1	10	4	3	0	0	0	0	0	0	0	6	0	0	0	0	0	0	1	0	1	0	0	0	0	1	0	0	1	3	0	1	1	0	1	0	2
RGIG3054	CON	NPG	0.03	0.00666667	0.000321002	Bacteria	Planctomycetes	Planctomycetes	Pirellulales	Thermoguttaceae			0	2	0	0	3	0	0	0	1	0	0	2	0	0	1	0	0	0	3	0	0	0	0	0	0	5	0	1	0	3	7	0	4	0	1	3	0
RGIG3115	CON	NPG	0.114167	0.04	0.000966034	Bacteria	Firmicutes	Clostridia	Christensenellales	CAG-74			0	3	4	1	4	0	1	2	6	0	0	3	0	0	1	0	1	0	1	0	1	0	0	3	2	1	0	0	3	0	0	0	1	0	0	1	1
RGIG3120	CON	NPG	0.07	0.035	0.0253865	Bacteria	Firmicutes	Clostridia	Oscillospirales	Oscillospiraceae	CAG-110		0	1	0	0	1	0	0	0	0	0	0	4	0	0	0	0	0	0	3	0	0	1	1	0	0	0	0	0	0	0	0	0	2	0	0	1	0
RGIG3124	CON	NPG	0.0883333	0.0391667	0.034909	Bacteria	Firmicutes	Clostridia	Oscillospirales	DTU089			0	3	0	0	3	0	0	0	0	0	0	2	0	0	0	0	0	0	6	0	1	0	0	0	0	0	8	1	0	2	3	0	0	0	2	0	0
RGIG3141	CON	NPG	0.0533333	0	0.0162876	Bacteria	Firmicutes	Clostridia	Christensenellales	CAG-138			0	1	1	0	0	0	0	0	0	0	0	2	0	0	0	0	0	0	0	0	0	0	0	0	0	0	0	0	0	0	0	0	0	0	0	0	0
RGIG3171	CON	NPG	0.0508333	0.0116667	0.00491896	Bacteria	Firmicutes	Clostridia	Oscillospirales	Oscillospiraceae			0	0	1	1	0	0	0	0	0	0	0	0	0	0	0	0	1	0	0	0	0	0	1	1	0	0	0	0	0	0	0	0	0	0	0	0	0
RGIG3192	CON	NPG	48.1483	22.7567	0.00451305	Bacteria	Bacteroidetes	Bacteroidia	Bacteroidales	F082	F082		0	3	1	0	1	0	0	0	0	0	0	3	0	0	1	0	0	0	4	0	3	0	0	0	0	0	3	0	0	0	1	0	0	0	0	0	0
RGIG3197	CON	NPG	115.315	27.5667	3.32821e-05	Bacteria	Bacteroidetes	Bacteroidia	Bacteroidales	UBA932	RC9		0	11	14	1	5	0	0	2	2	0	0	8	0	0	1	0	4	0	4	0	3	0	1	2	2	3	2	2	5	2	2	1	2	0	0	0	0
RGIG3209	CON	NPG	267.952	48.3192	0.00829316	Bacteria	Spirochaetes	Spirochaetia	Treponematales	Treponemataceae	Treponema		0	0	2	1	1	0	0	0	0	0	0	3	0	0	0	0	0	0	0	0	3	0	1	0	0	1	0	0	0	0	0	0	0	0	0	0	0
RGIG3210	CON	NPG	11.945	4.0425	0.00243142	Bacteria	Spirochaetes	Spirochaetia	Treponematales	Treponemataceae	Treponema		0	0	5	1	4	0	0	0	0	1	0	2	0	0	2	0	1	0	0	0	3	0	0	0	0	2	0	0	0	0	1	1	0	0	0	0	0
RGIG3229	CON	NPG	203.93	68.1792	0.00363662	Bacteria	Bacteroidetes	Bacteroidia	Bacteroidales	UBA932	RC9		0	7	12	1	3	0	0	1	0	0	0	5	0	0	1	0	0	0	5	0	2	0	0	3	2	6	6	0	3	2	3	1	1	0	0	0	0
RGIG3244	CON	NPG	0.275833	0.0233333	0.000120584	Bacteria	Synergistetes	Synergistia	Synergistales	Aminobacteriaceae			0	0	1	0	0	0	0	0	0	0	0	4	0	0	0	0	0	0	0	0	5	0	0	0	0	0	0	0	0	0	0	0	0	0	0	0	0
RGIG3283	CON	NPG	526.876	159.377	0.00143261	Bacteria	Bacteroidetes	Bacteroidia	Bacteroidales	UBA932	RC9		0	10	16	1	2	0	0	2	0	0	0	6	0	0	1	0	1	0	4	0	2	0	1	3	1	5	5	0	3	2	3	0	1	0	0	0	0
RGIG3287	CON	NPG	8.9675	2.85417	0.000102805	Bacteria	Planctomycetes	Planctomycetes	Pirellulales	Thermoguttaceae			0	5	0	0	6	0	0	0	2	0	0	3	0	0	6	0	0	0	1	0	0	0	0	0	0	1	1	1	1	1	3	0	1	0	0	2	1
RGIG3290	CON	NPG	252.207	81.1892	0.00037128	Bacteria	Firmicutes	Clostridia	Oscillospirales	Oscillospiraceae	F23-B02		0	5	3	1	2	0	0	0	0	0	0	8	0	0	0	0	0	0	0	0	0	0	2	0	0	1	0	0	2	2	0	1	1	0	0	0	0
RGIG3293	CON	NPG	55.6325	11.6925	3.32821e-05	Bacteria	Firmicutes	Clostridia	Christensenellales	CAG-138	UBA2843		2	4	2	0	0	0	0	0	0	0	0	7	0	0	0	0	0	0	0	0	1	0	0	0	0	1	0	0	1	2	0	0	1	0	0	0	0
RGIG3300	CON	NPG	7.60083	3.4025	0.0284207	Bacteria	Bacteroidetes	Bacteroidia	Bacteroidales	UBA932	RC9		0	5	4	0	0	0	0	0	0	0	0	1	0	0	0	0	0	0	3	0	2	0	0	0	0	4	3	0	1	0	2	1	0	0	0	2	0
RGIG3301	CON	NPG	26.1617	10.245	0.00451305	Bacteria	Firmicutes	Clostridia	Oscillospirales	CAG-382			0	2	1	0	0	0	0	0	0	0	0	7	0	0	0	0	1	0	4	0	1	0	0	1	1	0	0	0	0	0	0	1	2	0	1	0	0
RGIG3308	CON	NPG	397.383	264.658	0.000102805	Bacteria	Bacteroidetes	Bacteroidia	Bacteroidales	Bacteroidaceae	Prevotella		0	18	11	1	4	0	1	1	2	0	0	6	0	0	1	0	1	1	2	0	2	3	2	1	0	10	4	0	4	2	1	3	1	0	0	0	0
RGIG3310	CON	NPG	43.4917	8.15833	7.39602e-07	Bacteria	Firmicutes	Clostridia	Christensenellales	CAG-74			0	8	5	2	3	0	1	0	4	0	0	8	0	0	0	0	1	0	2	0	1	0	0	0	1	5	4	1	3	0	0	1	1	0	4	1	1
RGIG3315	CON	NPG	16.0858	6.7025	0.000102805	Bacteria	Firmicutes	Bacilli	RFN20	CAG-826			0	2	1	0	0	0	0	0	0	0	0	8	0	0	2	0	0	0	0	0	0	0	0	0	0	2	0	0	0	3	0	0	0	0	0	0	0
RGIG3319	CON	NPG	236.27	41.1433	3.32821e-05	Bacteria	Firmicutes	Clostridia	Christensenellales	CAG-74	GCA-900199385		1	3	5	2	4	0	1	1	5	0	0	10	0	0	0	0	1	0	1	0	1	0	0	0	2	2	1	0	3	0	0	0	2	0	0	1	0
RGIG3320	CON	NPG	22.7675	9.00167	7.17414e-05	Bacteria	Firmicutes	Bacilli	RFN20	CAG-826	UBA2450		0	0	1	0	0	0	0	0	1	0	0	5	0	0	0	0	0	0	0	0	0	0	0	0	0	0	0	0	0	3	0	0	0	0	0	0	0
RGIG3334	CON	NPG	4.7725	1.7275	7.60336e-05	Bacteria	Spirochaetes	Spirochaetia					0	0	0	0	0	0	0	0	0	0	0	0	0	0	0	0	0	0	0	0	1	0	0	0	0	0	0	0	0	1	0	0	0	0	0	0	0
RGIG3347	CON	NPG	0.274167	0.0133333	0.00336389	Bacteria	Synergistetes	Synergistia	Synergistales	Aminobacteriaceae			0	0	1	0	0	0	0	0	0	0	0	4	0	0	0	0	0	0	0	0	4	0	0	0	0	0	0	0	0	0	0	0	0	0	0	0	0
RGIG3356	CON	NPG	131.902	35.1558	7.39602e-07	Bacteria	Firmicutes	Bacilli	RFN20	CAG-826			0	3	11	0	1	0	0	0	1	0	0	7	0	0	0	0	0	0	0	0	0	0	0	0	0	0	0	0	0	0	0	0	1	0	0	0	0
RGIG3358	CON	NPG	17.8025	0.153333	0.000217773	Bacteria	Firmicutes	Clostridia	Oscillospirales	DTU089	UBA1227		0	2	2	0	0	0	0	0	0	0	0	3	0	0	0	0	0	0	0	0	0	0	2	0	0	0	0	0	0	0	0	0	1	0	0	0	0
RGIG3365	CON	NPG	5.68917	2.10917	4.67707e-05	Bacteria	Firmicutes	Clostridia	Christensenellales	CAG-138	UBA2843		1	2	1	0	0	0	0	0	0	0	0	6	0	0	0	0	0	0	0	0	1	0	0	0	1	0	0	0	0	0	0	0	1	0	0	0	0
RGIG3373	CON	NPG	4.23833	1.81667	9.66667e-05	Bacteria	Bacteroidetes	Bacteroidia	Bacteroidales	UBA932			0	5	5	1	1	0	0	0	0	0	0	4	0	0	0	0	0	0	0	0	3	0	0	0	1	0	0	1	1	1	0	0	4	0	0	2	2
RGIG3379	CON	NPG	44.3783	22.2492	0.00829316	Bacteria	Firmicutes	Clostridia	Lachnospirales	Lachnospiraceae	NK4A144	NK4A144 sp2	0	2	4	0	2	0	0	1	0	0	0	7	0	0	0	0	1	0	0	0	1	1	3	1	0	0	0	0	1	0	0	0	0	0	0	0	1
RGIG3418	CON	NPG	6.81333	2.96083	0.00935935	Bacteria	Firmicutes	Clostridia	Oscillospirales	DTU089	Eubacterium		0	7	4	2	1	0	0	0	0	0	0	3	0	0	0	0	0	0	1	0	0	0	4	1	1	2	2	4	3	0	1	0	3	0	3	0	0
RGIG3414	CON	NPG	3.33333	0.351667	0.0129636	Bacteria	Firmicutes	Clostridia	4C28d-15	CAG-727			0	1	1	0	1	0	0	0	3	0	0	2	0	0	0	0	0	0	0	0	1	0	0	0	0	0	0	0	0	0	0	0	0	0	0	0	0
RGIG3438	CON	NPG	14.335	1.68917	4.95534e-05	Bacteria	Firmicutes	Clostridia	Oscillospirales	CAG-272			0	3	3	0	0	0	0	0	0	0	0	7	0	0	0	0	3	0	2	0	0	1	0	0	1	1	0	1	0	1	1	0	2	0	1	0	0
RGIG3441	CON	NPG	49.9983	3.605	0.00829316	Bacteria	Spirochaetes	Spirochaetia	Treponematales	Treponemataceae	Treponema		0	2	4	0	2	0	0	0	3	0	0	3	0	0	0	0	1	0	0	0	3	0	0	0	1	1	0	1	4	1	0	0	3	0	0	0	0
RGIG3457	CON	NPG	3.48	1.20417	0.0303468	Bacteria	Spirochaetes	Spirochaetia	Treponematales	Treponemataceae	Treponema		0	0	4	0	3	0	0	0	0	0	0	2	0	0	3	0	1	0	0	0	3	0	0	0	0	3	0	0	0	0	1	1	0	0	0	0	0
RGIG3460	CON	NPG	39.345	11.6692	0.000195533	Bacteria	Firmicutes	Clostridia	Lachnospirales	Lachnospiraceae	XBB2008		0	3	3	0	2	0	1	2	2	0	0	7	0	0	0	0	1	0	0	0	0	0	4	1	1	1	0	0	2	0	0	0	2	0	0	0	0
RGIG3470	CON	NPG	5.81083	3.52833	0.0172712	Bacteria	Firmicutes	Clostridia	Lachnospirales	Lachnospiraceae	UBA3774		3	5	3	0	4	0	0	0	0	0	0	6	0	0	0	0	1	0	1	0	0	0	1	0	0	3	0	4	2	1	0	0	2	0	2	1	1
RGIG3500	CON	NPG	114.752	45.2692	0.000495534	Bacteria	Firmicutes	Bacilli	RFN20	CAG-826	UBA733		0	4	28	1	1	0	0	0	0	0	0	7	0	0	2	0	0	0	0	0	0	0	0	0	0	2	0	0	3	0	0	0	1	0	0	0	0
RGIG3504	CON	NPG	141.736	62.3533	0.00451305	Bacteria	Firmicutes	Bacilli	RF39	UBA660	CAG-582		0	0	0	0	0	0	0	0	0	0	0	2	0	0	0	0	0	0	0	0	1	0	1	0	0	0	0	0	1	0	0	0	0	0	0	0	0
RGIG3510	CON	NPG	10.2475	3.67167	5.17722e-06	Bacteria	Bacteroidetes	Bacteroidia	Bacteroidales	UBA932	RC9		0	5	7	1	3	0	0	0	1	0	0	3	0	0	0	0	0	0	1	0	2	0	1	0	0	6	0	0	1	0	2	1	0	0	0	1	0
RGIG3506	CON	NPG	10.9192	5.14583	0.000495534	Bacteria	Firmicutes	Bacilli	ML615J-28				0	0	3	1	1	0	0	1	0	0	0	0	0	0	0	0	7	0	0	0	0	0	0	0	0	0	0	0	0	0	0	0	0	0	0	0	0
RGIG3519	CON	NPG	6.78833	3.2175	0.00860111	Bacteria	Firmicutes	Clostridia	UBA1212	UBA1212	UBA1212		2	7	3	0	2	0	0	0	0	0	0	2	0	0	0	0	0	0	1	0	0	0	0	0	1	1	2	0	0	1	0	0	6	1	1	2	0
RGIG3553	CON	NPG	51.25	7.94833	5.17722e-06	Bacteria	Firmicutes	Clostridia	Lachnospirales	Lachnospiraceae			1	3	3	0	3	0	0	0	0	0	0	8	0	0	0	0	1	0	0	0	0	0	3	0	0	0	0	0	1	0	0	0	1	0	0	0	0
RGIG3574	CON	NPG	112.272	54.265	0.0284207	Bacteria	Bacteroidetes	Bacteroidia	Bacteroidales	UBA932	Bact-11		0	0	1	0	0	0	0	0	0	0	0	0	0	0	0	0	1	0	4	0	3	0	0	0	0	0	0	0	1	0	0	0	0	0	0	0	0
RGIG3578	CON	NPG	5.76417	3.4175	0.0101767	Bacteria	Bacteroidetes	Bacteroidia	Bacteroidales	Muribaculaceae	C941		0	3	6	0	0	0	0	0	0	0	0	10	0	0	2	0	0	0	1	0	3	0	5	0	0	0	0	0	0	0	0	0	1	0	0	0	0
RGIG3585	CON	NPG	58.8242	18.6433	0.000476325	Bacteria	Firmicutes	Clostridia	Lachnospirales	Lachnospiraceae	UBA2868		0	4	4	0	1	0	0	1	2	0	0	12	0	0	0	0	0	0	0	0	0	0	4	1	0	1	0	0	1	1	0	0	1	0	0	0	1
RGIG3589	CON	NPG	26.9242	8.6575	7.17414e-05	Bacteria	Firmicutes	Clostridia	Oscillospirales	DTU089	UBA1425		0	5	6	2	3	0	0	0	0	0	0	3	0	0	7	1	0	0	0	0	1	0	1	0	1	3	4	0	2	0	3	0	2	0	9	4	0
RGIG3592	CON	NPG	7.38333	1.61167	0.000144222	Bacteria	Firmicutes	Clostridia	Oscillospirales	DTU089	UBA1425		0	5	5	2	3	0	0	0	0	0	0	3	0	0	7	0	0	0	1	0	1	0	1	0	1	1	3	0	2	1	2	0	3	0	8	3	0
RGIG3597	CON	NPG	12.2742	0.698333	0.000383076	Bacteria	Firmicutes	Clostridia	Oscillospirales	CAG-272	UBA1248		1	4	2	0	1	0	0	0	0	0	0	5	0	0	0	0	0	0	1	0	1	0	0	0	1	0	1	0	0	1	0	0	3	0	2	1	1
RGIG3608	CON	NPG	19.9867	5.1925	0.00037128	Bacteria	Firmicutes	Clostridia	Oscillospirales	CAG-272			0	4	4	1	2	0	0	0	0	0	0	0	1	0	0	0	0	0	0	0	1	0	2	0	0	5	1	0	3	2	0	0	4	0	8	0	2
RGIG3624	CON	NPG	73	10.925	0.00291403	Bacteria	Firmicutes	Clostridia	Oscillospirales	Butyricicoccaceae	UBA4644		0	0	2	0	0	0	0	0	0	0	0	0	0	0	0	0	0	0	0	0	0	0	1	1	0	0	0	0	0	0	0	0	0	0	0	0	0
RGIG3628	CON	NPG	36.7242	9.2625	1.40524e-05	Bacteria	Firmicutes	Clostridia	Lachnospirales	Lachnospiraceae	UBA2868		0	3	3	0	3	0	0	1	2	0	0	6	0	0	0	0	1	0	0	0	0	0	4	0	0	0	1	0	1	0	0	0	3	0	0	0	0
RGIG3644	CON	NPG	1.88667	1.08	0.00181855	Bacteria	Firmicutes	Clostridia	Lachnospirales	Lachnospiraceae	NK4A144		0	2	5	2	2	0	0	1	0	0	0	7	0	0	0	0	1	0	0	0	0	0	4	1	0	0	0	0	3	0	0	0	2	0	0	0	0
RGIG3668	CON	NPG	35.1358	12.9692	0.0172712	Bacteria	Firmicutes	Clostridia	Oscillospirales	CAG-272	CAG-448		0	5	3	0	0	0	0	0	0	0	0	0	0	0	0	0	0	0	0	0	1	0	1	0	2	4	0	0	3	1	0	0	4	0	8	0	2
RGIG3675	CON	NPG	174.359	38.1775	3.32821e-05	Bacteria	Bacteroidetes	Bacteroidia	Bacteroidales	UBA932	RC9		0	12	4	0	3	0	0	2	1	0	0	5	0	0	0	0	0	0	0	0	2	1	0	1	0	11	3	0	3	0	3	1	2	0	0	0	0
RGIG3681	CON	NPG	45.6975	9.05833	2.95841e-06	Bacteria	Bacteroidetes	Bacteroidia	Bacteroidales	WCHB1-69			0	5	3	0	2	0	0	0	0	0	0	1	0	0	0	0	0	0	2	0	3	0	0	0	1	3	0	0	1	0	3	0	0	0	0	0	1
RGIG3694	CON	NPG	29.3275	2.56167	3.32821e-05	Bacteria	Firmicutes	Clostridia	Oscillospirales	CAG-272	CAG-390		0	3	0	1	1	0	0	0	1	0	0	2	0	0	1	0	0	0	4	0	1	0	3	0	0	2	1	1	0	1	3	0	2	0	2	4	0
RGIG3700	CON	NPG	21.9133	2.66583	0.000201172	Bacteria	Firmicutes	Clostridia	Oscillospirales	CAG-272	UBA11512		0	2	1	0	0	0	0	0	0	0	0	4	0	0	0	0	0	0	0	0	1	0	0	0	1	0	0	0	1	0	0	0	4	0	2	0	0
RGIG3708	CON	NPG	100.511	64.1917	0.0387211	Bacteria	Firmicutes	Bacilli	Acholeplasmatales	CAG-307	UBA7004		1	1	0	0	1	0	0	0	0	0	0	8	0	0	0	0	0	0	0	0	0	0	0	0	0	3	0	0	0	0	0	0	0	0	0	0	0
RGIG3711	CON	NPG	26.335	4.5025	0.000144222	Bacteria	Bacteroidetes	Bacteroidia	Bacteroidales	UBA932	RC9		0	15	3	1	0	0	0	0	3	0	0	6	0	0	1	0	0	0	0	0	3	0	0	0	1	12	2	0	3	0	3	1	0	0	0	0	0
RGIG3712	CON	NPG	175.07	81.7092	0.0241843	Bacteria	Firmicutes	Bacilli	RFN20	CAG-826	UBA733		0	2	2	0	0	0	0	0	0	0	0	13	0	0	0	0	0	0	0	0	0	0	0	0	0	0	0	0	1	0	0	0	1	0	0	0	0
RGIG3729	CON	NPG	4.695	2.59583	0.0101767	Bacteria	Bacteroidetes	Bacteroidia	Bacteroidales	P3			0	1	2	0	1	0	0	0	0	0	0	0	0	0	0	0	0	0	1	0	2	0	1	0	0	0	0	0	0	0	0	0	0	0	0	0	0
RGIG3738	CON	NPG	15.0975	6.74667	0.000857939	Bacteria	Bacteroidetes	Bacteroidia	Bacteroidales	P3	P3		0	3	4	0	1	0	0	0	0	0	0	0	0	0	0	0	0	0	1	0	1	0	0	0	0	0	0	0	1	0	0	0	0	0	0	0	0
Methanogenic_archaeon_mixed_culture_ISO4-G1	CON	NPG	173.935	28.0867	7.39602e-07	Archaea	Euryarchaeota	Thermoplasmata_A	Methanomassiliicoccales	Methanomethylophilaceae	ISO4-G1	GCA_001563305.1	0	0	0	0	0	0	0	0	0	0	0	0	0	0	0	0	0	0	0	0	0	0	0	0	0	0	0	0	0	0	0	0	0	0	0	0	0
Olov.102.bin56	CON	NPG	35.005	25.0767	0.0204892	Bacteria	Firmicutes	Bacilli	RF39	UBA660	UBA11963		0	0	0	1	0	0	0	0	2	0	0	2	0	0	0	0	0	0	0	0	0	0	4	0	0	0	0	0	1	0	0	0	0	0	0	0	0
Olov.104.bin118	CON	NPG	5.10333	2.81083	0.000144222	Bacteria	Bacteroidetes	Bacteroidia	Bacteroidales	Bacteroidaceae	Prevotella		0	11	6	1	3	0	1	1	4	0	0	6	0	0	1	0	0	0	1	0	3	0	3	1	1	9	4	1	3	0	1	2	1	0	0	1	0
Olov.104.bin121	CON	NPG	9.68083	3.855	3.6442e-05	Bacteria	Bacteroidetes	Bacteroidia	Bacteroidales	UBA932	RC9		0	5	10	0	3	0	0	2	0	0	0	4	0	0	2	0	3	0	5	0	2	0	0	4	1	2	5	0	4	0	2	0	1	0	0	0	0
Olov.104.bin3	CON	NPG	21.7333	9.45	5.17722e-06	Bacteria	Bacteroidetes	Bacteroidia	Bacteroidales	Muribaculaceae	C941		0	1	2	2	0	0	0	0	0	0	0	12	0	0	0	0	0	0	1	0	3	0	2	0	0	0	0	0	1	0	0	0	0	0	0	0	0
Olov.104.bin41	CON	NPG	23.6792	15.8	0.0100445	Bacteria	Bacteroidetes	Bacteroidia	Bacteroidales	UBA932	RC9		0	11	14	1	5	0	0	4	1	0	0	6	0	0	1	0	2	0	1	0	3	0	3	1	1	3	2	3	5	0	0	4	1	0	0	0	1
Olov.105.bin16	CON	NPG	19.0925	13.5967	0.0144925	Bacteria	Bacteroidetes	Bacteroidia	Bacteroidales	Bacteroidaceae	UBA3839		0	7	1	3	1	0	0	0	1	0	0	2	0	0	3	0	0	1	0	0	5	0	2	0	2	4	1	2	2	0	0	2	0	0	0	0	0
Olov.105.bin29	CON	NPG	43.7483	15.4875	2.95841e-06	Bacteria	Bacteroidetes	Bacteroidia	Bacteroidales	UBA932	RC9		0	6	5	0	4	0	0	1	1	0	0	2	0	0	2	0	0	0	2	0	3	0	0	1	1	2	1	2	1	0	0	0	1	0	0	0	0
Olov.105.bin46	CON	NPG	1.06917	0.471667	0.00291403	Bacteria	Bacteroidetes	Bacteroidia	Bacteroidales	F082	F082		0	3	2	0	0	0	0	0	0	0	0	2	0	0	2	0	0	0	2	0	2	0	0	0	0	0	2	0	0	0	1	0	0	0	0	0	0
Olov.106.bin101	CON	NPG	6.56	3.85667	0.000809985	Bacteria	Bacteroidetes	Bacteroidia	Bacteroidales	UBA932	RC9		0	5	4	1	1	0	0	0	0	0	0	5	0	0	1	0	0	0	4	0	2	0	1	5	1	1	1	1	2	0	1	0	2	1	0	0	0
Olov.106.bin19	CON	NPG	20.7208	6.88917	0.000274392	Bacteria	Bacteroidetes	Bacteroidia	Bacteroidales	F082	F082		0	3	3	0	1	0	0	0	0	0	0	3	0	0	2	0	0	0	2	0	3	0	0	0	1	1	3	0	0	0	3	0	0	0	0	0	0
Olov.106.bin52	CON	NPG	52.99	45.9033	0.0241843	Bacteria	Firmicutes	Bacilli	RF39	UBA660	UBA11963		0	0	0	1	0	0	0	0	3	0	0	1	0	0	0	0	0	0	0	0	0	0	2	0	0	0	0	0	1	0	0	0	0	0	0	0	0
Olov.106.bin66	CON	NPG	10.6608	4.0775	0.0144925	Bacteria	Spirochaetes	Spirochaetia	Treponematales	Treponemataceae	Treponema		1	2	4	0	1	0	0	0	1	0	0	3	0	0	0	0	1	0	0	0	2	0	0	0	1	0	0	1	2	1	0	2	2	0	0	0	1
Olov.106.bin99	CON	NPG	1.20333	0.3075	0.00163279	Bacteria	Bacteroidetes	Bacteroidia	Bacteroidales	F082	F082		0	3	2	0	0	0	0	0	0	0	0	2	0	0	1	0	0	0	2	0	2	0	0	0	0	0	2	0	0	0	1	0	0	0	0	0	0
RGIG3755	CON	NPG	1.87417	1.48333	0.00352825	Bacteria	Proteobacteria	Alphaproteobacteria	RF32	UBA3637			0	0	2	0	0	0	0	0	0	0	0	2	0	0	0	0	0	0	0	0	1	1	0	0	0	0	0	0	0	0	0	0	0	0	0	0	0
RGIG3770	CON	NPG	0.395833	0.264167	0.022488	Bacteria	Bacteroidetes	Bacteroidia	Bacteroidales	P3			0	1	2	0	1	0	0	0	0	0	0	0	0	0	0	0	0	0	1	0	2	0	1	0	0	0	1	0	0	0	0	0	0	0	0	0	0
RGIG3783	CON	NPG	8.99583	4.07583	0.00231643	Bacteria	Proteobacteria	Gammaproteobacteria	Betaproteobacteriales	Neisseriaceae			0	0	1	0	0	0	0	0	0	0	0	0	0	0	0	0	0	0	0	0	4	0	0	0	0	0	0	0	0	0	0	0	0	0	0	0	0
RGIG3788	CON	NPG	24.335	13.99	0.000729531	Bacteria	Firmicutes	Clostridia	Oscillospirales	Oscillospiraceae	F23-B02		1	4	3	0	1	0	0	0	0	0	0	9	0	0	0	0	0	0	0	0	0	0	2	0	0	0	0	0	2	1	0	0	1	0	0	1	1
RGIG3789	CON	NPG	31.63	14.5875	7.39602e-07	Bacteria	Firmicutes	Clostridia	Oscillospirales	Oscillospiraceae	F23-B02		1	2	1	0	1	0	0	0	0	0	0	7	0	0	0	0	1	0	0	0	0	0	2	0	0	0	0	0	1	0	0	0	1	0	0	0	0
RGIG3849	CON	NPG	1.0625	0.585833	0.00134088	Bacteria	Bacteroidetes	Bacteroidia	Bacteroidales	Paludibacteraceae			0	3	0	0	0	0	0	0	0	0	0	2	0	0	2	0	0	0	2	0	3	0	0	0	0	0	1	0	0	0	2	0	0	0	0	0	0
RGIG3859	CON	NPG	0.0141667	0	0.0163803	Bacteria	Firmicutes	Clostridia	Oscillospirales	CAG-272	UBA1740		0	4	0	0	0	0	0	0	0	0	0	2	0	0	0	0	0	0	1	0	0	0	0	0	0	0	0	0	0	0	0	0	0	0	0	0	0
RGIG3899	CON	NPG	0.0483333	0.01	0.00418606	Bacteria	Firmicutes	Clostridia	Oscillospirales	CAG-272	Firm-07		0	8	3	2	1	0	0	0	1	0	0	3	0	0	0	0	0	0	6	0	1	0	0	0	0	4	3	0	0	0	1	0	1	0	1	2	0
RGIG3940	CON	NPG	0.0683333	0.03	0.00659243	Bacteria	Firmicutes	Clostridia	Oscillospirales	CAG-272	Firm-07		0	5	0	1	1	0	0	0	0	0	0	2	0	0	1	0	0	0	14	0	1	0	0	0	0	1	3	1	6	0	5	1	0	0	1	2	1
RGIG3945	CON	NPG	0.0208333	0.00583333	0.0177553	Bacteria	Firmicutes	Clostridia	Oscillospirales	CAG-272	CAG-448		0	8	2	1	2	0	0	0	0	0	0	2	1	0	0	0	1	0	0	0	1	0	0	0	0	4	0	0	3	2	0	0	2	0	9	0	1
RGIG4026	CON	NPG	0.2425	0.0858333	0.00108966	Bacteria	Firmicutes	Bacilli	ML615J-28	CAG-313			0	0	2	2	3	0	0	1	0	0	0	5	0	0	0	0	2	0	1	0	0	0	0	0	0	0	0	0	1	0	0	0	0	0	0	0	0
RGIG4032	CON	NPG	0.771667	0.3375	0.000174318	Bacteria	Firmicutes	Clostridia	Christensenellales	CAG-74	UBA11524		1	6	3	3	3	0	1	1	4	0	0	6	0	0	0	0	1	0	0	0	1	0	0	3	2	1	2	0	5	0	0	0	1	0	0	1	3
RGIG4038	CON	NPG	14.5033	10.2092	0.000656027	Bacteria	Firmicutes	Clostridia	Lachnospirales	Lachnospiraceae	Blautia_A		0	3	2	2	2	0	0	1	0	0	0	8	0	0	0	0	1	0	0	0	0	0	2	0	0	0	1	0	1	1	0	0	3	0	0	1	1
RGIG4064	CON	NPG	0.275	0.0858333	0.000239374	Bacteria	Firmicutes	Clostridia	Oscillospirales	CAG-272	Firm-07		0	6	1	2	0	0	0	0	0	0	0	2	0	0	1	0	0	0	4	0	1	0	0	0	0	4	1	0	0	0	0	0	0	0	2	3	0
RGIG4098	CON	NPG	0.0283333	0.00333333	0.00100716	Bacteria	Firmicutes	Clostridia	Oscillospirales	CAG-272	Firm-07		0	12	1	2	2	0	0	0	1	0	0	2	0	0	1	0	0	0	6	0	1	0	0	0	0	1	1	1	0	0	1	1	1	0	1	8	1
RGIG4140	CON	NPG	0.0266667	0.0075	0.0496824	Bacteria	Proteobacteria	Alphaproteobacteria	RF32	UBA3637			0	0	1	0	0	0	0	0	0	0	0	2	0	0	0	0	0	0	0	0	1	1	0	0	0	0	0	0	0	0	0	0	0	0	0	0	0
RGIG4178	CON	NPG	0.5775	0.0791667	7.57601e-05	Bacteria	Proteobacteria	Alphaproteobacteria	RF32	CAG-239			0	0	1	0	0	0	0	0	0	0	0	3	0	0	0	0	0	0	0	0	1	2	0	0	0	0	0	0	0	0	0	0	0	0	0	0	0
RGIG4205	CON	NPG	0.4525	0.18	0.019268	Bacteria	Firmicutes	Clostridia	Oscillospirales	DTU089			0	7	5	2	2	0	0	0	0	0	0	4	0	0	3	0	0	0	1	0	0	0	1	0	2	1	4	1	2	0	3	1	3	0	10	1	1
RGIG4207	CON	NPG	0.320833	0.143333	0.0207823	Bacteria	Proteobacteria	Alphaproteobacteria	RF32	CAG-239	51-20		0	0	1	0	0	0	0	0	0	0	0	3	0	0	0	0	0	0	0	0	3	3	1	0	0	0	0	0	0	0	0	0	0	0	0	0	0
RGIG4221	CON	NPG	0.0566667	0.00666667	0.00122707	Bacteria	Firmicutes	Clostridia	4C28d-15	CAG-727			1	1	2	1	0	0	0	0	0	0	0	2	0	0	0	0	0	0	4	0	1	0	0	0	0	0	0	0	0	3	3	1	1	0	0	0	0
RGIG4235	CON	NPG	0.105	0.0275	0.000951208	Bacteria	Bacteroidetes	Bacteroidia	Bacteroidales	F082	F082		0	1	1	0	0	0	0	0	0	0	0	1	0	0	3	0	0	0	4	0	3	0	0	0	0	0	3	0	0	0	3	0	0	0	0	0	0
RGIG4249	CON	NPG	0.55	0.301667	0.00219897	Bacteria	Firmicutes	Clostridia	Oscillospirales	Oscillospiraceae	CAG-110		1	8	8	2	0	0	0	0	0	0	0	8	0	0	0	0	0	0	0	0	0	1	2	0	0	0	0	1	1	0	1	0	0	0	0	0	0
RGIG4259	CON	NPG	0.0175	0.005	0.0332879	Bacteria	Firmicutes	Clostridia	Oscillospirales	CAG-272	Firm-07		0	9	1	1	0	0	0	0	1	0	0	2	0	0	1	0	0	0	1	0	1	0	1	0	0	2	0	1	2	0	1	0	1	1	2	5	4
RGIG4266	CON	NPG	5.12167	1.00417	3.60171e-05	Bacteria	Firmicutes	Bacilli	RF39	UBA660			0	0	0	0	1	0	0	0	0	0	0	0	0	0	0	0	0	0	0	0	0	0	0	0	0	0	0	0	1	0	0	0	0	0	0	0	0
RGIG4287	CON	NPG	0.0133333	0.000833333	0.0481268	Bacteria	Firmicutes	Clostridia	Oscillospirales	CAG-272			0	7	4	3	3	0	0	0	1	0	0	2	0	0	0	0	0	0	3	0	1	0	0	0	1	3	6	1	1	1	0	1	3	0	3	1	1
RGIG4316	CON	NPG	23.7142	10.9492	0.000102805	Bacteria	Firmicutes	Bacilli	RF39	UBA660			0	0	1	1	0	0	0	0	0	0	0	0	0	0	0	0	0	0	0	0	0	0	1	0	0	0	0	0	1	0	0	0	0	0	0	0	0
RGIG4331	CON	NPG	2.23667	1.2	8.87523e-06	Bacteria	Firmicutes	Clostridia	Christensenellales	CAG-74	UBA2943		1	23	37	2	7	0	1	1	3	0	0	11	0	0	0	0	1	0	3	0	1	0	0	2	2	5	4	2	7	0	2	2	4	0	4	0	2
RGIG4345	CON	NPG	67.51	35.6575	0.000495534	Bacteria	Firmicutes	Bacilli	RF39	UBA660	CAG-877		0	0	1	0	0	0	0	0	0	0	0	0	0	0	0	0	0	0	0	0	1	0	0	0	0	0	0	0	1	0	0	0	0	0	0	0	0
RGIG4347	CON	NPG	11.75	6.03	0.0387211	Bacteria	Proteobacteria	Alphaproteobacteria	RF32	CAG-239	UBA2931		0	0	1	0	0	0	0	0	0	0	0	2	0	0	0	0	0	0	0	0	2	4	0	0	0	0	0	0	0	0	0	0	0	0	0	0	0
RGIG4354	CON	NPG	8.79667	6.60167	0.00681174	Bacteria	Firmicutes	Clostridia	Lachnospirales	Lachnospiraceae	Parasporobacterium		0	3	4	0	1	0	0	0	0	0	0	5	0	0	0	0	1	0	0	0	0	0	3	0	0	0	0	0	0	0	0	0	1	0	0	5	0
RGIG4357	CON	NPG	1.625	0.7475	0.000495534	Bacteria	Firmicutes	Clostridia	Peptostreptococcales	Anaerovoracaceae	UBA1191		1	0	0	0	0	0	0	0	0	0	0	2	0	0	0	0	0	0	0	0	0	0	1	0	0	0	0	0	0	0	0	0	0	0	0	0	0
RGIG4361	CON	NPG	0.508333	0.291667	0.0325878	Bacteria	Actinobacteria	Coriobacteriia	Coriobacteriales	Eggerthellaceae			0	0	1	0	1	0	0	0	0	0	0	0	0	0	0	0	0	0	0	0	0	0	3	0	0	0	0	0	0	0	0	0	0	0	0	0	0
RGIG4372	CON	NPG	9.41	5.63083	0.000898609	Bacteria	Firmicutes	Clostridia	Christensenellales	CAG-74	UBA2862		1	8	7	2	2	0	0	1	2	0	0	7	0	0	0	0	0	0	1	0	1	0	2	0	2	1	1	0	4	2	0	0	1	0	1	0	1
RGIG4373	CON	NPG	0.124167	0.055	0.0188752	Bacteria	Actinobacteria	Coriobacteriia	Coriobacteriales	Atopobiaceae			0	0	6	0	1	0	0	0	0	0	0	4	0	0	0	0	0	0	0	0	1	0	1	0	0	0	0	0	0	3	0	0	0	0	0	0	0
RGIG4395	CON	NPG	41.6	18.975	0.0241843	Bacteria	Firmicutes	Clostridia	Lachnospirales	Lachnospiraceae			0	0	4	0	4	0	0	2	0	0	0	7	0	0	0	0	2	0	0	0	0	0	4	0	0	1	0	0	0	0	0	0	0	0	0	0	0
RGIG4435	CON	NPG	0.723333	0.439167	0.0303108	Bacteria	Proteobacteria	Gammaproteobacteria	Betaproteobacteriales	Neisseriaceae			0	0	1	0	0	0	0	0	0	0	0	0	0	0	0	0	0	0	0	0	11	0	0	0	0	0	0	0	0	0	0	0	0	0	0	0	0
RGIG4437	CON	NPG	27.9842	13.8683	2.95841e-06	Bacteria	Firmicutes	Clostridia	Christensenellales	CAG-74			3	11	10	0	1	0	1	0	0	0	0	8	0	0	0	0	1	0	0	0	0	0	0	0	2	1	1	0	1	3	1	0	2	0	0	2	1
RGIG4462	CON	NPG	8.87417	4.63167	3.32821e-05	Bacteria	Firmicutes	Clostridia	Christensenellales	CAG-74			1	4	3	1	0	0	0	0	0	0	0	9	0	0	0	0	0	0	0	0	2	0	1	0	0	1	0	0	4	2	0	0	1	0	0	1	0
RGIG4469	CON	NPG	3.7925	2.19167	0.00135067	Bacteria	Firmicutes	Clostridia	Oscillospirales	Oscillospiraceae	Oscillibacter		0	0	1	0	0	0	0	0	0	0	0	2	0	0	0	0	1	0	0	0	0	0	1	0	0	0	0	0	0	0	0	0	0	0	0	0	0
RGIG4470	CON	NPG	2.68167	1.7425	0.000427332	Bacteria	Bacteroidetes	Bacteroidia	Bacteroidales	UBA932	RC9		0	8	9	1	0	0	0	0	0	0	0	5	0	0	0	0	0	0	3	0	2	0	0	0	1	6	4	0	3	0	2	0	0	0	0	0	0
RGIG4473	CON	NPG	0.49	0.353333	0.00929782	Bacteria	Firmicutes	Bacilli	Erysipelotrichales	Erysipelotrichaceae	Solobacterium		22	3	3	1	2	0	0	1	0	0	0	6	0	0	0	0	0	0	0	0	0	0	1	0	0	2	0	0	0	0	0	0	2	0	0	0	0
RGIG4496	CON	NPG	3.365	0.9425	6.75987e-05	Archaea	Euryarchaeota	Thermoplasmata_A	Methanomassiliicoccales	Methanomethylophilaceae	ISO4-G1		0	0	0	0	0	0	0	0	0	0	0	0	0	0	0	0	0	0	0	0	0	0	0	0	0	0	0	0	0	0	0	0	0	0	0	0	0
RGIG4529	CON	NPG	0.266667	0.116667	0.0164339	Bacteria	Firmicutes	Clostridia	Oscillospirales	CAG-272			0	4	0	1	1	0	0	0	0	0	0	3	0	0	0	0	1	0	1	0	1	0	2	0	0	0	0	0	0	0	0	0	3	0	0	0	0
RGIG4573	CON	NPG	0.0433333	0.0175	0.0100824	Bacteria	Firmicutes	Clostridia	Oscillospirales	CAG-272			0	3	5	2	1	0	0	0	0	0	0	3	0	0	0	0	1	0	2	0	1	0	1	0	0	1	5	0	5	0	0	1	2	0	3	0	0
RGIG4607	CON	NPG	0.4175	0.11	0.000470924	Bacteria	Firmicutes	Bacilli	Erysipelotrichales	Erysipelotrichaceae			1	0	0	1	0	0	0	0	0	0	0	5	0	0	0	0	0	0	0	0	0	0	2	0	0	0	0	0	0	0	0	0	0	0	0	0	0
RGIG4658	CON	NPG	0.105833	0.0266667	0.000199714	Bacteria	Firmicutes	Clostridia	Oscillospirales	Ruminococcaceae			0	1	1	0	1	0	0	0	0	0	0	3	0	0	0	0	0	0	0	0	1	0	2	0	0	0	0	0	0	0	0	0	0	0	0	0	0
RGIG4686	CON	NPG	0.2975	0.135833	0.000866458	Bacteria	Firmicutes	Clostridia	Christensenellales	CAG-74	UBA11524		2	12	7	3	3	0	1	1	3	0	0	3	0	0	1	0	1	0	1	0	1	0	0	5	2	5	2	2	4	1	0	1	1	0	1	2	4
RGIG4705	CON	NPG	0.0233333	0.00666667	0.0303744	Bacteria	Firmicutes	Clostridia	Oscillospirales	CAG-272			0	1	1	4	1	0	0	0	0	0	0	2	0	0	0	0	1	0	0	0	1	0	0	1	4	1	2	0	2	1	0	0	3	0	1	1	1
RGIG4714	CON	NPG	0.3225	0.139167	0.000514342	Bacteria	Firmicutes	Clostridia	Christensenellales	CAG-74	UBA2862		0	1	1	1	0	0	0	0	0	0	0	5	0	0	0	0	0	0	0	0	1	0	2	0	0	0	0	0	1	1	0	0	0	0	0	0	0
RGIG4716	CON	NPG	0.405833	0.294167	0.0177026	Bacteria	Firmicutes	Clostridia	Lachnospirales	Lachnospiraceae	KLE1615		1	22	10	3	4	0	1	1	1	0	0	9	0	0	0	0	2	0	4	0	1	0	0	2	1	12	6	1	8	1	2	3	2	1	3	0	4
RGIG4734	CON	NPG	0.0416667	0.00666667	0.00168851	Bacteria	Firmicutes	Clostridia	Peptostreptococcales	Anaerovoracaceae			1	2	0	0	0	0	0	0	0	0	0	5	0	0	0	0	0	0	0	0	1	0	0	0	0	0	0	0	0	0	0	0	0	0	0	0	0
RGIG4762	CON	NPG	0.0075	0	0.0363004	Bacteria	Firmicutes	Clostridia	4C28d-15	CAG-727			0	4	2	3	1	0	0	0	0	0	0	3	0	0	0	0	0	0	4	0	0	0	0	0	0	4	0	0	1	1	0	3	0	1	0	0	2
RGIG4766	CON	NPG	0.0808333	0.0341667	0.00582164	Bacteria	Firmicutes	Clostridia	Oscillospirales	DTU089			0	5	1	0	0	0	0	0	0	0	0	4	0	0	0	0	0	0	7	0	1	0	0	0	1	0	1	0	0	3	2	0	3	0	0	0	2
RGIG4773	CON	NPG	5.155	2.65167	0.0332414	Bacteria	Proteobacteria	Alphaproteobacteria	RF32	CAG-239	UBA2931		0	0	2	0	0	0	0	0	0	0	0	3	0	0	0	0	0	0	0	0	1	1	0	0	0	0	0	0	0	0	0	0	0	0	0	0	0
RGIG4806	CON	NPG	4.11417	1.37583	0.0261968	Bacteria	Spirochaetes	Spirochaetia	Treponematales	Treponemataceae	Treponema		1	2	3	0	0	0	0	0	0	0	0	3	0	0	0	0	1	0	0	0	3	0	0	0	1	0	0	0	0	0	0	1	0	0	0	0	0
RGIG4813	CON	NPG	14.2742	3.50083	8.87523e-06	Bacteria	Firmicutes	Bacilli	RF39	UBA660			0	0	0	0	1	0	0	0	0	0	0	0	0	0	0	0	0	0	0	0	0	0	1	0	0	0	0	0	1	0	0	0	0	0	0	0	0
RGIG4822	CON	NPG	12.6417	4.36833	0.00037128	Bacteria	Firmicutes	Bacilli	RF39	UBA660	CAG-776		0	0	0	0	0	0	0	0	0	0	0	1	0	0	0	0	0	0	0	0	0	0	1	0	0	0	0	0	0	0	0	0	0	0	0	0	0
RGIG4848	CON	NPG	4.685	2.62583	0.000495534	Bacteria	Firmicutes	Clostridia	Lachnospirales	Lachnospiraceae	NK4A136		1	3	3	0	5	0	0	2	0	0	0	6	0	0	0	0	1	0	1	0	0	0	6	2	0	1	0	0	1	0	0	0	1	0	0	0	1
RGIG4902	CON	NPG	49.6567	12.8975	2.21881e-05	Bacteria	Bacteroidetes	Bacteroidia	Bacteroidales	UBA932	RC9		0	10	8	0	0	0	0	0	0	0	0	5	0	0	1	0	1	0	1	0	3	0	0	0	0	7	5	0	3	0	3	0	2	0	0	0	0
RGIG4908	CON	NPG	23.2608	10.7758	0.0144925	Bacteria	Proteobacteria	Alphaproteobacteria	RF32	CAG-239	CAG-495		0	0	1	0	0	0	0	0	0	0	0	4	0	0	0	0	0	0	0	0	3	6	0	0	0	0	0	0	0	0	0	0	0	0	0	0	0
RGIG4910	CON	NPG	11.5192	4.41667	1.4792e-06	Bacteria	Firmicutes	Clostridia	Christensenellales	CAG-74			2	10	13	2	3	0	1	0	1	0	0	10	0	0	1	0	1	0	0	0	1	0	0	1	1	4	1	0	4	4	0	0	2	0	1	2	2
RGIG4931	CON	NPG	50.3925	38.1658	0.0144925	Bacteria	Firmicutes	Clostridia	Lachnospirales	Lachnospiraceae	Butyrivibrio		1	3	9	1	0	0	0	3	1	0	0	14	0	0	0	0	2	0	0	0	0	0	3	0	1	3	0	0	2	0	0	1	1	0	0	3	0
RGIG4937	CON	NPG	0.640833	0.205	0.0402736	Bacteria	Proteobacteria	Alphaproteobacteria	RF32	CAG-239	51-20		0	0	1	0	0	0	0	0	0	0	0	2	0	0	0	0	0	0	0	0	2	2	0	0	0	0	0	0	0	0	0	0	0	0	0	0	0
RGIG4969	CON	NPG	5.16083	1.72667	2.95841e-06	Bacteria	Bacteroidetes	Bacteroidia	Bacteroidales	UBA932	RC9		0	8	12	1	2	0	0	0	0	0	0	6	0	0	0	0	1	0	3	0	2	0	1	1	1	3	0	1	3	0	2	0	1	0	0	3	0
RGIG4983	CON	NPG	2.66	0.363333	7.63079e-05	Bacteria	Firmicutes	Clostridia	4C28d-15	DTU072	CAG-1782		0	3	1	0	0	0	0	0	0	0	0	3	0	0	0	0	0	0	0	0	0	0	0	0	1	0	0	0	1	0	0	0	3	0	1	0	0
RGIG4992	CON	NPG	6.45417	4.15917	2.21881e-05	Bacteria	Firmicutes	Clostridia	Lachnospirales	Lachnospiraceae			3	15	8	0	1	0	0	0	0	0	0	8	0	0	0	0	1	0	0	0	0	0	1	0	0	0	0	0	3	4	0	1	2	0	0	1	2
RGIG5008	CON	NPG	2.60667	1.43583	0.0193206	Bacteria	Bacteroidetes	Bacteroidia	Bacteroidales	P3	P3		0	3	3	1	0	0	0	0	0	0	0	0	0	0	0	0	0	0	1	0	2	0	1	0	0	0	3	0	0	0	0	0	0	0	0	0	0
RGIG5009	CON	NPG	0.506667	0.34	0.0207268	Bacteria	Bacteroidetes	Bacteroidia	Bacteroidales	P3	P3		0	1	2	0	0	0	0	0	0	0	0	0	0	0	0	0	0	0	0	0	2	0	1	0	0	0	0	0	0	0	0	0	0	0	0	0	0
RGIG5014	CON	NPG	0.916667	0.644167	0.00784421	Bacteria	Firmicutes	Clostridia	Oscillospirales	DTU089			0	5	3	0	1	0	0	0	0	0	0	3	0	0	1	0	1	0	0	0	1	0	2	0	2	1	3	0	3	0	1	0	2	1	4	0	0
RGIG5037	CON	NPG	0.7225	0.364167	0.0152694	Bacteria	Bacteroidetes	Bacteroidia	Bacteroidales	P3	P3		0	2	3	0	1	0	0	0	0	0	0	0	0	0	0	0	0	0	2	0	3	0	1	0	0	0	1	0	0	0	0	0	0	0	0	0	0
RGIG5048	CON	NPG	0.555833	0.198333	0.000193656	Bacteria	Firmicutes	Clostridia	4C28d-15	CAG-727	UBA10281		0	2	3	2	1	0	0	0	0	0	0	4	0	0	0	0	0	0	1	0	1	0	0	0	0	0	1	0	1	3	2	0	2	0	2	1	0
RGIG5078	CON	NPG	2.1725	1.075	0.00829316	Bacteria	Proteobacteria	Alphaproteobacteria	RF32	CAG-239	UBA1254		0	0	1	0	0	0	0	0	0	0	0	3	0	0	0	0	0	0	0	0	1	1	0	0	0	0	0	0	0	0	0	0	0	0	0	0	0
RGIG5084	CON	NPG	1.27167	0.6875	0.013003	Bacteria	Spirochaetes	Spirochaetia	Sphaerochaetales	Sphaerochaetaceae	Spiro-01		1	0	0	0	0	0	0	0	0	0	0	3	0	0	0	0	0	0	0	0	0	0	0	0	0	3	0	0	0	0	0	0	1	0	0	0	0
RGIG5112	CON	NPG	2.90583	0.615	0.000201172	Bacteria	Proteobacteria	Alphaproteobacteria	RF32	CAG-239	CAG-267		0	0	1	0	0	0	0	0	0	0	0	2	0	0	0	0	0	0	0	0	1	4	0	0	0	0	0	0	1	0	0	0	0	0	0	0	0
RUG10003	CON	NPG	106.818	50.5633	0.00829316	Bacteria	Bacteroidetes	Bacteroidia	Bacteroidales	Bacteroidaceae	UBA1179		0	7	9	1	0	0	1	3	6	0	0	2	0	0	1	0	0	0	0	0	3	2	1	0	1	0	0	3	3	0	0	1	0	0	0	0	0
RUG10005	CON	NPG	423.538	158.446	0.00363662	Bacteria	Firmicutes	Clostridia	Oscillospirales	Oscillospiraceae	CAG-103		0	2	2	0	0	0	0	0	0	0	0	7	0	0	0	0	0	0	0	0	0	0	2	0	0	0	0	0	1	1	0	0	2	0	0	0	0
RUG10021	CON	NPG	100.56	37.3025	0.000144222	Bacteria	Bacteroidetes	Bacteroidia	Bacteroidales	F082	F082		0	4	2	0	1	0	0	0	0	0	0	2	0	0	2	0	0	0	4	0	3	0	0	0	0	1	3	0	0	0	2	0	0	0	0	0	0
RUG10026	CON	NPG	12.815	3.955	0.000656027	Bacteria	Firmicutes	Clostridia	4C28d-15	UBA3700			0	0	0	0	0	0	0	0	0	0	0	3	0	0	1	0	0	0	0	0	1	0	0	0	0	0	0	0	0	0	0	0	0	0	0	0	0
RUG10051	CON	NPG	125.689	62.7658	0.0100445	Bacteria	Bacteroidetes	Bacteroidia	Bacteroidales	P3	P3	GCA_002392445.1	0	3	3	0	0	0	0	0	0	0	0	0	0	0	0	0	0	0	2	0	2	0	2	0	0	1	2	0	0	0	1	1	0	0	0	0	0
RUG10053	CON	NPG	77.495	38.7967	0.0100445	Bacteria	Firmicutes	Clostridia	Oscillospirales	DTU089	UBA1213		0	0	1	0	0	0	0	0	0	0	0	17	0	0	0	0	0	0	0	0	1	1	2	0	1	0	0	0	0	0	0	0	0	0	0	0	0
RUG10054	CON	NPG	124.515	66.6217	0.0204892	Bacteria	Bacteroidetes	Bacteroidia	Bacteroidales	P3	P3		0	4	3	0	0	0	0	0	0	0	0	0	0	0	0	0	0	0	2	0	2	1	2	0	0	1	3	0	0	0	2	0	0	0	0	0	0
RUG10057	CON	NPG	1827.43	394.543	2.95841e-06	Bacteria	Bacteroidetes	Bacteroidia	Bacteroidales	UBA932	RC9		0	9	17	2	3	0	1	3	2	0	0	8	0	0	1	0	2	0	6	0	4	0	1	1	2	2	4	2	3	1	2	1	1	0	1	0	0
RUG10073	CON	NPG	80.9308	29.12	0.00143261	Bacteria	Firmicutes	Clostridia	Lachnospirales	Lachnospiraceae			0	1	1	0	2	0	0	0	0	0	0	6	0	0	0	0	1	0	0	0	1	0	2	0	0	0	0	0	2	0	0	0	1	0	0	0	0
RUG10101	CON	NPG	209.812	80.7025	0.00111458	Bacteria	Firmicutes	Clostridia	Oscillospirales	Oscillospiraceae	F23-B02		1	7	5	0	2	0	0	0	0	0	0	7	0	0	1	0	0	0	0	0	0	0	2	0	0	0	0	0	2	2	0	1	1	0	0	0	0
RUG10102	CON	NPG	120.372	61.8875	0.00555959	Bacteria	Bacteroidetes	Bacteroidia	Bacteroidales	UBA932	RC9	GCA_002350585.1	0	3	7	1	0	0	0	1	0	0	0	5	0	0	0	0	0	0	2	0	3	0	2	0	1	3	0	1	0	0	1	1	1	0	0	2	0
RUG10112	CON	NPG	6.32667	3.54583	0.00363662	Bacteria	Firmicutes	Clostridia	Oscillospirales	DTU089	UBA1227		0	1	3	0	0	0	0	0	0	0	0	6	0	0	0	0	0	0	1	0	2	0	0	0	0	0	0	0	0	2	0	0	0	0	0	0	0
RUG10126	CON	NPG	414.447	84.1167	0.000656027	Bacteria	Bacteroidetes	Bacteroidia	Bacteroidales	UBA932	RC9		0	6	15	1	2	0	0	2	0	0	0	2	0	0	1	0	1	0	6	0	3	0	0	3	2	1	4	1	2	2	2	0	0	0	0	0	0
RUG10132	CON	NPG	45.1558	36.1592	0.0284207	Bacteria	Bacteroidetes	Bacteroidia	Bacteroidales	Muribaculaceae	C941		0	1	1	3	0	0	0	0	0	0	0	11	0	0	0	0	0	0	1	0	3	0	2	0	0	0	0	0	1	0	1	0	0	0	0	0	0
RUG10134	CON	NPG	3237.35	1014.08	0.000102805	Bacteria	Bacteroidetes	Bacteroidia	Bacteroidales	UBA932	RC9		0	9	17	2	5	0	0	5	2	0	0	8	0	0	1	0	4	0	5	0	4	0	1	2	3	2	4	3	5	2	2	1	1	0	0	0	0
RUG10135	CON	NPG	117.987	61.1808	0.00111458	Bacteria	Firmicutes	Clostridia	Christensenellales	CAG-74	GCA-900199385		1	10	6	2	2	0	1	1	4	0	0	8	0	0	0	0	1	0	1	0	1	0	0	1	2	0	1	0	4	0	0	0	2	0	1	0	1
RUG10137	CON	NPG	78.9008	19.2767	0.000495534	Bacteria	Bacteroidetes	Bacteroidia	Bacteroidales	UBA932	UBA1232		0	0	3	0	0	0	0	1	0	0	0	0	0	0	1	0	3	0	1	0	2	0	0	0	0	0	1	0	0	0	0	0	0	0	0	0	0
RUG10161	CON	NPG	59.1883	13.7333	7.17414e-05	Bacteria	Bacteroidetes	Bacteroidia	Bacteroidales	Bacteroidaceae	UBA1179		0	6	8	0	0	0	1	2	3	0	0	2	0	0	0	0	0	0	0	0	3	1	1	0	1	0	0	1	3	0	0	0	0	0	0	0	0
RUG10163	CON	NPG	142.349	86.27	0.0241843	Bacteria	Bacteroidetes	Bacteroidia	Bacteroidales	P3	P3		0	4	3	0	0	0	0	0	0	0	0	0	0	0	0	0	0	0	2	0	1	0	2	0	0	2	3	0	0	0	2	0	0	0	0	0	0
RUG10176	CON	NPG	150.188	15.0908	5.17722e-06	Bacteria	Bacteroidetes	Bacteroidia	Bacteroidales	F082	F082		0	3	2	0	1	0	0	0	0	0	0	3	0	0	2	0	0	0	4	0	4	0	0	0	0	1	3	0	0	0	3	0	0	0	0	0	0
RUG10177	CON	NPG	64.7717	23.755	0.00243142	Bacteria	Firmicutes	Clostridia	Christensenellales	CAG-74	GCA-900199385		1	4	7	2	2	0	2	1	1	0	0	6	0	0	1	0	0	1	0	0	1	0	1	0	1	0	1	1	4	4	0	0	4	0	0	0	1
RUG10182	CON	NPG	26.5417	9.93083	0.00111458	Bacteria	Firmicutes	Clostridia	Oscillospirales	Oscillospiraceae	F23-B02		1	4	5	0	1	0	0	0	0	0	0	10	0	0	0	0	0	0	0	0	0	0	2	0	0	1	0	0	2	0	0	0	1	0	0	0	0
RUG10214	CON	NPG	19.3342	10.545	5.17722e-06	Bacteria	Firmicutes	Clostridia	Oscillospirales	Oscillospiraceae	CAG-103	GCA_002481795.1	0	1	1	0	0	0	0	0	0	0	0	2	0	0	0	0	0	0	0	0	0	0	2	0	0	0	0	0	0	0	0	0	0	0	0	0	0
RUG10257	CON	NPG	42.4808	22.4117	0.0172712	Bacteria	Firmicutes	Bacilli	RFN20	CAG-826	UBA733		0	4	13	0	1	0	0	0	0	0	0	8	0	0	4	0	0	0	0	0	0	0	0	0	0	0	0	0	0	3	0	0	1	0	0	0	0
RUG10286	CON	NPG	137.135	61.4658	0.00829316	Bacteria	Bacteroidetes	Bacteroidia	Bacteroidales	P3	P3	GCA_002392445.1	0	3	3	0	0	0	0	0	0	0	0	0	0	0	0	0	0	0	1	0	3	0	2	0	0	1	3	0	0	0	1	0	0	0	0	0	0
RUG10288	CON	NPG	205.288	53.5867	0.00829316	Bacteria	Firmicutes	Clostridia	Christensenellales	CAG-138	UBA3792		3	2	3	0	2	0	0	0	0	0	0	6	0	0	0	0	0	0	0	0	1	0	0	0	0	0	0	0	2	2	0	0	0	0	0	1	0
RUG10297	CON	NPG	123.832	65.8725	0.0204892	Bacteria	Bacteroidetes	Bacteroidia	Bacteroidales	P3	P3		0	4	3	0	0	0	0	0	0	0	0	0	0	0	0	0	0	0	2	0	2	1	2	0	0	1	3	0	0	0	2	0	0	0	0	0	0
RUG10303	CON	NPG	205.379	88.0775	0.00681174	Bacteria	Bacteroidetes	Bacteroidia	Bacteroidales	P3	P3		0	3	3	0	1	0	0	0	0	0	0	0	0	0	0	0	0	0	1	0	2	0	1	0	0	0	2	0	0	0	0	0	0	0	0	0	0
RUG10306	CON	NPG	948.342	309.406	0.00037128	Bacteria	Bacteroidetes	Bacteroidia	Bacteroidales	UBA3663	UBA3663		0	20	15	1	5	0	1	3	3	0	0	12	0	0	2	0	1	0	1	0	3	0	1	2	0	14	4	3	6	3	1	3	1	1	0	0	1
RUG10307	CON	NPG	34.8508	1.20083	2.95841e-06	Bacteria	Firmicutes	Clostridia	Oscillospirales	Oscillospiraceae			0	2	0	0	0	0	0	0	0	0	0	10	0	0	0	0	0	0	0	0	0	0	0	1	0	0	0	0	0	1	0	0	1	0	0	0	0
RUG10308	CON	NPG	440.466	230.956	0.00681174	Bacteria	Bacteroidetes	Bacteroidia	Bacteroidales	P3	P3		0	3	3	0	0	0	0	0	0	0	0	0	0	0	0	0	0	0	2	0	2	1	2	0	0	1	3	0	0	0	2	0	0	0	0	0	0
RUG10313	CON	NPG	38.9825	2.3125	4.95534e-05	Bacteria	Firmicutes	Clostridia	Oscillospirales	Oscillospiraceae			0	2	0	0	0	0	0	0	0	0	0	11	0	0	0	0	0	0	0	0	0	0	0	2	0	0	0	0	0	1	0	0	1	0	0	0	0
RUG10320	CON	NPG	2.65167	0.9475	0.00788472	Bacteria	Firmicutes	Clostridia	Oscillospirales	DTU089	UBA1227		0	2	4	0	0	0	0	0	0	0	0	7	0	0	0	0	0	0	1	0	1	0	1	0	0	0	0	0	0	2	0	0	1	0	0	1	0
RUG10348	CON	NPG	95.2717	42.8417	8.87523e-06	Bacteria	Firmicutes	Clostridia	Christensenellales	CAG-74	GCA-900199385		1	15	12	2	3	0	1	0	4	0	0	8	0	0	0	0	0	0	0	0	1	0	0	2	2	3	1	0	3	4	1	1	2	0	1	1	1
RUG10357	CON	NPG	2.39583	0.645833	0.0101767	Bacteria	Firmicutes	Clostridia	Oscillospirales	DTU089	UBA1227		0	2	4	0	0	0	0	0	0	0	0	6	0	0	0	0	0	0	1	0	2	0	1	0	0	0	0	0	0	2	0	0	0	0	0	0	0
RUG10359	CON	NPG	20.7158	3.83	0.00291403	Archaea	Euryarchaeota	Methanobacteria	Methanobacteriales	Methanobacteriaceae	Methanobrevibacter		0	0	0	0	0	0	0	0	0	0	0	2	0	0	0	0	0	0	0	0	0	0	0	0	0	0	0	0	0	0	0	0	0	0	0	0	0
RUG10379	CON	NPG	7.925	2.92917	0.00182978	Bacteria	Firmicutes	Clostridia	Peptostreptococcales	Anaerovoracaceae	Mogibacterium		1	2	1	0	1	0	0	0	0	0	0	5	0	0	0	0	0	0	1	0	0	0	3	0	0	0	0	0	0	1	0	0	2	0	0	0	0
RUG10398	CON	NPG	207.76	77.535	0.000857939	Bacteria	Bacteroidetes	Bacteroidia	Bacteroidales	P3	P3		0	3	3	0	0	0	0	0	0	0	0	0	0	0	1	0	0	0	2	0	2	0	1	0	0	0	2	0	0	0	1	0	0	0	0	0	0
RUG10399	CON	NPG	26.9625	17.5642	0.0387211	Bacteria	Firmicutes	Clostridia	Lachnospirales	Lachnospiraceae	CAG-791		1	4	2	0	0	0	0	0	0	0	0	15	0	0	0	0	1	0	0	0	1	0	5	0	0	0	0	0	0	5	0	0	3	0	0	1	0
RUG10429	CON	NPG	122.444	65.6942	0.0204892	Bacteria	Bacteroidetes	Bacteroidia	Bacteroidales	P3	P3		0	6	3	0	0	0	0	0	0	0	0	0	0	0	1	0	0	0	2	0	2	1	2	0	0	1	4	0	0	0	3	0	0	0	0	0	0
RUG10438	CON	NPG	3.46	0.2675	0.000194906	Bacteria	Firmicutes	Clostridia	4C28d-15	UBA3700			0	0	0	0	0	0	0	0	0	0	0	2	0	0	2	0	0	0	0	0	1	0	0	0	0	0	0	0	0	0	0	0	0	0	0	0	0
RUG10439	CON	NPG	341.908	41.1583	4.95534e-05	Bacteria	Bacteroidetes	Bacteroidia	Bacteroidales	F082	F082		0	3	2	0	0	0	0	0	0	0	0	3	0	0	1	0	0	0	4	0	4	0	0	0	1	1	3	0	0	0	3	0	0	0	0	0	0
RUG10451	CON	NPG	66.0483	4.00083	0.000121677	Bacteria	Proteobacteria	Gammaproteobacteria	Betaproteobacteriales	Burkholderiaceae	Duodenibacillus	UBA9827	0	0	1	0	0	0	0	0	0	0	0	0	0	0	0	0	0	0	0	0	3	0	0	0	0	0	0	0	0	0	0	0	0	0	0	0	0
RUG10470	CON	NPG	50.525	17.2417	0.0100445	Archaea	Euryarchaeota	Methanobacteria	Methanobacteriales	Methanobacteriaceae	Methanobrevibacter		0	0	0	0	0	0	0	0	0	0	0	0	0	0	0	0	0	0	0	0	0	0	0	0	0	0	0	0	0	0	0	0	0	0	0	0	0
RUG10471	CON	NPG	309.725	23.5383	7.39602e-07	Bacteria	Bacteroidetes	Bacteroidia	Bacteroidales	F082	F082		0	3	3	0	1	0	0	0	0	0	0	2	0	0	1	0	0	0	4	0	4	0	0	0	1	1	3	0	1	0	2	0	0	0	0	0	0
RUG10474	CON	NPG	5.8875	2.34	0.00291403	Bacteria	Firmicutes	Clostridia	Oscillospirales	DTU089	Ruminococcus		0	1	3	0	0	0	0	0	0	0	0	21	0	0	0	0	0	0	0	0	1	1	3	0	0	1	0	0	1	0	0	0	2	0	0	0	0
RUG10477	CON	NPG	62.7933	27.1842	2.95841e-06	Bacteria	Firmicutes	Clostridia	Oscillospirales	Oscillospiraceae	F23-B02		3	3	11	0	1	0	0	0	0	0	0	10	0	0	0	0	0	0	0	0	0	0	2	0	0	0	0	0	3	2	0	1	1	0	0	3	1
RUG10485	CON	NPG	12.435	1.05167	2.95841e-06	Bacteria	Bacteroidetes	Bacteroidia	Bacteroidales	P3	P3		0	3	4	0	1	0	0	0	0	0	0	0	0	0	0	0	0	0	1	0	2	0	0	0	0	0	0	0	1	0	0	0	0	0	0	0	0
RUG10507	CON	NPG	30.4017	13.1992	0.000590412	Bacteria	Firmicutes	Bacilli	Izimaplasmatales	UBA1188	UBA1188		0	0	3	0	0	0	0	0	0	0	0	3	0	0	0	0	0	0	0	0	0	0	0	0	0	0	0	0	0	0	1	0	0	0	0	0	0
RUG10510	CON	NPG	680.885	199.004	0.000656027	Bacteria	Bacteroidetes	Bacteroidia	Bacteroidales	Bacteroidaceae	UBA6382		0	3	2	2	3	0	0	1	0	0	0	2	0	0	0	0	0	0	4	0	2	0	4	0	2	5	1	1	0	0	2	0	3	0	0	2	0
RUG10552	CON	NPG	49.8483	7.84833	5.17722e-06	Bacteria	Firmicutes	Clostridia	Oscillospirales	CAG-272			0	13	8	4	9	0	0	2	1	0	0	5	0	0	2	0	2	0	6	0	1	0	0	2	2	3	13	0	6	3	7	2	6	0	9	3	1
RUG10570	CON	NPG	93.065	46.8075	0.00291403	Bacteria	Bacteroidetes	Bacteroidia	Bacteroidales	UBA932	RC9	GCA_002350585.1	0	3	6	1	0	0	0	1	0	0	0	5	0	0	0	0	0	0	2	0	3	0	2	0	1	3	0	1	0	0	1	0	1	0	0	2	0
RUG10603	CON	NPG	23.0542	8.69917	2.21881e-05	Bacteria	Firmicutes	Clostridia	Oscillospirales	Oscillospiraceae	CAG-103		0	2	1	0	0	0	0	0	0	0	0	2	0	0	0	0	0	0	0	0	0	0	1	0	0	0	0	0	0	0	0	0	1	0	0	0	0
RUG10615	CON	NPG	20.1767	7.73583	0.00200497	Bacteria	Firmicutes	Clostridia	Oscillospirales	Oscillospiraceae	F23-B02		2	4	5	0	0	0	0	0	0	0	0	9	0	0	0	0	0	0	0	0	0	0	2	0	0	0	0	0	2	0	0	0	1	0	0	0	0
RUG10617	CON	NPG	238.201	32.54	2.95841e-06	Bacteria	Bacteroidetes	Bacteroidia	Bacteroidales	F082	F082		0	3	2	1	0	0	0	0	0	0	0	3	0	0	2	0	0	0	3	0	4	0	0	0	0	1	3	0	0	0	2	0	0	0	0	0	0
RUG10618	CON	NPG	74.4275	26.3317	2.95841e-06	Bacteria	Firmicutes	Clostridia	Oscillospirales	Oscillospiraceae	F23-B02		0	2	3	0	0	0	0	0	0	0	0	9	0	0	0	0	1	0	0	0	1	0	3	1	0	1	0	0	3	2	0	0	2	0	0	0	0
RUG10621	CON	NPG	128.292	34.6858	0.00111458	Bacteria	Bacteroidetes	Bacteroidia	Bacteroidales	P3	P3		0	3	3	0	0	0	0	0	0	0	0	0	0	0	0	0	0	0	2	0	2	0	2	0	0	1	3	0	0	0	1	0	0	0	0	0	0
RUG10627	CON	NPG	31.6483	0.891667	0.000122927	Bacteria	Firmicutes	Clostridia	Oscillospirales	Oscillospiraceae			0	0	0	0	0	0	0	0	0	0	0	10	0	0	0	0	0	0	0	0	0	0	0	1	0	0	0	0	0	1	0	0	0	0	0	0	0
RUG10641	CON	NPG	43.6808	24.62	0.00555959	Bacteria	Firmicutes	Clostridia	Lachnospirales	Lachnospiraceae	AC2028		0	3	5	1	3	0	0	2	3	0	0	7	0	0	0	0	1	0	0	0	0	0	5	2	2	1	2	0	2	0	0	0	1	0	0	0	0
RUG10645	CON	NPG	17.1967	7.23	0.00182978	Bacteria	Firmicutes	Clostridia	Oscillospirales	DTU089	UBA1213		0	0	1	2	0	0	0	0	0	0	0	16	0	0	0	0	0	0	0	0	1	1	1	0	0	0	0	0	1	0	0	0	1	0	0	0	0
RUG10646	CON	NPG	86.0917	19.2342	0.00363662	Bacteria	Firmicutes	Clostridia	Oscillospirales	DTU089	UBA6857		0	7	8	0	2	0	0	0	0	0	0	4	0	0	3	0	0	0	3	0	1	0	1	0	2	1	1	1	2	1	1	0	4	0	3	1	0
RUG10658	CON	NPG	48.5992	23.0308	0.000274392	Bacteria	Bacteroidetes	Bacteroidia	Bacteroidales	UBA932	RC9		0	11	14	1	4	0	1	6	4	0	0	6	0	0	1	0	1	0	1	0	3	0	1	2	1	1	3	1	3	1	0	1	1	0	0	0	0
RUG10663	CON	NPG	13.5325	7.21333	0.00231643	Bacteria	Firmicutes	Clostridia	Lachnospirales	Lachnospiraceae	CAG-791	GCF_900101015.1	1	3	1	0	0	0	0	0	0	0	0	17	0	0	0	0	1	0	0	0	2	0	4	0	0	0	0	0	0	3	0	0	3	0	0	0	0
RUG10664	CON	NPG	21.5508	5.92	3.32821e-05	Bacteria	Bacteroidetes	Bacteroidia	Bacteroidales	UBA932	RC9		0	12	13	2	3	0	1	5	4	0	0	6	0	0	0	0	0	0	1	0	3	0	1	0	1	0	2	1	3	1	0	1	1	0	0	0	0
RUG10672	CON	NPG	4.56083	1.04583	0.000122927	Bacteria	Proteobacteria	Alphaproteobacteria	RF32	CAG-239	CAG-495		0	0	1	0	0	0	0	0	0	0	0	2	0	0	0	0	0	0	0	0	2	2	0	0	0	0	0	0	0	0	0	0	0	0	0	0	0
RUG10677	CON	NPG	116.704	13.3617	5.17722e-06	Bacteria	Bacteroidetes	Bacteroidia	Bacteroidales	F082	F082	GCA_002310075.1	0	4	2	0	0	0	0	0	0	0	0	2	0	0	1	0	0	0	3	0	3	0	0	0	0	0	3	0	0	0	4	0	0	0	0	0	0
RUG10680	CON	NPG	38.9892	6.84	0.000144222	Bacteria	Bacteroidetes	Bacteroidia	Bacteroidales	UBA932	RC9		0	11	11	0	3	0	1	3	5	0	0	3	0	0	1	0	0	0	0	0	2	0	0	0	2	0	2	0	3	0	0	0	0	0	0	1	0
RUG10684	CON	NPG	104.581	46.955	2.21881e-05	Bacteria	Firmicutes	Clostridia	Oscillospirales	Oscillospiraceae	F23-B02		0	4	5	0	2	0	0	0	0	0	0	12	0	0	0	0	1	0	0	0	0	0	3	1	0	3	0	0	2	1	0	1	1	0	0	0	0
RUG10691	CON	NPG	71.5908	16.5258	0.000274392	Bacteria	Proteobacteria	Alphaproteobacteria	RF32	CAG-239	51-20		0	0	1	0	0	0	0	0	0	0	0	2	0	0	0	0	0	0	0	0	2	5	0	0	0	0	0	0	0	0	0	0	0	0	0	0	0
RUG10700	CON	NPG	37.705	13.0158	0.000857939	Bacteria	Firmicutes	Clostridia	Christensenellales	CAG-74			0	7	8	0	2	0	0	0	2	0	0	5	0	0	0	0	0	0	0	0	1	0	0	0	2	1	1	0	1	1	0	1	1	0	0	2	0
RUG10709	CON	NPG	104.42	46.8017	0.00143261	Bacteria	Bacteroidetes	Bacteroidia	Bacteroidales	UBA932	RC9		0	11	9	1	2	0	0	1	0	0	0	4	0	0	0	0	1	0	3	0	3	0	1	2	0	5	8	1	4	2	4	0	1	0	0	0	1
RUG10716	CON	NPG	7.24667	4.615	0.000201172	Bacteria	Actinobacteria	Coriobacteriia	Coriobacteriales	Eggerthellaceae			0	2	1	0	0	0	0	0	0	0	0	2	0	0	0	0	0	0	0	0	0	0	3	0	0	0	0	1	0	0	0	0	0	0	0	0	0
RUG10743	CON	NPG	6.2	1.95083	0.000102805	Archaea	Euryarchaeota	Methanobacteria	Methanobacteriales	Methanobacteriaceae	Methanobrevibacter	GCA_002498445.1	0	0	0	0	0	0	0	0	0	0	0	0	0	0	0	0	0	0	0	0	0	0	0	0	0	0	0	0	0	0	0	0	0	0	0	0	0
RUG10757	CON	NPG	31.6325	10.7742	7.17414e-05	Bacteria	Bacteroidetes	Bacteroidia	Bacteroidales	Muribaculaceae	C941		0	1	4	1	1	0	0	1	0	0	0	11	0	0	1	0	0	0	1	0	4	0	2	0	0	0	0	0	1	0	0	0	0	0	0	0	0
RUG10761	CON	NPG	89.7667	24.6392	0.000201172	Bacteria	Bacteroidetes	Bacteroidia	Bacteroidales	WCHB1-69			0	2	2	0	0	0	0	0	0	0	0	1	0	0	0	0	1	0	3	0	3	0	0	0	0	0	3	0	0	0	1	0	0	0	0	0	0
RUG10763	CON	NPG	118.5	12.3192	5.17722e-06	Bacteria	Bacteroidetes	Bacteroidia	Bacteroidales	F082	F082	GCA_002310075.1	0	3	2	0	0	0	0	0	0	0	0	3	0	0	1	0	0	0	3	0	3	0	0	0	0	0	3	0	0	0	4	0	0	0	0	0	0
RUG10764	CON	NPG	66.2625	24.0517	0.00555959	Bacteria	Firmicutes	Clostridia	Christensenellales	CAG-138	UBA2843		0	2	4	0	2	0	0	0	0	0	0	8	0	0	0	0	0	0	0	0	1	0	0	0	0	0	0	0	1	0	0	0	1	0	0	0	0
RUG10765	CON	NPG	341.528	156.587	0.00111458	Bacteria	Bacteroidetes	Bacteroidia	Bacteroidales	UBA932	RC9		0	9	14	0	4	0	1	4	3	0	0	8	0	0	0	0	0	0	2	0	3	0	0	1	2	3	1	0	4	0	0	0	1	0	0	0	0
RUG10767	CON	NPG	17.0725	8.29667	0.00681174	Bacteria	Firmicutes	Clostridia	Oscillospirales	CAG-272	UBA1248		1	3	4	0	2	0	0	0	0	0	0	3	0	2	0	0	0	0	1	0	1	0	0	0	2	2	0	0	0	0	0	0	8	0	3	1	1
RUG10768	CON	NPG	98.6142	26.8942	0.000102805	Bacteria	Firmicutes	Clostridia	Christensenellales	CAG-138	UBA2843		1	3	2	0	2	0	0	0	0	0	0	6	0	0	0	0	0	0	0	0	1	0	0	0	0	0	0	0	2	2	0	0	1	0	0	0	0
RUG10776	CON	NPG	31.0792	7.4675	0.000102805	Bacteria	Firmicutes	Clostridia	Saccharofermentanales	Saccharofermentanaceae	Saccharofermentans	GCF_900111435.1	1	2	7	0	3	0	0	2	2	0	0	3	0	0	1	0	0	0	0	0	0	0	0	1	1	1	0	0	1	1	0	0	1	0	0	1	0
RUG10829	CON	NPG	46.3367	14.2308	0.00363662	Bacteria	Proteobacteria	Alphaproteobacteria	RF32	CAG-239	CAG-267		0	0	2	0	0	0	0	0	0	0	0	3	0	0	0	0	0	0	0	0	0	2	0	0	0	0	0	0	0	0	0	0	0	0	0	0	0
RUG10834	CON	NPG	14.9075	11.2158	0.0387211	Bacteria	Firmicutes	Clostridia	Oscillospirales	Oscillospiraceae	CAG-110	GCA_002349985.1	0	5	8	0	1	0	0	0	2	0	0	5	0	0	0	0	0	0	0	0	0	0	2	0	0	0	0	1	0	2	0	1	0	0	0	0	1
RUG10857	CON	NPG	28.3325	12.1133	7.17414e-05	Bacteria	Firmicutes	Bacilli	RFN20	CAG-826			0	1	7	0	0	0	0	0	1	0	0	2	0	0	0	0	0	0	0	0	0	0	0	0	0	0	0	0	0	0	0	0	1	0	0	0	0
RUG10861	CON	NPG	66.4308	37.66	0.0495976	Bacteria	Bacteroidetes	Bacteroidia	Bacteroidales	F082	F082		0	2	2	0	1	0	0	0	0	0	0	3	0	0	0	0	0	0	3	0	4	0	0	0	0	0	3	0	0	0	2	0	0	0	0	0	0
RUG10867	CON	NPG	151.308	67.7483	0.00143261	Bacteria	Firmicutes	Clostridia	Christensenellales	CAG-74	GCA-900199385		2	8	3	3	1	0	1	1	5	0	0	7	0	0	0	0	1	0	1	0	1	0	0	1	2	0	1	0	3	3	0	0	3	0	1	0	0
RUG10876	CON	NPG	15.6767	6.70333	0.00182978	Bacteria	Firmicutes	Clostridia	Peptostreptococcales	Anaerovoracaceae	UBA1191		0	0	0	2	0	0	0	0	0	0	0	4	0	0	0	0	0	0	0	0	2	0	4	0	0	0	0	0	0	1	0	0	0	0	0	0	0
RUG10882	CON	NPG	97.7108	56.2567	0.0144925	Bacteria	Firmicutes	Clostridia	Lachnospirales	Lachnospiraceae	UBA1712		0	1	3	0	2	0	1	3	2	0	0	3	0	0	1	0	2	0	1	0	0	0	5	0	1	0	1	0	0	1	0	0	1	0	0	2	0
RUG10886	CON	NPG	161.506	13.8067	5.17722e-06	Bacteria	Bacteroidetes	Bacteroidia	Bacteroidales	UBA932	Bact-11	Bact-11 sp1	0	5	14	0	2	0	0	1	0	0	0	6	0	0	1	0	2	0	3	0	3	0	1	1	1	1	2	1	3	0	1	0	2	0	0	0	0
RUG10901	CON	NPG	19.3183	7.73333	0.000656027	Bacteria	Firmicutes	Clostridia	Oscillospirales	DTU089	UBA1213		0	0	1	0	0	0	0	0	0	0	0	19	0	0	0	0	0	0	0	0	1	1	1	0	0	0	0	0	1	0	0	0	1	0	0	0	0
RUG10908	CON	NPG	2.98917	1.44167	0.00557329	Bacteria	Actinobacteria	Coriobacteriia	Coriobacteriales	Atopobiaceae			0	2	7	1	0	0	0	0	0	0	0	9	0	0	0	0	0	0	0	0	1	0	2	0	0	0	0	0	0	3	0	0	0	0	0	0	0
RUG10916	CON	NPG	113.676	22.6708	4.95534e-05	Bacteria	Bacteroidetes	Bacteroidia	Bacteroidales	Bacteroidaceae	UBA1179		0	5	8	0	0	0	1	3	4	0	0	2	0	0	1	0	0	0	0	0	3	2	2	0	1	1	0	1	3	0	0	0	0	0	0	0	0
RUG10923	CON	NPG	61.4717	21.6933	0.00037128	Bacteria	Bacteroidetes	Bacteroidia	Bacteroidales	Paludibacteraceae	RF16		0	2	1	0	2	0	0	1	0	0	0	11	0	0	4	0	0	0	0	0	0	0	0	0	0	2	0	1	1	3	0	0	1	0	0	0	0
RUG10925	CON	NPG	43.0733	2.53333	7.39602e-07	Bacteria	Firmicutes	Clostridia	Oscillospirales	Oscillospiraceae			0	1	0	0	0	0	0	0	0	0	0	12	0	0	0	0	0	0	0	0	0	0	0	2	0	0	0	0	0	1	0	0	1	0	0	0	0
RUG10934	CON	NPG	148.835	52.7292	7.17414e-05	Bacteria	Firmicutes	Clostridia	Christensenellales	CAG-74			0	7	4	1	1	0	0	0	0	0	0	7	0	0	0	0	0	0	0	0	1	0	0	0	1	2	1	0	2	4	0	0	2	0	1	2	0
RUG10947	CON	NPG	22.0875	6.595	0.000144222	Bacteria	Firmicutes	Clostridia	Christensenellales	CAG-74	UBA2862		1	2	6	3	5	0	0	0	1	0	0	6	0	0	0	0	0	0	0	0	1	0	0	0	1	0	1	0	2	3	0	0	1	0	0	1	1
RUG10950	CON	NPG	90.0333	46.2308	0.00363662	Bacteria	Bacteroidetes	Bacteroidia	Bacteroidales	UBA932	RC9	GCA_002350585.1	0	3	7	1	0	0	0	1	0	0	0	5	0	0	0	0	0	0	2	0	3	0	2	0	1	4	0	1	0	0	0	0	1	0	0	2	0
RUG10958	CON	NPG	26.42	12.2075	3.6442e-05	Bacteria	Firmicutes	Clostridia	Oscillospirales	Oscillospiraceae	F23-B02		0	2	3	0	0	0	0	0	0	0	0	9	0	0	0	0	2	0	0	0	0	0	1	1	0	2	0	0	4	0	0	0	1	0	0	0	0
RUG10959	CON	NPG	59.9192	8.4975	0.0144925	Archaea	Euryarchaeota	Methanobacteria	Methanobacteriales	Methanobacteriaceae	Methanobrevibacter		0	0	0	0	0	0	0	1	0	0	0	1	0	0	0	0	0	0	0	0	0	0	0	0	0	0	0	0	0	0	0	0	0	0	0	0	0
RUG10962	CON	NPG	42.2867	25.4225	0.0172712	Archaea	Euryarchaeota	Methanobacteria	Methanobacteriales	Methanobacteriaceae	Methanobrevibacter		0	0	0	0	0	0	0	0	0	0	0	1	0	0	0	0	0	0	0	0	0	0	0	0	0	1	0	0	0	0	0	0	0	0	0	0	0
RUG10972	CON	NPG	10.66	6.34333	0.00024544	Bacteria	Actinobacteria	Coriobacteriia	Coriobacteriales	Eggerthellaceae	UBA9715		0	2	1	0	1	0	0	0	0	0	0	3	0	0	0	0	0	0	0	0	0	0	2	0	0	0	0	1	0	0	0	0	0	0	0	0	0
RUG10993	CON	NPG	101.381	52.9017	0.0172712	Bacteria	Bacteroidetes	Bacteroidia	Bacteroidales	P3	P3		0	3	3	0	0	0	0	0	0	0	0	0	0	0	0	0	0	0	2	0	2	0	2	1	0	1	3	0	0	0	2	0	0	0	0	0	0
RUG10995	CON	NPG	69.7375	39.3417	8.87523e-06	Bacteria	Bacteroidetes	Bacteroidia	Bacteroidales	UBA932	RC9	RC9 sp5	0	5	11	0	1	0	0	1	0	0	0	3	0	0	0	0	0	0	1	0	3	0	0	0	1	8	4	0	2	0	3	0	0	0	0	0	0
RUG10996	CON	NPG	39.3958	20.5542	5.17722e-06	Bacteria	Firmicutes	Clostridia	Oscillospirales	Oscillospiraceae	F23-B02		0	3	4	0	0	0	0	0	0	0	0	9	0	0	0	0	2	0	0	0	1	0	4	1	0	1	0	0	2	0	0	0	1	0	0	0	0
RUG10999	CON	NPG	9.755	4.31917	4.95534e-05	Bacteria	Firmicutes	Clostridia	Christensenellales	CAG-74	UBA2862		0	4	5	2	1	0	0	0	1	0	0	11	0	0	0	0	0	0	0	0	1	0	0	0	1	1	1	1	2	4	0	1	2	0	0	1	2
RUG11004	CON	NPG	209.084	83.5617	0.000102805	Bacteria	Firmicutes	Clostridia	Saccharofermentanales	Saccharofermentanaceae	Saccharofermentans		0	2	7	0	2	0	0	2	2	0	0	4	0	0	2	0	0	0	0	0	0	0	3	1	1	0	1	0	1	2	0	0	1	0	0	0	0
RUG11012	CON	NPG	31.4142	24.3008	0.000857939	Bacteria	Firmicutes	Clostridia	Christensenellales	CAG-74	UBA2943		4	18	16	1	4	0	0	1	3	0	0	15	0	0	0	0	0	0	1	0	1	0	0	0	2	7	3	2	7	3	2	2	4	0	2	3	2
RUG11024	CON	NPG	116.008	14.25	0.000201172	Bacteria	Firmicutes	Clostridia	Oscillospirales	Oscillospiraceae	CAG-83		3	4	6	0	0	0	0	0	0	0	0	9	0	0	0	0	0	0	0	0	0	0	1	0	0	0	0	0	2	2	0	0	2	0	0	2	0
RUG11034	CON	NPG	49.1958	9.255	0.00555959	Bacteria	Firmicutes	Clostridia	Oscillospirales	DTU089	Ruminococcus		0	1	3	0	0	0	0	0	0	0	0	18	0	0	0	0	0	0	0	0	1	1	3	0	0	0	0	0	2	0	0	0	2	0	0	0	0
RUG11036	CON	NPG	12.1975	4.705	8.87523e-06	Bacteria	Firmicutes	Clostridia	Oscillospirales	Oscillospiraceae	ER4	GCA_000433195.1	0	0	1	0	0	0	0	0	0	0	0	2	0	0	0	0	2	0	0	0	0	0	0	0	0	0	0	0	0	0	0	0	0	0	0	0	0
RUG11052	CON	NPG	9.9425	3.97583	7.39602e-07	Bacteria	Firmicutes	Clostridia	Christensenellales	CAG-74	UBA2862		1	4	4	2	1	0	0	0	0	0	0	11	0	0	0	0	0	0	0	0	1	0	0	0	1	1	1	1	4	3	0	1	2	0	0	1	1
RUG11065	CON	NPG	17.6367	7.52583	0.000144222	Bacteria	Firmicutes	Clostridia	Christensenellales	CAG-74	UBA2862		0	4	4	3	0	0	1	1	2	0	0	8	0	0	0	0	0	0	0	0	1	0	1	0	1	1	1	1	4	2	0	0	2	0	0	0	1
RUG11069	CON	NPG	34.1183	9.73167	0.000102805	Bacteria	Firmicutes	Clostridia	Saccharofermentanales	Saccharofermentanaceae	Saccharofermentans	GCF_900111435.1	1	2	7	0	3	0	0	2	2	0	0	3	0	0	1	0	0	0	0	0	0	0	0	1	1	1	0	0	1	1	0	0	1	0	0	1	0
RUG11087	CON	NPG	48.1475	11.81	0.000729531	Bacteria	Firmicutes	Clostridia	Christensenellales	CAG-138	UBA2843	GCA_002350935.1	1	3	2	0	2	0	0	0	0	0	0	7	0	0	0	0	0	0	0	0	1	0	0	0	0	1	0	0	2	2	0	0	1	0	0	0	0
RUG11088	CON	NPG	11.0867	5.95083	0.000201172	Bacteria	Firmicutes	Clostridia	Christensenellales	CAG-74	UBA2862	GCA_002350605.1	1	1	1	2	1	0	0	0	0	0	0	5	0	0	0	0	0	0	0	0	1	0	0	0	0	0	0	0	2	3	0	0	3	0	0	0	0
RUG11131	CON	NPG	200.147	54.7958	0.012094	Bacteria	Spirochaetes	Spirochaetia	Treponematales	Treponemataceae	Treponema		0	2	5	0	5	0	0	0	0	0	0	4	0	0	2	0	1	0	0	0	3	0	0	1	1	0	0	0	2	0	0	0	0	0	0	0	0
RUG11156	CON	NPG	54.5283	2.355	2.21881e-05	Bacteria	Firmicutes	Clostridia	Christensenellales	CAG-138	UBA3792		0	3	7	0	0	0	0	0	0	0	0	8	0	0	0	0	0	0	0	0	1	0	0	0	0	0	0	0	0	0	0	0	1	0	0	0	0
RUG11163	CON	NPG	1.45667	0.279167	0.000529033	Bacteria	Actinobacteria	Coriobacteriia	Coriobacteriales	Atopobiaceae	UBA1367		9	1	6	2	2	0	0	0	0	0	0	12	0	0	0	0	0	0	0	0	1	0	4	0	0	0	0	0	1	5	0	0	0	0	0	0	0
RUG11194	CON	NPG	1.47583	0.710833	0.0432626	Bacteria	Firmicutes	Bacilli	Mycoplasmatales	Ureaplasmataceae			0	0	0	0	0	0	0	0	0	0	0	0	0	0	0	0	0	0	0	0	0	0	0	0	0	0	0	0	0	0	0	0	0	0	0	0	0
RUG11221	CON	NPG	0.61	0.3725	0.0242815	Bacteria	Proteobacteria	Alphaproteobacteria	RF32	CAG-239	UBA1254		0	0	2	0	0	0	0	0	0	0	0	3	0	0	0	0	0	0	0	0	1	1	0	0	0	0	0	0	0	0	0	0	0	0	0	0	0
RUG11252	CON	NPG	3.38917	1.48083	0.000656027	Bacteria	Firmicutes	Clostridia	Lachnospirales	Lachnospiraceae	UBA2856		0	3	5	3	2	0	0	1	1	0	0	11	0	0	0	0	0	0	0	0	0	0	0	1	1	0	1	0	1	4	0	1	3	0	0	3	1
RUG11276	CON	NPG	34.4508	0.7725	2.21881e-05	Bacteria	Firmicutes	Clostridia	Oscillospirales	Oscillospiraceae			0	2	0	0	0	0	0	0	0	0	0	11	0	0	0	0	0	0	0	0	0	0	0	2	0	0	0	0	0	1	0	0	1	0	0	0	0
RUG11281	CON	NPG	128.315	33.545	0.00111458	Bacteria	Bacteroidetes	Bacteroidia	Bacteroidales	P3	P3		0	3	3	0	0	0	0	0	0	0	0	0	0	0	0	0	0	0	2	0	2	0	2	0	0	1	3	0	0	0	1	0	0	0	0	0	0
RUG11294	CON	NPG	33.1183	1.6325	2.95841e-06	Bacteria	Firmicutes	Clostridia	Oscillospirales	Oscillospiraceae			0	1	0	0	0	0	0	0	0	0	0	11	0	0	0	0	0	0	0	0	0	0	0	1	0	0	0	0	0	1	0	0	1	0	0	0	0
RUG11302	CON	NPG	107.735	45.3575	0.00291403	Bacteria	Bacteroidetes	Bacteroidia	Bacteroidales	P3	P3		0	3	3	0	0	0	0	0	0	0	0	0	0	0	1	0	0	0	2	0	2	0	1	0	0	0	2	0	0	0	1	0	0	0	0	0	0
RUG11307	CON	NPG	116.929	55.8675	0.00143261	Bacteria	Bacteroidetes	Bacteroidia	Bacteroidales	F082	F082		0	4	2	0	0	0	0	0	0	0	0	3	0	0	1	0	0	0	3	0	4	0	0	0	0	0	3	0	0	0	2	0	0	0	0	0	0
RUG11308	CON	NPG	5.30167	1.625	0.000476325	Bacteria	Firmicutes	Clostridia	Oscillospirales	DTU089	UBA1227		0	2	4	0	0	0	0	0	0	0	0	6	0	0	0	0	0	0	1	0	2	0	1	0	0	0	1	0	0	2	0	0	0	0	0	0	0
RUG11346	CON	NPG	115.425	61.7442	0.0204892	Bacteria	Bacteroidetes	Bacteroidia	Bacteroidales	P3	P3		0	4	4	0	0	0	0	0	0	0	0	0	0	0	0	0	0	0	2	0	2	0	2	0	0	1	3	0	0	0	2	0	0	0	0	0	0
RUG11354	CON	NPG	62.055	10.9275	0.0100445	Bacteria	Firmicutes	Clostridia	Oscillospirales	DTU089			0	2	3	0	1	0	0	0	0	0	0	10	0	0	0	0	0	0	0	0	1	0	2	0	0	0	0	0	1	1	0	0	1	0	0	0	0
RUG11363	CON	NPG	7.98417	2.4325	0.000656027	Archaea	Euryarchaeota	Methanobacteria	Methanobacteriales	Methanobacteriaceae	Methanobrevibacter	GCA_002498445.1	0	0	0	0	1	0	0	0	0	0	0	0	0	0	0	0	0	0	0	0	0	0	0	0	0	0	0	0	0	0	0	0	0	0	0	0	0
RUG11373	CON	NPG	191.409	7.37	7.39602e-07	Bacteria	Bacteroidetes	Bacteroidia	Bacteroidales	F082	F082		0	4	2	0	1	0	0	0	0	0	0	0	0	0	2	0	0	0	2	0	4	0	0	0	0	0	3	0	0	0	1	0	0	0	0	0	0
RUG11382	CON	NPG	39.6	9.55667	7.17414e-05	Bacteria	Bacteroidetes	Bacteroidia	Bacteroidales	UBA932	RC9		0	11	10	0	3	0	1	3	5	0	0	3	0	0	1	0	0	0	0	0	2	0	0	0	2	0	2	0	3	0	0	1	0	0	0	1	0
RUG11393	CON	NPG	17.6542	6.18667	0.000102805	Bacteria	Firmicutes	Clostridia	Lachnospirales	Lachnospiraceae	CAG-791		4	2	9	1	1	0	0	0	0	0	0	10	0	0	0	0	1	0	0	0	1	0	3	0	0	1	0	0	1	5	0	0	3	0	0	0	0
RUG11394	CON	NPG	147.716	64.04	0.000201172	Bacteria	Bacteroidetes	Bacteroidia	Bacteroidales	UBA932	RC9		1	10	9	1	6	0	0	0	1	0	0	7	0	0	2	0	0	0	5	0	3	0	2	2	0	4	8	2	3	2	5	0	2	1	2	0	1
RUG11397	CON	NPG	270.104	32.5883	0.00037128	Bacteria	Firmicutes	Clostridia	Oscillospirales	Oscillospiraceae	F23-B02		0	2	3	0	0	0	0	0	0	0	0	8	0	0	0	0	1	0	0	0	0	0	2	0	0	1	0	0	0	0	0	0	1	0	0	0	0
RUG11402	CON	NPG	34.1375	1.30917	1.4792e-06	Bacteria	Firmicutes	Clostridia	Oscillospirales	Oscillospiraceae			0	2	0	0	0	0	0	0	0	0	0	11	0	0	0	0	0	0	0	0	0	0	0	2	0	0	0	0	0	1	0	0	0	0	0	0	0
RUG11404	CON	NPG	66.7433	21.5925	0.0204892	Bacteria	Firmicutes	Clostridia	Oscillospirales	DTU089	UBA1213		0	0	2	0	0	0	0	0	0	0	0	17	0	0	0	0	1	0	0	0	1	1	2	0	0	0	0	0	1	0	0	0	1	0	0	0	0
RUG11405	CON	NPG	75.6575	6.30417	8.87523e-06	Bacteria	Proteobacteria	Gammaproteobacteria	Betaproteobacteriales	Burkholderiaceae	Duodenibacillus	UBA9827	0	0	1	0	0	0	0	0	0	0	0	0	0	0	0	0	0	0	0	0	3	0	0	0	0	0	0	0	0	0	0	0	0	0	0	0	0
RUG11407	CON	NPG	86.3525	34.4883	0.00182978	Bacteria	Bacteroidetes	Bacteroidia	Bacteroidales	UBA932	RC9		0	7	14	0	0	0	1	2	2	0	0	6	0	0	1	0	0	0	2	0	3	0	0	0	2	0	0	1	4	1	0	0	0	0	0	0	0
RUG11419	CON	NPG	3.5	1.43	0.000809985	Bacteria	Firmicutes	Clostridia	Oscillospirales	DTU089	UBA1227		0	1	5	0	0	0	0	0	0	0	0	6	0	0	0	0	0	0	1	0	1	0	2	0	0	0	0	0	0	2	0	0	0	0	0	0	0
RUG11428	CON	NPG	135.004	6.43583	0.00681174	Archaea	Euryarchaeota	Methanobacteria	Methanobacteriales	Methanobacteriaceae	Methanobrevibacter		0	0	0	0	0	0	0	0	0	0	0	1	0	0	0	0	0	0	0	0	0	0	0	0	0	0	0	0	0	0	0	0	0	0	0	0	0
RUG11432	CON	NPG	43.5367	25.6142	0.012094	Bacteria	Firmicutes	Bacilli	RFN20	CAG-826	UBA2450		0	0	4	0	0	0	0	0	0	0	0	5	0	0	0	0	0	0	0	0	0	0	0	0	0	0	0	0	0	2	0	0	0	0	0	0	0
RUG11435	CON	NPG	20.0617	6.4525	2.21881e-05	Bacteria	Bacteroidetes	Bacteroidia	Bacteroidales	UBA932	RC9		0	12	13	1	3	0	1	5	4	0	0	6	0	0	0	0	0	0	1	0	3	0	1	0	1	0	3	1	3	1	0	1	1	0	0	0	0
RUG11436	CON	NPG	155.177	13.6333	2.95841e-06	Bacteria	Bacteroidetes	Bacteroidia	Bacteroidales	WCHB1-69	F23-D06	GCA_002392905.1	0	2	2	0	0	0	0	0	0	0	0	1	0	0	0	0	1	0	2	0	3	0	0	0	0	0	3	0	0	0	2	0	0	0	0	0	0
RUG11451	CON	NPG	118.208	57.2683	0.000274392	Bacteria	Bacteroidetes	Bacteroidia	Bacteroidales	Bacteroidaceae	Prevotella		0	16	10	0	10	0	3	3	9	0	0	6	0	0	1	0	0	0	0	0	2	1	1	3	2	9	2	5	7	3	1	2	1	0	1	0	0
RUG11462	CON	NPG	50.7442	7.0775	0.0208657	Bacteria	Firmicutes	Clostridia	Oscillospirales	DTU089			0	2	4	1	12	0	0	3	1	0	0	3	0	0	6	0	0	0	1	0	1	1	2	0	1	1	0	1	0	0	0	0	0	0	0	1	0
RUG11482	CON	NPG	63.44	16.545	7.17414e-05	Bacteria	Bacteroidetes	Bacteroidia	Bacteroidales	UBA932	UBA1232		0	0	4	0	0	0	0	1	0	0	0	1	0	0	1	0	3	0	1	0	2	0	0	0	0	0	1	0	0	0	0	0	0	0	0	0	0
RUG11505	CON	NPG	86.6358	41.11	2.21881e-05	Bacteria	Bacteroidetes	Bacteroidia	Bacteroidales	UBA932	RC9	RC9 sp5	0	5	10	1	1	0	0	1	0	0	0	2	0	0	1	0	0	0	2	0	3	0	0	0	2	9	5	1	3	1	1	1	0	0	0	0	0
RUG11510	CON	NPG	200.191	80.1475	0.00291403	Bacteria	Bacteroidetes	Bacteroidia	Bacteroidales	P3	P3		0	4	2	0	0	0	0	0	0	0	0	0	0	0	0	0	0	0	2	0	2	1	2	0	0	1	4	0	0	0	1	0	0	0	0	0	0
RUG11513	CON	NPG	117.109	48.6267	0.00037128	Bacteria	Bacteroidetes	Bacteroidia	Bacteroidales	UBA932	RC9		0	11	9	1	2	0	0	1	0	0	0	4	0	0	0	0	1	0	3	0	3	0	1	2	0	6	7	1	4	2	3	0	1	0	0	1	1
RUG11522	CON	NPG	2.87667	0.991667	0.00110341	Bacteria	Firmicutes	Clostridia	Oscillospirales	DTU089	UBA1227		0	2	4	0	0	0	0	0	0	0	0	6	0	0	0	0	0	0	1	0	1	0	1	0	0	0	0	0	0	3	0	0	0	0	0	0	0
RUG11529	CON	NPG	189.577	6.86917	7.39602e-07	Bacteria	Bacteroidetes	Bacteroidia	Bacteroidales	F082	F082		0	4	2	0	1	0	0	0	0	0	0	0	0	0	1	0	0	0	2	0	4	0	0	0	0	0	3	0	0	0	2	0	0	0	0	0	0
RUG11531	CON	NPG	80.9283	48.4383	0.0332414	Archaea	Euryarchaeota	Methanobacteria	Methanobacteriales	Methanobacteriaceae	Methanobrevibacter		0	0	0	0	0	0	0	0	0	0	0	0	0	0	0	0	0	0	0	0	0	0	0	0	0	0	0	0	0	0	0	0	0	0	0	0	0
RUG11537	CON	NPG	35.8792	4.09917	1.40524e-05	Bacteria	Firmicutes	Clostridia	Oscillospirales	Oscillospiraceae			0	2	0	0	0	0	0	0	0	0	0	10	0	0	0	0	0	0	0	0	0	0	0	1	0	0	0	0	0	1	0	0	1	0	0	0	0
RUG11550	CON	NPG	101.658	50.8233	0.0144925	Bacteria	Bacteroidetes	Bacteroidia	Bacteroidales	P3	P3	GCA_002392445.1	0	3	3	0	0	0	0	0	0	0	0	0	0	0	0	0	0	0	1	0	3	0	2	0	0	1	3	0	0	0	1	0	0	0	0	0	0
RUG11571	CON	NPG	45.8142	8.32917	0.00143261	Bacteria	Firmicutes	Clostridia	Oscillospirales	Oscillospiraceae			0	2	0	0	0	0	0	0	0	0	0	11	0	0	0	0	0	0	0	0	0	0	0	2	0	0	0	0	0	1	0	0	1	0	0	0	0
RUG11579	CON	NPG	63.5567	16.3892	7.17414e-05	Bacteria	Bacteroidetes	Bacteroidia	Bacteroidales	Bacteroidaceae	UBA1179		0	6	8	0	0	0	1	2	3	0	0	2	0	0	0	0	0	0	0	0	3	1	1	0	1	0	0	1	3	0	0	0	0	0	0	0	0
RUG11587	CON	NPG	27.9742	11.3767	0.000274392	Bacteria	Firmicutes	Clostridia	Oscillospirales	Oscillospiraceae	F23-B02		2	5	4	0	2	0	0	0	0	0	0	9	0	0	0	0	0	0	0	0	0	0	2	0	0	0	0	0	2	0	0	0	1	0	0	0	0
RUG11592	CON	NPG	190.064	27.3408	8.87523e-06	Bacteria	Bacteroidetes	Bacteroidia	Bacteroidales	WCHB1-69			0	1	2	0	0	0	0	0	0	0	0	1	0	0	1	0	0	0	2	0	3	0	0	0	0	0	3	0	0	0	2	0	0	0	0	0	0
RUG11640	CON	NPG	140.233	10.2333	7.39602e-07	Bacteria	Bacteroidetes	Bacteroidia	Bacteroidales	WCHB1-69	F23-D06	GCA_002392905.1	0	3	2	0	0	0	0	0	0	0	0	1	0	0	0	0	0	1	2	0	3	0	0	0	0	0	3	0	0	0	1	0	0	0	0	0	0
RUG11641	CON	NPG	200.477	15.5942	1.4792e-06	Bacteria	Bacteroidetes	Bacteroidia	Bacteroidales	UBA932	Bact-11		0	4	6	0	0	0	0	1	1	0	0	6	0	0	1	0	3	0	5	0	2	0	0	0	0	0	2	1	1	0	1	0	0	0	0	0	0
RUG11663	CON	NPG	37.9775	2.30667	1.40524e-05	Bacteria	Firmicutes	Clostridia	Oscillospirales	Oscillospiraceae			0	2	0	0	0	0	0	0	0	0	0	10	0	0	0	0	0	0	0	0	0	0	0	2	0	0	0	0	0	1	0	0	1	0	0	0	0
RUG11670	CON	NPG	2.94333	1.34083	0.0326256	Bacteria	Firmicutes	Clostridia	Oscillospirales	DTU089	UBA1227		0	2	4	0	0	0	0	0	0	0	0	6	0	0	0	0	0	0	1	0	1	0	1	0	0	0	0	0	0	2	0	0	0	0	0	0	0
RUG11681	CON	NPG	3.32	1.0075	1.40524e-05	Bacteria	Firmicutes	Clostridia	Oscillospirales	DTU089	UBA1227		0	2	4	0	0	0	0	0	0	0	0	6	0	0	0	0	0	0	1	0	2	0	1	0	0	0	0	0	0	2	0	0	0	0	0	0	0
RUG11688	CON	NPG	35.4192	1.24083	0.000122509	Bacteria	Firmicutes	Clostridia	Oscillospirales	Oscillospiraceae			0	2	0	0	0	0	0	0	0	0	0	10	0	0	0	0	0	0	0	0	0	0	0	2	0	0	0	0	0	1	0	0	1	0	0	0	0
RUG11696	CON	NPG	38.7308	2.78333	5.17722e-06	Bacteria	Firmicutes	Clostridia	Oscillospirales	Oscillospiraceae			0	1	0	0	0	0	0	0	0	0	0	10	0	0	0	0	0	0	0	0	0	0	0	2	0	0	0	0	0	1	0	0	0	0	0	0	0
RUG11719	CON	NPG	34.5675	1.50917	0.000381953	Bacteria	Firmicutes	Clostridia	Oscillospirales	Oscillospiraceae			0	2	0	0	0	0	0	0	0	0	0	11	0	0	0	0	0	0	0	0	0	0	0	2	0	0	0	0	0	1	0	0	1	0	0	0	0
RUG11721	CON	NPG	3.19583	1.14833	0.000590412	Bacteria	Firmicutes	Clostridia	Oscillospirales	DTU089	UBA1227		0	2	4	0	0	0	0	0	0	0	0	6	0	0	0	0	0	0	1	0	2	0	1	0	0	0	0	0	0	2	0	0	0	0	0	0	0
RUG11742	CON	NPG	7.9925	3.5125	0.00231643	Bacteria	Firmicutes	Clostridia	Peptostreptococcales	Anaerovoracaceae	Mogibacterium		1	2	1	0	1	0	0	0	0	0	0	5	0	0	0	0	0	0	1	0	0	0	3	0	0	0	0	0	0	1	0	0	2	0	0	0	0
RUG11747	CON	NPG	75.2083	35.5075	0.00111458	Bacteria	Firmicutes	Bacilli	RFN20	CAG-826	UBA2450		0	3	1	0	0	0	0	0	0	0	0	9	0	0	2	0	0	0	1	0	0	0	0	0	0	0	1	0	0	0	0	0	1	0	1	0	0
RUG11774	CON	NPG	32.2683	1.22833	1.40524e-05	Bacteria	Firmicutes	Clostridia	Oscillospirales	Oscillospiraceae			0	2	0	0	0	0	0	0	0	0	0	10	0	0	0	0	0	0	0	0	0	0	0	2	0	0	0	0	0	1	0	0	1	0	0	0	0
RUG11778	CON	NPG	1.91417	0.481667	0.0431717	Bacteria	Firmicutes	Clostridia	Oscillospirales	DTU089	UBA1227		0	3	4	0	0	0	0	0	0	0	0	6	0	0	0	0	0	0	1	0	3	0	2	0	0	0	0	0	0	2	0	0	1	0	0	0	0
RUG11781	CON	NPG	153.575	41.3933	0.00037128	Bacteria	Bacteroidetes	Bacteroidia	Bacteroidales	UBA932	RC9		0	8	8	0	4	0	0	0	0	0	0	7	0	0	3	0	2	0	4	0	2	0	0	4	1	2	2	0	3	2	0	0	2	1	0	0	0
RUG11820	CON	NPG	7.24667	2.13917	0.000381953	Bacteria	Spirochaetes	Spirochaetia	Treponematales	Treponemataceae	Treponema		1	2	6	0	2	0	0	0	1	0	0	5	0	0	2	0	1	0	0	0	3	0	0	0	0	0	0	0	1	0	0	1	0	0	0	0	1
RUG11826	CON	NPG	7.98083	1.81083	4.95534e-05	Bacteria	Firmicutes	Clostridia	Oscillospirales	DTU089	UBA6857		0	7	8	1	2	0	0	0	0	0	0	4	0	0	3	0	0	0	3	0	1	0	1	0	1	1	1	2	2	1	1	0	4	0	3	0	0
RUG11829	CON	NPG	3.74083	2.96083	0.0493994	Bacteria	Bacteroidetes	Bacteroidia	Bacteroidales	Bacteroidaceae	UBA6382		0	4	3	2	3	0	0	1	0	0	0	2	0	0	0	0	0	0	3	0	2	0	4	0	3	3	1	0	0	0	1	0	4	0	0	2	1
RUG11861	CON	NPG	50.9183	3.78667	0.00111458	Bacteria	Firmicutes	Clostridia	Oscillospirales	DTU089	UBA1213	GCA_002308635.1	0	0	1	0	0	0	0	0	0	0	0	19	0	0	0	0	0	0	0	0	2	1	1	0	0	0	0	0	1	0	0	0	0	0	0	0	0
RUG11866	CON	NPG	15.7267	5.445	0.00363662	Bacteria	Spirochaetes	Spirochaetia	Sphaerochaetales	Sphaerochaetaceae			0	0	0	0	0	0	0	0	0	0	0	3	0	0	0	0	0	0	0	0	0	0	0	0	0	0	0	0	2	0	0	0	0	1	0	0	0
RUG11868	CON	NPG	4.23583	2.4	0.0172712	Bacteria	Firmicutes	Clostridia	Lachnospirales	Lachnospiraceae	UBA1066		1	2	4	1	1	0	0	2	1	0	0	10	0	0	0	0	1	0	0	0	0	0	0	0	0	1	1	0	1	2	0	2	3	1	0	6	0
RUG11885	CON	NPG	32.7433	13.0742	0.000495534	Bacteria	Firmicutes	Clostridia	Oscillospirales	Oscillospiraceae	F23-B02		2	4	4	0	1	0	0	0	0	0	0	8	0	0	0	0	0	0	0	0	0	0	2	0	0	0	0	0	2	0	0	0	1	0	0	0	0
RUG11897	CON	NPG	46.6267	11.2508	0.000656027	Bacteria	Bacteroidetes	Bacteroidia	Bacteroidales	UBA932	UBA1232	GCA_002309115.1	0	0	3	0	0	0	0	1	0	0	0	0	0	0	1	0	2	0	1	0	2	0	0	0	0	0	1	0	0	0	0	0	0	0	0	0	0
RUG11904	CON	NPG	4.90167	3.2675	0.0332414	Bacteria	Actinobacteria	Coriobacteriia	Coriobacteriales	Atopobiaceae			0	3	10	0	0	0	0	0	0	0	0	8	0	0	0	0	0	0	0	0	1	0	2	0	0	0	0	0	0	3	0	0	0	0	0	0	0
RUG11906	CON	NPG	1318.06	457.223	2.95841e-06	Bacteria	Bacteroidetes	Bacteroidia	Bacteroidales	UBA932	RC9		0	9	15	2	3	0	1	3	2	0	0	8	0	0	2	0	3	0	5	0	4	0	1	2	0	4	5	3	4	2	2	2	1	0	1	0	0
RUG11907	CON	NPG	6.7075	3.3975	0.00111458	Bacteria	Firmicutes	Clostridia	Christensenellales	CAG-74	UBA2862		0	4	5	4	0	0	1	2	1	0	0	7	0	0	0	0	0	0	0	0	1	0	1	0	1	1	1	1	5	3	0	0	2	0	0	0	1
RUG11908	CON	NPG	23.8142	11.9858	0.044902	Bacteria	Firmicutes	Bacilli	Erysipelotrichales	Erysipelotrichaceae	Solobacterium		36	2	4	2	0	0	0	0	0	0	0	11	0	0	2	0	0	0	0	0	0	0	4	0	1	1	0	0	3	4	0	0	2	0	0	1	1
RUG11922	CON	NPG	6.25917	3.33167	0.000381953	Bacteria	Bacteroidetes	Bacteroidia	Bacteroidales	UBA932	Bact-11		0	0	0	0	0	0	0	0	0	0	0	0	0	0	0	0	0	0	0	0	3	0	0	0	0	0	0	0	0	0	0	0	0	0	0	0	0
RUG11929	CON	NPG	214.671	52.4892	7.39602e-07	Bacteria	Firmicutes	Clostridia	Oscillospirales	Oscillospiraceae	F23-B02		2	9	13	0	2	0	0	0	0	0	0	8	0	0	0	0	1	0	0	0	1	0	2	0	0	2	0	1	2	3	0	2	0	0	0	1	0
RUG11933	CON	NPG	10.155	5.10083	1.40524e-05	Bacteria	Bacteroidetes	Bacteroidia	Bacteroidales	UBA932	RC9		0	3	3	0	0	0	0	1	0	0	0	5	0	0	1	0	3	0	3	0	2	0	0	0	0	0	4	0	1	0	2	0	0	0	0	0	0
RUG11937	CON	NPG	328.524	114.102	0.00451305	Bacteria	Bacteroidetes	Bacteroidia	Bacteroidales	UBA932	RC9		0	7	12	0	4	0	0	1	0	0	0	6	0	0	1	0	0	0	5	0	2	0	0	3	1	6	6	0	3	0	4	1	1	0	0	0	0
RUG11938	CON	NPG	96.3658	7.14	7.17414e-05	Bacteria	Bacteroidetes	Bacteroidia	Bacteroidales	UBA932	RC9		0	5	2	1	4	0	0	0	0	0	0	2	0	0	0	0	0	0	2	0	2	0	1	1	0	6	0	0	1	0	0	0	0	0	0	0	1
RUG11939	CON	NPG	20.9258	3.305	8.87523e-06	Bacteria	Bacteroidetes	Bacteroidia	Bacteroidales	WCHB1-69	UBA1195		0	3	2	1	0	0	0	0	0	0	0	0	0	0	0	0	1	0	0	0	4	0	0	0	0	2	0	0	0	0	1	0	0	0	0	0	0
RUG11946	CON	NPG	0.19	0.03	0.00639871	Bacteria	UBP6	UBA1177	UBA1177	UBA1177	UBA1177		0	0	1	1	0	0	0	0	0	0	0	4	0	0	0	0	0	0	0	0	4	0	0	0	0	0	0	0	0	0	1	0	0	0	0	0	0
RUG11951	CON	NPG	10.0867	5.23917	0.000201172	Bacteria	Firmicutes	Clostridia	Peptostreptococcales	Anaerovoracaceae	Mogibacterium		1	2	2	1	1	0	0	0	0	0	0	9	0	0	0	0	0	0	2	0	1	0	3	0	0	0	0	0	0	1	0	0	2	0	0	0	0
RUG11953	CON	NPG	44.7083	15.1958	0.00037128	Bacteria	Bacteroidetes	Bacteroidia	Bacteroidales	UBA932	RC9		0	5	14	0	0	0	1	2	3	0	0	4	0	0	1	0	0	0	1	0	3	0	0	0	1	0	0	1	3	0	0	0	0	0	0	0	0
RUG11956	CON	NPG	8.8975	2.43417	8.87523e-06	Bacteria	Firmicutes	Clostridia	Oscillospirales	DTU089	UBA1227		0	2	4	0	0	0	0	0	0	0	0	6	0	0	0	0	0	0	1	0	1	0	1	0	0	0	0	0	0	2	0	0	0	0	0	0	0
RUG11961	CON	NPG	65.3192	6.99	7.39602e-07	Bacteria	Bacteroidetes	Bacteroidia	Bacteroidales	Bacteroidaceae	UBA1179		0	5	8	1	2	0	1	3	3	0	0	2	0	0	1	0	0	0	0	0	3	1	1	0	1	0	0	1	3	0	0	1	0	0	0	0	0
RUG11974	CON	NPG	154.362	16.0217	8.87523e-06	Bacteria	Bacteroidetes	Bacteroidia	Bacteroidales	F082	F082		0	3	2	0	2	0	0	0	0	0	0	3	0	0	3	0	0	0	4	0	4	0	0	0	0	1	3	0	0	0	3	0	0	0	0	0	0
RUG11992	CON	NPG	27.7542	10.9908	8.87523e-06	Bacteria	Bacteroidetes	Bacteroidia	Bacteroidales	UBA932	RC9		0	12	13	1	3	0	1	5	4	0	0	6	0	0	0	0	0	0	1	0	3	0	1	0	1	0	3	1	3	1	0	0	1	0	0	0	0
RUG12008	CON	NPG	131.018	6.38583	0.000656027	Bacteria	Bacteroidetes	Bacteroidia	Bacteroidales	P3			0	3	3	0	1	0	0	0	0	0	0	0	0	0	0	0	0	0	2	0	3	0	1	0	0	0	2	0	0	0	1	0	0	0	0	0	0
RUG12037	CON	NPG	24.2658	10.3308	0.0332414	Bacteria	Firmicutes	Clostridia	Oscillospirales	Oscillospiraceae	NK3B98		0	2	2	1	0	0	0	0	0	0	0	6	0	0	0	0	0	0	0	0	0	0	2	0	0	0	0	0	0	1	0	0	1	0	0	0	0
RUG12048	CON	NPG	128.558	12.605	1.4792e-06	Bacteria	Bacteroidetes	Bacteroidia	Bacteroidales	F082	F082	GCA_002310075.1	0	3	2	0	1	0	0	0	0	0	0	3	0	0	1	0	0	0	3	0	3	0	0	0	0	0	3	0	0	0	3	0	0	0	0	0	0
RUG12049	CON	NPG	119.557	23.27	3.32821e-05	Bacteria	Bacteroidetes	Bacteroidia	Bacteroidales	UBA932	RC9		0	9	9	1	1	0	0	0	0	0	0	4	0	0	1	0	0	0	1	0	3	0	1	2	2	6	6	2	2	0	3	0	1	0	0	0	0
RUG12066	CON	NPG	250.86	53.0233	0.000201172	Bacteria	Bacteroidetes	Bacteroidia	Bacteroidales	F082	F082		0	3	2	0	0	0	0	0	0	0	0	3	0	0	4	0	0	0	3	0	3	0	0	0	1	0	3	0	1	0	3	0	0	0	0	0	0
RUG12067	CON	NPG	33.7883	9.8375	5.17722e-06	Bacteria	Firmicutes	Clostridia	Lachnospirales	Lachnospiraceae	UBA2868		0	2	1	0	2	0	1	2	0	0	0	6	0	0	1	0	1	0	0	0	0	1	3	0	0	0	1	0	2	0	0	0	3	0	0	0	1
RUG12075	CON	NPG	178.358	83.7425	0.0100445	Bacteria	Bacteroidetes	Bacteroidia	Bacteroidales	P3	P3		0	3	3	0	1	0	0	0	0	0	0	0	0	0	0	0	0	0	1	0	2	0	1	0	0	0	2	0	0	0	0	0	0	0	0	0	0
RUG12085	CON	NPG	54.8075	19.9642	0.00681174	Bacteria	Firmicutes	Clostridia	Lachnospirales	Lachnospiraceae	ISDg		0	1	2	0	5	0	1	1	5	0	0	4	0	0	0	0	1	0	0	0	0	0	1	1	2	0	0	2	2	0	0	0	2	0	0	1	0
RUG12129	CON	NPG	104.138	63.005	2.21881e-05	Bacteria	Firmicutes	Clostridia	Oscillospirales	Oscillospiraceae	F23-B02		2	6	9	0	2	0	0	0	0	0	0	10	0	0	0	0	1	0	0	0	1	0	2	0	0	0	0	0	3	2	0	1	1	0	0	0	0
RUG12153	CON	NPG	7.77917	3.46167	0.000144222	Bacteria	Firmicutes	Clostridia	Peptostreptococcales	Anaerovoracaceae	Mogibacterium		0	2	2	1	0	0	0	0	0	0	0	8	0	0	0	0	0	0	0	0	1	0	3	0	0	0	0	0	1	1	0	0	1	0	0	0	0
RUG12171	CON	NPG	139.962	76.7342	0.0284207	Bacteria	Bacteroidetes	Bacteroidia	Bacteroidales	P3	P3		0	3	2	0	0	0	0	0	0	0	0	0	0	0	0	0	0	0	2	0	2	0	1	0	0	0	2	0	0	0	0	0	0	0	0	0	0
RUG12174	CON	NPG	19.915	12.6275	0.0332414	Bacteria	Firmicutes	Clostridia	Oscillospirales	DTU089	UBA1213		0	0	1	0	0	0	0	0	0	0	0	18	0	0	0	0	0	0	0	0	1	1	1	0	0	0	0	0	1	0	0	0	2	0	0	0	0
RUG12182	CON	NPG	39.6092	3.64333	2.95841e-06	Bacteria	Bacteroidetes	Bacteroidia	Bacteroidales	ML635J-15	UBA1184		0	1	2	0	0	0	0	0	0	0	0	0	0	0	2	0	2	0	1	0	5	0	2	0	0	0	1	0	0	0	0	0	0	0	0	0	0
RUG12201	CON	NPG	41.8342	12.5325	7.17414e-05	Bacteria	Firmicutes	Clostridia	Saccharofermentanales	Saccharofermentanaceae	Saccharofermentans		0	2	7	0	2	0	0	2	3	0	0	3	0	0	2	0	0	0	0	0	0	0	3	1	1	0	1	0	2	1	0	0	1	0	0	0	0
RUG12204	CON	NPG	66.7758	17.1508	4.95534e-05	Bacteria	Bacteroidetes	Bacteroidia	Bacteroidales	UBA932	UBA1232		0	0	3	0	0	0	0	1	0	0	0	1	0	0	1	0	3	0	1	0	2	0	0	0	0	0	1	0	0	0	0	0	0	0	0	0	0
RUG12205	CON	NPG	6.37667	3.21667	0.0100445	Bacteria	Firmicutes	Clostridia	Lachnospirales	Lachnospiraceae	CAG-791	GCF_900101015.1	1	4	1	0	0	0	0	0	0	0	0	12	0	0	0	0	1	0	0	0	1	0	2	0	0	0	0	0	0	4	0	0	4	0	0	0	0
RUG12215	CON	NPG	12.19	4.1425	0.000495534	Bacteria	Firmicutes	Clostridia	Oscillospirales	DTU089	UBA1213		0	0	1	0	0	0	0	0	0	0	0	18	0	0	0	0	0	0	0	0	1	1	1	0	0	0	0	0	1	0	0	0	1	0	0	0	0
RUG12223	CON	NPG	59.9892	10.7983	0.000144222	Bacteria	Eremiobacteraeota	Eremiobacteria					0	0	1	0	0	0	0	0	0	0	0	7	0	0	0	0	0	0	0	0	5	0	0	0	0	0	0	0	0	0	1	0	0	0	0	0	0
RUG12227	CON	NPG	389.544	115.862	0.000495534	Bacteria	Bacteroidetes	Bacteroidia	Bacteroidales	P3	P3		0	3	3	0	0	0	0	0	0	0	0	0	0	0	1	0	0	0	1	0	2	0	1	0	0	0	2	0	0	0	0	0	0	0	0	0	0
RUG12259	CON	NPG	26.9392	6.00083	2.21881e-05	Bacteria	Firmicutes	Clostridia	Christensenellales	CAG-74	UBA2862		1	7	8	3	3	0	0	0	2	0	0	7	0	0	0	0	0	0	1	0	1	0	0	0	1	1	1	0	4	4	0	0	2	0	0	0	1
RUG12266	CON	NPG	132.457	13.84	5.17722e-06	Bacteria	Bacteroidetes	Bacteroidia	Bacteroidales	F082	F082	GCA_002310075.1	0	3	2	0	1	0	0	0	0	0	0	3	0	0	1	0	0	0	4	0	3	0	0	0	0	0	3	0	0	0	4	0	0	0	0	0	0
RUG12272	CON	NPG	3.44583	2.38083	0.00934395	Bacteria	Actinobacteria	Coriobacteriia	Coriobacteriales	Atopobiaceae			1	2	9	0	0	0	0	0	0	0	0	9	0	0	0	0	0	0	0	0	1	0	2	0	0	0	0	0	0	4	0	0	0	0	0	0	0
RUG12279	CON	NPG	8.10417	4.40667	0.012094	Bacteria	Firmicutes	Clostridia	Lachnospirales	Lachnospiraceae	CAG-791		1	3	4	0	1	0	0	0	0	0	0	15	0	0	0	0	1	0	0	0	1	0	2	0	0	0	0	0	0	5	0	0	3	0	0	0	0
RUG12320	CON	NPG	114.507	56.5867	0.00182978	Bacteria	Bacteroidetes	Bacteroidia	Bacteroidales	F082	F082		0	3	2	0	0	0	0	0	0	0	0	3	0	0	1	0	0	0	3	0	4	0	0	0	0	0	3	0	0	0	1	0	0	0	0	0	0
RUG12324	CON	NPG	127.02	67.3433	0.0204892	Bacteria	Bacteroidetes	Bacteroidia	Bacteroidales	P3	P3		0	4	3	0	0	0	0	0	0	0	0	0	0	0	0	0	0	0	2	0	2	0	2	0	0	1	3	0	0	0	2	0	0	0	0	0	0
RUG12336	CON	NPG	47.6208	15.595	8.87523e-06	Bacteria	Bacteroidetes	Bacteroidia	Bacteroidales	UBA932	RC9		0	13	10	2	3	0	0	1	1	0	0	5	0	0	2	0	4	0	4	0	3	0	0	2	2	3	2	1	5	4	1	2	2	0	0	0	0
RUG12349	CON	NPG	55.3283	20.52	0.000857939	Bacteria	Firmicutes	Clostridia	Lachnospirales	Lachnospiraceae	UBA1712		0	2	2	0	2	0	0	1	1	0	0	7	0	0	0	0	1	0	0	0	0	0	4	0	0	0	0	0	0	2	0	0	1	0	0	0	1
RUG12351	CON	NPG	29.365	10.8792	0.00451305	Bacteria	Firmicutes	Clostridia	Oscillospirales	DTU089	UBA1213		0	0	1	0	0	0	0	0	0	0	0	15	0	0	0	0	0	0	0	0	1	1	3	0	0	0	0	0	0	0	0	0	0	0	0	0	0
RUG12356	CON	NPG	49.9942	18.4342	2.95841e-06	Bacteria	Firmicutes	Clostridia	Oscillospirales	Oscillospiraceae	F23-B02		1	3	3	0	0	0	0	1	1	0	0	7	0	0	0	0	0	0	0	0	0	0	2	0	0	0	0	0	3	2	0	0	1	0	0	0	0
RUG12358	CON	NPG	136.55	32.1508	5.17722e-06	Bacteria	Firmicutes	Clostridia	Oscillospirales	Oscillospiraceae	F23-B02		1	2	3	0	0	0	0	0	0	0	0	5	0	0	0	0	1	0	0	0	0	0	2	0	0	0	0	0	1	0	0	0	1	0	0	0	0
RUG12359	CON	NPG	49.7658	24.1842	0.0284207	Bacteria	Firmicutes	Clostridia	Lachnospirales	Lachnospiraceae			0	0	2	0	0	0	0	0	0	0	0	11	0	0	0	0	2	0	0	0	1	0	0	0	0	0	0	0	1	3	0	0	2	0	0	0	0
RUG12373	CON	NPG	8.73583	3.60417	1.40524e-05	Bacteria	Firmicutes	Clostridia	Christensenellales	CAG-74	UBA2862		2	4	4	2	1	0	0	0	0	0	0	11	0	0	0	0	0	0	0	0	1	0	0	0	1	1	1	1	4	3	0	1	2	0	0	1	1
RUG12377	CON	NPG	10.9908	3.68583	0.012094	Bacteria	Actinobacteria	Coriobacteriia	Coriobacteriales	Atopobiaceae			0	2	7	0	0	0	0	0	0	0	0	7	0	0	0	0	0	0	0	0	1	0	3	0	0	0	0	0	0	2	0	0	0	0	0	0	0
RUG12380	CON	NPG	46.9567	11.7625	0.000656027	Bacteria	Bacteroidetes	Bacteroidia	Bacteroidales	UBA932	UBA1232	GCA_002309115.1	0	0	3	0	0	0	0	1	0	0	0	0	0	0	1	0	2	0	1	0	2	0	0	0	0	0	1	0	0	0	0	0	0	0	0	0	0
RUG12401	CON	NPG	143.404	75.8958	0.0204892	Bacteria	Bacteroidetes	Bacteroidia	Bacteroidales	P3	P3		0	4	3	0	0	0	0	0	0	0	0	0	0	0	0	0	0	0	2	0	2	0	2	0	0	1	3	0	0	0	2	0	0	0	0	0	0
RUG12410	CON	NPG	190.219	83.0167	0.00829316	Bacteria	Bacteroidetes	Bacteroidia	Bacteroidales	P3	P3		0	3	3	0	1	0	0	0	0	0	0	0	0	0	0	0	0	0	1	0	2	0	1	0	0	0	2	0	0	0	0	0	0	0	0	0	0
RUG12411	CON	NPG	32.8842	16.6833	0.0204892	Archaea	Euryarchaeota	Methanobacteria	Methanobacteriales	Methanobacteriaceae	Methanobrevibacter		0	1	0	0	0	0	0	0	0	0	0	0	0	0	0	0	0	0	0	0	0	1	0	0	0	0	0	0	0	0	0	0	0	0	0	0	0
RUG12413	CON	NPG	165.468	30.3258	0.000857939	Bacteria	Firmicutes	Clostridia	Lachnospirales	Lachnospiraceae	UBA3766	GCF_900100245.1	0	2	2	0	2	0	0	1	2	0	0	5	0	0	1	0	1	0	0	0	0	0	2	1	0	0	0	0	0	1	0	0	2	0	0	1	0
RUG12415	CON	NPG	167.963	11.4975	2.95841e-06	Bacteria	Bacteroidetes	Bacteroidia	Bacteroidales	UBA932	Bact-11		0	6	10	0	2	0	0	2	0	0	0	5	0	0	1	0	4	0	7	0	3	0	0	1	1	2	3	1	3	0	3	0	2	1	0	0	0
RUG12424	CON	NPG	21.0133	7.1875	0.000476325	Bacteria	Firmicutes	Clostridia	Christensenellales	CAG-74	UBA2862		1	2	5	0	1	0	0	0	1	0	0	9	0	0	0	0	0	0	0	0	1	0	0	0	1	0	0	1	2	4	0	0	1	0	0	0	0
RUG12425	CON	NPG	1.2475	0.4575	0.000898609	Bacteria	Bacteroidetes	Bacteroidia	Bacteroidales	WCHB1-69	UBA1205	GCA_002309475.1	0	0	1	0	1	0	0	0	0	0	0	0	0	0	0	0	0	0	0	0	3	0	0	0	0	0	0	0	0	0	0	0	0	0	0	0	0
RUG12430	CON	NPG	19.29	2.4675	0.000122927	Bacteria	Bacteroidetes	Bacteroidia	Bacteroidales	Paludibacteraceae			0	0	0	0	0	0	0	0	0	0	0	15	0	0	0	0	0	0	0	0	1	0	0	0	0	1	0	0	0	0	0	0	0	0	0	0	0
RUG12442	CON	NPG	27.1808	12.22	0.00111458	Bacteria	Firmicutes	Clostridia	Peptostreptococcales	Anaerovoracaceae	Mogibacterium		0	4	3	1	0	0	0	0	0	0	0	7	0	0	0	0	0	0	0	0	1	0	3	0	0	0	0	0	1	2	0	0	1	0	0	0	0
RUG12446	CON	NPG	10.8267	8.1825	0.0326256	Bacteria	Actinobacteria	Coriobacteriia	Coriobacteriales	Eggerthellaceae			0	2	1	0	0	0	0	0	0	0	0	2	0	0	0	0	0	0	0	0	0	0	3	0	0	0	0	2	0	0	0	0	0	0	0	0	0
RUG12450	CON	NPG	55.2908	6.65083	2.95841e-06	Bacteria	Firmicutes	Clostridia	Oscillospirales	CAG-272			0	3	0	0	0	0	0	0	0	0	0	2	0	0	0	0	0	0	1	0	0	0	0	0	0	2	0	0	0	0	0	0	2	0	0	5	1
RUG12454	CON	NPG	152.942	19.1125	2.95841e-06	Bacteria	Bacteroidetes	Bacteroidia	Bacteroidales	F082	F082		0	4	2	0	1	0	0	0	0	0	0	3	0	0	2	0	0	0	5	0	4	0	0	0	0	1	3	0	0	0	3	0	0	0	0	0	0
RUG12455	CON	NPG	40.8558	23.5292	0.0387211	Bacteria	Firmicutes	Clostridia	Lachnospirales	Lachnospiraceae	UBA1066		1	1	1	1	0	0	0	0	0	0	0	22	0	0	0	0	1	0	0	0	0	0	0	0	2	0	0	0	2	7	0	0	3	0	0	0	0
RUG12461	CON	NPG	11.4167	5.40417	4.95534e-05	Bacteria	Firmicutes	Clostridia	Lachnospirales	Lachnospiraceae	Eubacterium		1	4	3	1	2	0	0	0	0	0	0	10	0	0	0	0	1	0	0	0	1	0	2	0	0	1	0	0	1	1	0	1	1	0	0	0	0
RUG12462	CON	NPG	32.085	6.95583	1.40524e-05	Bacteria	Firmicutes	Clostridia	Lachnospirales	Lachnospiraceae	UBA2868		0	4	5	0	1	0	1	1	1	0	0	6	0	0	0	0	1	0	0	0	0	0	3	0	0	0	0	0	2	0	0	0	3	0	0	0	1
RUG12463	CON	NPG	52.32	14.2542	7.17414e-05	Bacteria	Firmicutes	Clostridia	Lachnospirales	Lachnospiraceae	NK4A136		0	5	3	0	3	0	1	3	3	0	0	7	0	0	0	0	1	0	0	0	0	0	6	1	2	0	1	0	3	0	0	0	3	0	0	1	0
RUG12465	CON	NPG	26.0375	8.1975	8.87523e-06	Bacteria	Bacteroidetes	Bacteroidia	Bacteroidales	UBA932	RC9		0	12	13	1	2	0	1	5	4	0	0	6	0	0	0	0	0	0	1	0	3	0	1	0	2	0	3	1	3	1	0	1	1	0	0	0	0
RUG12490	CON	NPG	10.53	6.21083	0.0172712	Bacteria	Firmicutes	Clostridia	Lachnospirales	Lachnospiraceae	CAG-791		2	3	3	0	1	0	0	0	0	0	0	15	0	0	0	0	1	0	0	0	1	0	4	0	0	0	0	0	1	5	0	0	3	0	0	0	0
RUG12500	CON	NPG	300.681	42.795	0.000102805	Bacteria	Bacteroidetes	Bacteroidia	Bacteroidales	UBA932	RC9		0	9	7	0	4	0	0	0	1	0	0	6	0	0	2	0	1	0	3	0	3	0	1	2	0	6	9	1	2	3	4	0	1	0	1	1	0
RUG12506	CON	NPG	1.95917	1.07083	0.0120042	Bacteria	Bacteroidetes	Bacteroidia	Bacteroidales	WCHB1-69	UBA1205	GCA_002309475.1	0	0	2	0	1	0	0	0	0	0	0	0	0	0	0	0	0	0	0	0	3	0	0	0	0	0	0	0	0	0	0	0	0	0	0	0	0
RUG12507	CON	NPG	80.0058	34.6958	0.00363662	Bacteria	Bacteroidetes	Bacteroidia	Bacteroidales	P3	P3		0	3	3	0	0	0	0	0	0	0	0	0	0	0	1	0	0	0	1	0	2	0	1	0	0	0	1	0	0	0	0	0	0	0	0	0	0
RUG12508	CON	NPG	78.2992	15.7675	4.95534e-05	Bacteria	Firmicutes	Clostridia	Saccharofermentanales	Saccharofermentanaceae	Saccharofermentans		0	1	5	0	2	0	0	1	2	0	0	3	0	0	2	0	0	0	0	0	0	0	2	1	1	1	0	0	1	2	0	0	0	0	0	0	0
RUG12517	CON	NPG	36.2892	11.8917	7.39602e-07	Bacteria	Firmicutes	Clostridia	Oscillospirales	Oscillospiraceae	F23-B02		1	2	3	0	1	0	0	0	0	0	0	8	0	0	0	0	1	0	0	0	0	0	2	0	0	2	0	0	3	0	0	0	1	0	0	0	0
RUG12536	CON	NPG	104.586	53.6483	0.00555959	Bacteria	Firmicutes	Bacilli	RFN20	CAG-826	UBA4951		0	0	7	0	0	0	0	0	1	0	0	2	0	0	0	0	0	0	0	0	0	0	0	0	0	0	0	0	0	0	0	0	0	0	0	0	0
RUG12545	CON	NPG	266.415	31.8675	1.40524e-05	Bacteria	Bacteroidetes	Bacteroidia	Bacteroidales	F082	F082	GCA_002310075.1	0	2	2	0	1	0	0	0	0	0	0	3	0	0	0	0	0	0	3	0	3	0	0	0	1	0	3	0	0	0	3	0	0	0	0	0	0
RUG12550	CON	NPG	460.862	242.136	0.00451305	Bacteria	Bacteroidetes	Bacteroidia	Bacteroidales	P3	P3		0	3	3	1	0	0	0	0	0	0	0	0	0	0	0	0	0	0	2	0	2	1	2	0	0	1	3	0	0	0	2	0	0	0	0	0	0
RUG12553	CON	NPG	22.17	10.4692	0.000274392	Bacteria	Firmicutes	Clostridia	Saccharofermentanales	Saccharofermentanaceae	Saccharofermentans		0	2	6	0	1	0	0	2	2	0	0	4	0	0	2	0	0	0	0	0	0	0	2	2	1	0	1	0	1	2	0	0	0	0	0	0	0
RUG12554	CON	NPG	8.21167	3.21167	0.00111458	Bacteria	Actinobacteria	Coriobacteriia	Coriobacteriales	Atopobiaceae	UBA7741		8	1	4	1	3	0	0	0	0	0	0	12	0	0	0	0	0	0	0	0	1	0	3	0	0	0	0	0	0	7	0	0	0	0	0	0	0
RUG12566	CON	NPG	49.38	30.7033	0.0284207	Bacteria	Firmicutes	Clostridia	Lachnospirales	Lachnospiraceae	CAG-791		1	4	3	0	1	0	0	0	0	0	0	12	0	0	0	0	1	0	0	0	2	0	6	0	0	0	0	0	0	5	0	0	2	0	0	0	0
RUG12568	CON	NPG	88.7425	43.8867	0.0100445	Bacteria	Firmicutes	Bacilli	RF39	UBA660	CAG-877		0	0	1	0	0	0	0	0	1	0	0	1	0	0	0	0	0	0	0	0	0	0	6	0	0	0	0	0	1	0	0	0	0	0	0	0	0
RUG12590	CON	NPG	56.5408	25.2025	0.00451305	Bacteria	Bacteroidetes	Bacteroidia	Bacteroidales	Bacteroidaceae	Prevotella		0	22	12	0	6	0	1	4	3	0	0	10	0	0	3	0	2	0	1	0	2	0	3	2	3	14	4	5	8	3	1	2	1	0	1	0	0
RUG12591	CON	NPG	43.8467	4.7175	0.000144222	Bacteria	Firmicutes	Clostridia	Oscillospirales	Oscillospiraceae			0	2	0	0	0	0	0	0	0	0	0	10	0	0	0	0	0	0	0	0	0	0	0	1	0	0	0	0	0	1	0	0	1	0	0	0	0
RUG12594	CON	NPG	131.377	29.7008	3.32821e-05	Bacteria	Bacteroidetes	Bacteroidia	Bacteroidales	UBA932	RC9		0	10	9	1	3	0	0	0	0	0	0	5	0	0	1	0	0	0	1	0	3	0	1	3	2	6	6	2	2	0	3	0	1	0	0	0	0
RUG12596	CON	NPG	103.113	19.1975	2.21881e-05	Bacteria	Bacteroidetes	Bacteroidia	Bacteroidales	Bacteroidaceae	Prevotella		0	21	12	0	9	0	1	3	5	0	0	5	0	0	2	0	2	0	1	0	3	0	3	3	1	9	3	4	10	3	1	4	2	0	2	0	0
RUG12601	CON	NPG	194.564	72.9117	0.000857939	Bacteria	Firmicutes	Clostridia	Oscillospirales	Oscillospiraceae	F23-B02		3	10	8	1	2	0	0	0	0	0	0	8	0	0	0	0	0	0	0	0	0	0	1	0	0	0	0	0	2	2	0	2	1	0	0	0	0
RUG12602	CON	NPG	99.7833	21.0283	0.00363662	Bacteria	Firmicutes	Clostridia	Saccharofermentanales	Saccharofermentanaceae	Saccharofermentans		0	2	7	0	2	0	0	2	2	0	0	4	0	0	2	0	0	0	0	0	0	0	3	0	1	0	1	0	1	2	0	0	1	0	0	0	0
RUG12605	CON	NPG	81.7458	20.7967	0.000857939	Bacteria	Bacteroidetes	Bacteroidia	Bacteroidales	UBA932	UBA1232		0	0	3	0	0	0	0	1	0	0	0	0	0	0	1	0	2	0	1	0	2	0	0	0	0	0	1	0	0	0	0	0	0	0	0	0	0
RUG12610	CON	NPG	17.7983	11.2183	0.00266297	Bacteria	Firmicutes	Clostridia	Peptostreptococcales	Anaerovoracaceae	Mogibacterium		0	2	2	1	0	0	0	0	0	0	0	9	0	0	0	0	0	0	0	0	1	0	3	0	0	0	0	0	1	3	0	0	1	0	0	0	0
RUG12618	CON	NPG	86.215	42.9617	0.00829316	Bacteria	Firmicutes	Clostridia	Lachnospirales	Lachnospiraceae	NK4A144	NK4A144 sp2	0	2	4	0	2	0	0	1	0	0	0	7	0	0	0	0	1	0	0	0	0	0	3	1	0	0	0	0	1	0	0	0	0	0	0	0	0
RUG12639	CON	NPG	174.217	75.8658	0.00291403	Bacteria	Bacteroidetes	Bacteroidia	Bacteroidales	P3	P3		0	5	4	0	0	0	0	0	0	0	0	0	0	0	0	0	0	0	2	0	2	2	3	0	0	1	4	0	0	0	1	0	0	0	0	0	0
RUG12642	CON	NPG	77.7175	22.5533	5.17722e-06	Bacteria	Firmicutes	Clostridia	Christensenellales	CAG-74			5	17	33	1	5	0	0	1	3	0	0	6	0	0	0	0	0	0	2	0	1	0	0	0	3	4	2	2	4	6	1	1	1	0	2	0	2
RUG12659	CON	NPG	40.0542	7.335	0.0284207	Bacteria	Firmicutes	Clostridia	Oscillospirales	DTU089			0	2	3	1	13	0	0	3	2	0	0	2	0	0	11	0	0	0	1	0	1	2	2	0	1	1	0	1	1	0	0	0	0	0	0	1	0
RUG12672	CON	NPG	32.8458	13.2567	0.0387211	Bacteria	Bacteroidetes	Bacteroidia	Bacteroidales	UBA932	RC9	RC9 sp6	0	4	12	0	4	0	0	0	1	0	0	9	0	0	1	0	3	0	1	0	2	0	0	2	0	3	0	0	3	4	1	1	1	0	0	1	0
RUG12683	CON	NPG	69.2908	40.165	0.00451305	Bacteria	Spirochaetes	Spirochaetia	Sphaerochaetales	Sphaerochaetaceae	UBA9732		1	6	4	0	3	0	0	0	0	0	0	7	0	0	0	0	1	0	1	0	0	0	0	0	0	1	0	0	2	0	0	0	1	1	0	0	0
RUG12694	CON	NPG	94.3575	53.035	0.0204892	Bacteria	Bacteroidetes	Bacteroidia	Bacteroidales	P3	P3		0	3	3	0	0	0	0	0	0	0	0	0	0	0	0	0	0	0	2	0	2	1	2	0	0	1	3	0	0	0	2	0	0	0	0	0	0
RUG12703	CON	NPG	844.028	308.938	0.012094	Bacteria	Bacteroidetes	Bacteroidia	Bacteroidales	UBA932	RC9		0	14	13	0	6	0	0	2	1	0	0	5	0	0	1	0	3	0	5	0	3	0	1	4	2	4	4	3	3	0	2	1	1	0	1	0	0
RUG12712	CON	NPG	10.8208	4.42333	0.0284207	Bacteria	Spirochaetes	Spirochaetia	Treponematales	Treponemataceae	Treponema		1	1	4	0	5	0	0	0	1	0	0	3	0	0	2	0	1	0	0	0	3	0	0	0	0	0	0	0	0	0	0	0	0	0	0	0	0
RUG12745	CON	NPG	50.2742	23.3775	0.00291403	Bacteria	Firmicutes	Clostridia	Lachnospirales	Lachnospiraceae	AC2028		0	4	5	1	3	0	0	1	3	0	0	12	0	0	0	0	0	0	0	0	0	0	5	2	2	1	2	0	1	0	0	0	2	0	0	1	0
RUG12748	CON	NPG	25.2125	11.4317	0.000495534	Bacteria	Firmicutes	Clostridia	Saccharofermentanales	Saccharofermentanaceae	Saccharofermentans		0	3	6	0	3	0	0	2	2	0	0	4	0	0	2	0	0	0	0	0	0	0	3	1	1	0	0	0	1	2	0	0	1	0	0	0	0
RUG12750	CON	NPG	276.808	103.931	0.0241843	Bacteria	Bacteroidetes	Bacteroidia	Bacteroidales	UBA932	RC9		0	5	5	1	1	0	0	0	0	0	0	6	0	0	1	0	1	0	6	0	3	0	0	0	2	3	1	1	1	0	0	0	1	1	0	1	0
RUG12753	CON	NPG	43.6617	23.6725	0.0241843	Bacteria	Firmicutes	Bacilli	RFN20	CAG-826	UBA733		0	4	11	0	2	0	0	0	0	0	0	9	0	0	4	0	0	0	0	0	0	0	0	0	0	0	0	0	1	4	0	0	1	0	0	0	0
RUG12765	CON	NPG	73.3008	25.3483	0.000857939	Bacteria	Bacteroidetes	Bacteroidia	Bacteroidales	UBA932	RC9		0	11	14	1	4	0	0	5	5	0	0	6	0	0	1	0	0	0	1	0	3	0	1	2	1	0	2	1	3	1	0	1	1	0	0	0	0
RUG12770	CON	NPG	52.2742	7.67083	2.21881e-05	Bacteria	Firmicutes	Clostridia	Oscillospirales	CAG-272			0	12	7	4	6	0	0	2	1	0	0	4	0	0	2	0	2	0	6	0	1	0	0	2	2	5	11	0	6	3	8	2	5	0	9	3	1
RUG12772	CON	NPG	181.492	74.2792	0.00291403	Bacteria	Bacteroidetes	Bacteroidia	Bacteroidales	P3	P3		0	4	3	0	0	0	0	0	0	0	0	0	0	0	0	0	0	0	2	0	2	1	2	0	0	1	3	0	0	0	1	0	0	0	0	0	0
RUG12783	CON	NPG	33.1433	7.91333	0.000144222	Bacteria	Firmicutes	Bacilli	RF39	UBA660			0	0	2	1	0	0	0	0	0	0	0	1	0	0	0	0	0	0	0	0	0	0	1	0	0	0	0	1	1	0	0	0	0	0	0	0	0
RUG12832	CON	NPG	27.8575	12.4417	0.0284207	Bacteria	Firmicutes	Clostridia	Oscillospirales	Oscillospiraceae			0	0	1	0	2	0	0	0	0	0	0	5	0	0	0	0	1	0	0	0	0	1	2	2	0	0	0	0	0	0	0	0	0	0	0	0	1
RUG12833	CON	NPG	285.674	74.5675	0.00555959	Bacteria	Spirochaetes	Spirochaetia	Treponematales	Treponemataceae	Treponema		0	3	4	0	5	0	0	2	0	0	0	6	0	0	1	0	1	0	0	0	2	0	0	1	1	0	0	1	3	1	1	0	0	0	0	0	0
RUG12839	CON	NPG	13.24	5.485	0.00608788	Bacteria	Firmicutes	Clostridia	Christensenellales	CAG-74			3	12	9	1	5	0	1	1	3	0	0	8	0	1	1	0	0	0	1	0	1	0	0	1	1	6	2	1	5	4	0	1	2	0	4	1	2
RUG12842	CON	NPG	3.405	1.27167	0.000102805	Bacteria	Firmicutes	Bacilli	RF39	UBA660	UBA5026		0	0	1	0	0	0	0	0	0	0	0	1	0	0	0	0	0	0	0	0	0	0	1	0	0	0	0	0	1	0	0	0	0	0	0	0	0
RUG12846	CON	NPG	35.88	4.90833	0.000898609	Bacteria	Firmicutes	Clostridia	Oscillospirales	UBA644			0	5	4	1	0	0	0	0	0	0	0	3	0	0	0	0	1	0	2	0	0	0	0	0	1	0	5	0	3	0	1	2	1	0	4	0	1
RUG12855	CON	NPG	3.07167	1.63083	0.00243142	Bacteria	Firmicutes	Bacilli	RF39	UBA660	CAG-822		0	0	0	0	0	0	0	0	0	0	0	0	0	0	0	0	0	0	0	0	0	0	3	0	0	0	0	0	1	0	0	0	0	0	0	0	0
RUG12856	CON	NPG	341.087	3.77583	0.000144222	Bacteria	Bacteroidetes	Bacteroidia	Bacteroidales	F082	F082		0	3	2	0	2	0	0	0	0	0	0	1	0	0	1	0	0	0	3	0	4	0	0	0	1	1	3	0	0	0	3	0	0	0	0	0	0
RUG12864	CON	NPG	8.4075	3.1575	0.00718411	Bacteria	Firmicutes	Clostridia	Lachnospirales	Lachnospiraceae	UBA1066		1	1	2	1	1	0	0	0	0	0	0	7	0	0	0	0	1	0	0	0	0	0	0	0	0	0	0	0	1	0	0	0	1	0	0	4	1
RUG12903	CON	NPG	1.89833	0.805	0.00181019	Bacteria	Firmicutes	Clostridia	Lachnospirales	Lachnospiraceae	UBA7160		1	6	8	2	1	0	0	0	0	0	0	11	0	0	0	0	1	0	1	0	0	0	1	0	2	0	1	0	5	3	0	1	3	0	1	1	3
RUG12939	CON	NPG	95.0642	50.3917	0.00451305	Bacteria	Bacteroidetes	Bacteroidia	Bacteroidales	UBA932	RC9		0	13	7	0	5	0	0	2	1	0	0	4	0	0	1	0	1	0	4	0	3	0	1	2	0	9	7	1	3	1	5	1	1	0	1	0	2
RUG12942	CON	NPG	39.46	15.1975	0.00789825	Bacteria	Firmicutes	Clostridia	Oscillospirales	DTU089	UBA1213		0	0	1	1	0	0	0	0	0	0	0	14	0	0	0	0	0	0	0	0	1	1	2	0	0	0	0	0	0	0	0	0	0	0	0	0	0
RUG12952	CON	NPG	77.7958	9.71667	0.000590412	Bacteria	Bacteroidetes	Bacteroidia	Bacteroidales	UBA932	RC9		0	6	13	0	3	0	0	2	0	0	0	5	0	0	2	0	2	0	5	0	3	0	0	3	2	1	3	1	2	2	2	0	0	0	0	0	0
RUG12957	CON	NPG	137.495	38.51	0.00164818	Bacteria	Bacteroidetes	Bacteroidia	Bacteroidales	P3	P3		0	3	3	0	0	0	0	0	0	0	0	0	0	0	0	0	0	0	2	0	2	0	2	0	0	1	3	0	0	0	1	0	0	0	0	0	0
RUG12963	CON	NPG	100.721	67.7867	0.044902	Bacteria	Bacteroidetes	Bacteroidia	Bacteroidales	UBA932	RC9		0	5	9	1	1	0	0	1	0	0	0	2	0	0	0	0	0	0	1	0	3	0	0	0	3	9	4	0	1	0	3	0	0	0	0	0	0
RUG12973	CON	NPG	74.6567	4.34833	7.63079e-05	Bacteria	Proteobacteria	Gammaproteobacteria	Betaproteobacteriales	Burkholderiaceae	Duodenibacillus	UBA9827	0	0	1	0	0	0	0	0	0	0	0	0	0	0	0	0	0	0	0	0	2	0	0	0	0	0	0	0	0	0	0	0	0	0	0	0	0
RUG12975	CON	NPG	127.088	15.8458	1.40524e-05	Bacteria	Firmicutes	Clostridia	Oscillospirales	CAG-272	UBA1248		1	5	7	0	1	0	0	0	0	0	0	5	0	2	0	0	0	0	1	0	1	0	0	0	1	2	2	0	0	1	0	0	6	0	3	0	1
RUG12993	CON	NPG	791.84	249.429	0.000102805	Bacteria	Bacteroidetes	Bacteroidia	Bacteroidales	UBA3663	UBA3663		0	23	15	1	6	0	1	3	3	0	0	13	0	0	1	0	1	0	1	0	3	0	0	2	0	14	4	3	7	3	1	4	1	1	0	0	1
RUG12995	CON	NPG	33.3658	10.7767	0.00451305	Archaea	Euryarchaeota	Methanobacteria	Methanobacteriales	Methanobacteriaceae	Methanobrevibacter	GCA_002509015.1	0	0	0	0	0	0	0	0	0	0	0	0	0	0	0	0	0	0	0	0	0	0	0	0	0	0	0	0	0	0	0	0	0	0	0	0	0
RUG13005	CON	NPG	27.4225	11.365	3.32821e-05	Bacteria	Bacteroidetes	Bacteroidia	Bacteroidales	UBA932	RC9		0	5	4	0	0	0	1	0	0	1	0	2	0	0	1	0	0	0	1	0	1	0	0	0	1	4	0	0	1	2	0	0	2	2	0	2	0
RUG13021	CON	NPG	3.13833	0.958333	4.95534e-05	Bacteria	Firmicutes	Clostridia	Oscillospirales	DTU089	UBA1227		0	2	4	0	0	0	0	0	0	0	0	5	0	0	0	0	0	0	1	0	2	0	1	0	0	0	0	0	0	2	0	0	0	0	0	0	0
RUG13036	CON	NPG	27.1858	9.6375	0.00789825	Archaea	Euryarchaeota	Methanobacteria	Methanobacteriales	Methanobacteriaceae	Methanobrevibacter	GCA_002509015.1	0	0	1	0	0	0	0	0	0	0	0	0	0	0	0	0	0	0	0	0	0	0	0	0	0	0	0	0	0	0	0	0	0	0	0	0	0
RUG13040	CON	NPG	494.723	125.078	2.21881e-05	Bacteria	Bacteroidetes	Bacteroidia	Bacteroidales	UBA932	RC9		0	11	17	2	4	0	1	4	2	0	0	7	0	0	2	0	1	0	5	0	3	0	1	7	1	3	4	4	4	2	3	1	1	0	1	0	0
RUG13043	CON	NPG	18.2258	3	8.87523e-06	Bacteria	Firmicutes	Clostridia	Christensenellales	CAG-74	UBA2862		1	3	7	3	1	0	0	0	0	0	0	8	0	0	0	0	0	0	0	0	1	0	1	0	2	1	0	0	2	3	0	0	1	0	1	1	0
RUG13046	CON	NPG	6.52417	2.87	0.00182978	Bacteria	Firmicutes	Clostridia	Oscillospirales	Oscillospiraceae	ER4	GCA_000433195.1	0	0	1	0	0	0	0	0	0	0	0	3	0	0	0	0	2	0	0	0	0	0	0	0	0	0	0	0	0	0	0	0	0	0	0	0	0
RUG13049	CON	NPG	130.597	14.0008	8.87523e-06	Bacteria	Bacteroidetes	Bacteroidia	Bacteroidales	F082	F082		0	3	2	0	1	0	0	0	0	0	0	3	0	0	3	0	0	0	4	0	4	0	0	0	0	1	3	0	0	0	4	0	0	0	0	0	0
RUG13057	CON	NPG	97.3775	21.6342	4.95534e-05	Bacteria	Bacteroidetes	Bacteroidia	Bacteroidales	UBA932	RC9		0	10	10	1	3	0	0	0	0	0	0	4	0	0	1	0	0	0	1	0	3	0	1	3	2	6	6	2	2	0	3	0	0	0	0	0	0
RUG13061	CON	NPG	6.88	2.34167	0.00182978	Bacteria	Proteobacteria	Alphaproteobacteria	RF32				0	0	0	0	0	0	0	0	0	0	0	2	0	0	0	0	0	0	0	0	1	1	0	0	0	0	0	0	0	0	0	0	0	0	0	0	0
RUG13087	CON	NPG	191.733	31.3017	0.00037128	Bacteria	Firmicutes	Clostridia	Lachnospirales	Lachnospiraceae	UBA2856		3	7	5	2	1	0	0	0	0	0	0	15	0	0	0	1	1	0	0	0	0	0	0	0	0	0	0	0	5	3	0	0	1	0	1	1	1
RUG13092	CON	NPG	160.574	107.951	0.0204892	Bacteria	Bacteroidetes	Bacteroidia	Bacteroidales	F082	F082		0	3	2	0	1	0	0	0	0	0	0	3	0	0	1	0	0	0	4	0	4	0	0	0	0	1	3	0	0	0	1	0	0	0	0	0	0
RUG13097	CON	NPG	17.89	5.325	0.00182978	Bacteria	Firmicutes	Clostridia	Oscillospirales	DTU089	UBA1213		0	0	1	0	0	0	0	0	0	0	0	17	0	0	0	0	0	0	0	0	1	1	1	0	0	0	0	0	1	0	0	0	0	0	0	0	0
RUG13102	CON	NPG	107.073	21.8367	0.000102805	Bacteria	Bacteroidetes	Bacteroidia	Bacteroidales	UBA932	RC9		0	10	11	1	3	0	0	0	0	0	0	4	0	0	1	0	0	0	1	0	3	0	1	3	2	6	6	2	2	0	3	0	0	0	0	0	0
RUG13108	CON	NPG	38.8033	16.5375	0.000201172	Bacteria	Bacteroidetes	Bacteroidia	Bacteroidales	UBA932	RC9		0	8	13	1	3	0	1	4	4	0	0	6	0	0	1	0	0	0	1	0	3	0	1	2	0	1	3	1	2	1	0	1	1	0	0	0	0
RUG13110	CON	NPG	150.821	15.7042	5.17722e-06	Bacteria	Bacteroidetes	Bacteroidia	Bacteroidales	F082	F082		0	3	2	0	1	0	0	0	0	0	0	3	0	0	3	0	0	0	4	0	4	0	0	0	0	1	3	0	0	0	3	0	0	0	0	0	0
RUG13113	CON	NPG	661.365	403.049	0.0387211	Bacteria	Bacteroidetes	Bacteroidia	Bacteroidales	Bacteroidaceae	Prevotella		0	10	10	1	4	0	1	2	2	0	0	8	0	0	1	0	0	0	1	0	3	1	3	1	0	5	2	0	4	2	0	1	1	0	0	0	0
RUG13115	CON	NPG	105.472	72.9925	0.00681174	Archaea	Euryarchaeota	Methanobacteria	Methanobacteriales	Methanobacteriaceae	Methanobrevibacter		0	0	0	0	0	0	0	0	0	0	0	0	0	0	0	0	0	0	0	0	0	0	0	0	0	0	0	0	0	0	0	0	0	0	0	0	0
RUG13121	CON	NPG	3.06917	1.01917	0.0101767	Bacteria	Proteobacteria	Alphaproteobacteria	RF32	CAG-239	UBA1254		0	0	1	0	0	0	0	0	0	0	0	3	0	0	0	0	0	0	0	0	1	1	0	0	0	0	0	0	0	0	0	0	0	0	0	0	0
RUG13146	CON	NPG	77.2867	33.8	0.00681174	Bacteria	Firmicutes	Clostridia	Saccharofermentanales	Saccharofermentanaceae	Firm-16		1	1	5	0	2	0	1	2	3	0	0	4	0	0	1	0	0	0	0	0	0	0	0	0	1	0	0	0	1	1	0	0	1	0	0	1	1
RUG13150	CON	NPG	6.16167	4.44667	0.000495534	Bacteria	Firmicutes	Bacilli	Erysipelotrichales	Erysipelotrichaceae	Solobacterium		32	3	4	3	1	0	0	0	0	0	0	9	0	0	0	0	0	0	0	0	0	0	2	0	0	1	1	0	3	5	0	0	1	0	0	0	0
RUG13151	CON	NPG	4.55833	1.535	1.4792e-06	Bacteria	Actinobacteria	Coriobacteriia	Coriobacteriales	Atopobiaceae			0	2	7	0	0	0	0	0	0	0	0	10	0	0	0	0	0	0	0	0	1	0	1	0	0	0	0	0	0	2	0	0	0	0	0	0	0
RUG13157	CON	NPG	74.5675	30.9883	0.0100445	Bacteria	Spirochaetes	Spirochaetia	Treponematales	Treponemataceae	Treponema		2	2	3	0	5	0	0	0	1	0	0	4	0	0	2	0	1	0	0	0	3	0	0	1	0	0	0	0	2	0	0	1	0	1	0	0	0
RUG13158	CON	NPG	4.41667	3.2925	0.0100445	Bacteria	Firmicutes	Clostridia	Peptostreptococcales	Anaerovoracaceae	Mogibacterium		1	2	2	1	1	0	0	0	0	0	0	6	0	0	0	0	0	0	1	0	1	0	3	0	0	0	0	0	0	1	0	0	2	0	0	0	0
RUG13172	CON	NPG	139.04	14.2458	9.70057e-05	Bacteria	Bacteroidetes	Bacteroidia	Bacteroidales	F082	F082		0	3	2	0	1	0	0	0	0	0	0	3	0	0	2	0	0	0	4	0	4	0	0	0	0	1	3	0	0	1	2	0	0	0	0	0	0
RUG13178	CON	NPG	85.245	46.7908	0.00291403	Bacteria	Bacteroidetes	Bacteroidia	Bacteroidales	UBA932	RC9	GCA_002350585.1	0	3	7	1	0	0	0	1	0	0	0	5	0	0	0	0	0	0	2	0	3	0	2	0	1	3	0	1	0	0	1	0	1	0	0	2	0
RUG13188	CON	NPG	87.2967	33.3592	0.000144222	Bacteria	Bacteroidetes	Bacteroidia	Bacteroidales	UBA932	RC9		0	13	15	1	3	0	1	5	4	0	0	6	0	0	1	0	1	0	1	0	3	0	1	2	1	1	3	1	3	1	0	2	1	0	0	0	0
RUG13192	CON	NPG	49.9542	17.505	0.00509828	Bacteria	Firmicutes	Clostridia	Lachnospirales	Lachnospiraceae	ISDg		0	2	2	0	5	0	1	1	5	0	0	3	0	0	0	0	1	0	0	0	0	0	1	1	2	0	0	1	2	0	0	0	1	0	0	1	0
RUG13196	CON	NPG	251.285	51.2908	0.000201172	Bacteria	Bacteroidetes	Bacteroidia	Bacteroidales	F082	F082		0	3	2	0	0	0	0	0	0	0	0	3	0	0	2	0	0	0	3	0	3	0	0	0	1	0	3	0	1	0	2	0	0	0	0	0	0
RUG13222	CON	NPG	14.9442	6.46833	0.000857939	Bacteria	Firmicutes	Clostridia	Peptostreptococcales	Anaerovoracaceae	Mogibacterium		1	3	2	1	0	0	0	0	0	0	0	8	0	0	0	0	0	0	1	0	1	0	4	0	0	0	0	0	0	1	0	0	2	0	0	0	0
RUG13228	CON	NPG	1984.5	430.635	2.95841e-06	Bacteria	Bacteroidetes	Bacteroidia	Bacteroidales	UBA932	RC9		0	8	16	1	3	0	1	4	2	0	0	8	0	0	1	0	1	0	6	0	3	0	1	4	2	2	4	3	3	1	2	0	1	0	1	0	0
RUG13230	CON	NPG	72.0258	8.21583	0.00037128	Bacteria	Bacteroidetes	Bacteroidia	Bacteroidales	UBA932	RC9		0	6	11	0	4	0	0	2	0	0	0	5	0	0	2	0	2	0	6	0	3	0	0	3	2	1	4	1	3	1	2	0	0	0	0	0	0
RUG13242	CON	NPG	116.058	22.3717	4.95534e-05	Bacteria	Bacteroidetes	Bacteroidia	Bacteroidales	UBA932	RC9		0	10	11	1	2	0	0	0	0	0	0	5	0	0	1	0	0	0	1	0	3	0	1	3	2	6	6	2	2	0	2	0	0	0	0	0	0
RUG13243	CON	NPG	61.4292	12.2275	7.63079e-05	Bacteria	Spirochaetes	Spirochaetia					0	0	0	0	0	0	0	0	0	0	0	0	0	0	0	0	0	0	0	0	1	0	0	0	0	0	0	0	0	1	0	0	0	0	0	0	0
RUG13255	CON	NPG	37.6942	7.52917	1.40524e-05	Bacteria	Bacteroidetes	Bacteroidia	Bacteroidales	UBA932	RC9		0	11	10	0	3	0	1	3	5	0	0	3	0	0	2	0	0	0	0	0	2	0	0	0	2	0	2	0	2	0	0	1	0	0	0	1	0
RUG13271	CON	NPG	7.37	3.1725	0.0172712	Bacteria	Firmicutes	Clostridia	Christensenellales	CAG-138	UBA3857		0	0	0	0	0	0	0	0	0	0	0	2	0	0	0	0	0	0	0	0	1	0	0	0	0	0	0	0	0	0	0	0	0	0	0	0	0
RUG13281	CON	NPG	94.3217	6.26083	5.17722e-06	Bacteria	Riflebacteria	UBA8953	UBA8953	UBA8953			0	0	1	0	0	0	0	0	0	0	0	10	0	0	0	0	0	0	0	0	4	0	0	0	0	0	0	0	0	0	0	0	0	0	0	0	0
RUG13282	CON	NPG	33.7992	15.5683	0.0241843	Bacteria	Firmicutes	Clostridia	Christensenellales	CAG-74	UBA2862		1	9	5	3	4	0	1	0	2	0	0	8	0	0	0	0	0	0	1	0	1	0	0	0	1	1	2	0	5	2	1	2	2	0	1	1	1
RUG13287	CON	NPG	105.318	30.1608	0.000274392	Bacteria	Firmicutes	Clostridia	Christensenellales	CAG-138	UBA2843		0	3	3	0	2	0	0	0	0	0	0	7	0	0	0	0	0	0	0	0	1	0	1	0	0	1	0	0	2	2	0	0	1	0	0	0	0
RUG13288	CON	NPG	32.6233	8.38833	0.000102805	Bacteria	Firmicutes	Clostridia	Saccharofermentanales	Saccharofermentanaceae	Saccharofermentans	GCF_900111435.1	1	2	7	0	3	0	0	2	2	0	0	3	0	0	1	0	0	0	0	0	0	0	0	1	1	1	0	0	1	1	0	0	1	0	0	1	0
RUG13293	CON	NPG	66.0958	15.1783	0.000201172	Bacteria	Bacteroidetes	Bacteroidia	Bacteroidales	Bacteroidaceae	UBA1179		0	6	8	0	0	0	1	2	3	0	0	2	0	0	0	0	0	0	0	0	3	0	1	0	1	0	0	1	3	0	0	0	0	0	0	0	0
RUG13294	CON	NPG	530.359	242.64	0.00182978	Bacteria	Firmicutes	Clostridia	Oscillospirales	Oscillospiraceae	F23-B02		1	10	13	1	4	0	0	0	0	0	0	8	0	0	0	0	0	0	0	0	0	0	2	0	0	0	0	1	2	2	0	1	1	0	0	0	1
RUG13295	CON	NPG	52.5308	19.4283	0.00681174	Bacteria	Firmicutes	Clostridia	Lachnospirales	Lachnospiraceae	ISDg		0	2	2	0	5	0	1	1	5	0	0	3	0	0	0	0	1	0	0	0	0	0	1	1	2	0	0	1	2	0	0	0	1	0	0	1	0
RUG13299	CON	NPG	174.533	68.1217	0.00291403	Bacteria	Bacteroidetes	Bacteroidia	Bacteroidales	P3	P3		0	4	3	0	0	0	0	0	0	0	0	0	0	0	0	0	0	0	2	0	2	1	2	0	0	1	3	0	0	0	1	0	0	0	0	0	0
RUG13310	CON	NPG	156.968	104.761	0.0332414	Bacteria	Bacteroidetes	Bacteroidia	Bacteroidales	F082	F082		0	3	2	0	1	0	0	0	0	0	0	3	0	0	0	0	0	0	4	0	4	0	0	0	0	0	3	0	0	0	2	0	0	0	0	0	0
RUG13322	CON	NPG	106.916	61.3083	0.00363662	Bacteria	Bacteroidetes	Bacteroidia	Bacteroidales	UBA932	RC9	GCA_002350585.1	0	3	7	1	0	0	0	1	0	0	0	5	0	0	0	0	0	0	2	0	3	0	2	0	1	3	0	1	0	0	0	0	1	0	0	2	0
RUG13324	CON	NPG	60.195	32.4475	0.00182978	Bacteria	Firmicutes	Clostridia	Saccharofermentanales	Saccharofermentanaceae	Saccharofermentans		0	2	6	0	2	0	0	2	2	0	0	3	0	0	1	0	0	0	0	0	0	0	2	1	1	0	1	0	2	2	0	0	1	0	0	0	0
RUG13391	CON	NPG	115.638	61.6425	0.0204892	Bacteria	Bacteroidetes	Bacteroidia	Bacteroidales	P3	P3		0	4	3	0	0	0	0	0	0	0	0	0	0	0	0	0	0	0	2	0	2	0	2	0	0	1	3	0	0	0	2	0	0	0	0	0	0
RUG13426	CON	NPG	68.7717	18.0717	7.17414e-05	Bacteria	Bacteroidetes	Bacteroidia	Bacteroidales	Bacteroidaceae	UBA1179		0	6	8	0	0	0	1	2	3	0	0	2	0	0	0	0	0	0	0	0	3	1	1	0	1	0	0	1	3	0	0	0	0	0	0	0	0
RUG13447	CON	NPG	44.7083	14.6725	0.00037128	Bacteria	Bacteroidetes	Bacteroidia	Bacteroidales	UBA932	RC9		0	5	13	1	0	0	1	2	3	0	0	4	0	0	1	0	0	0	1	0	3	0	0	0	1	0	0	1	3	0	0	0	0	0	0	0	0
RUG13460	CON	NPG	18.3967	7.81917	0.00451305	Bacteria	Firmicutes	Clostridia	Christensenellales	CAG-74			3	14	11	1	5	0	1	1	4	0	0	7	0	1	1	0	0	0	1	0	1	0	0	2	2	5	2	1	5	4	0	1	2	0	4	1	2
RUG13464	CON	NPG	71.615	16.9792	0.000857939	Bacteria	Bacteroidetes	Bacteroidia	Bacteroidales	UBA932	UBA1232	GCA_002309115.1	0	0	3	0	0	0	0	1	0	0	0	0	0	0	0	0	3	0	1	0	2	0	0	0	0	0	1	0	0	0	0	0	0	0	0	0	0
RUG13465	CON	NPG	54.625	18.8275	0.00363662	Bacteria	Firmicutes	Clostridia	Lachnospirales	Lachnospiraceae	ISDg		0	2	2	0	5	0	1	1	5	0	0	2	0	0	0	0	1	0	0	0	0	0	1	1	1	0	0	1	2	0	0	0	2	0	0	1	0
RUG13467	CON	NPG	256.19	67.4717	0.00143261	Bacteria	Bacteroidetes	Bacteroidia	Bacteroidales	UBA932	RC9		0	6	6	1	3	0	0	1	0	0	0	7	0	0	1	0	0	0	4	0	3	0	1	2	3	4	3	0	2	0	1	0	1	0	0	1	0
RUG13471	CON	NPG	227.692	112.593	0.012094	Bacteria	Bacteroidetes	Bacteroidia	Bacteroidales	UBA932	Bact-11		0	3	5	0	2	0	0	1	0	0	0	6	0	0	0	0	4	0	2	0	3	0	0	2	0	1	2	0	1	0	0	0	1	0	0	0	0
RUG13478	CON	NPG	79.2317	32.3825	0.00829316	Bacteria	Firmicutes	Clostridia	Saccharofermentanales	Saccharofermentanaceae	Firm-16		1	1	5	0	2	0	1	2	4	0	0	4	0	0	1	0	0	0	0	0	0	0	0	0	1	0	0	0	1	1	0	0	1	0	0	1	1
RUG13484	CON	NPG	46.0533	19.2083	0.00681174	Bacteria	Firmicutes	Clostridia	Christensenellales	CAG-74			0	7	13	0	3	0	0	0	4	0	0	6	0	0	0	0	0	0	1	0	1	0	0	0	2	2	1	0	2	2	0	1	1	0	0	1	0
RUG13487	CON	NPG	78.2792	42.3617	0.0241843	Bacteria	Spirochaetes	Spirochaetia	Treponematales	Treponemataceae	Treponema		0	0	5	0	4	0	0	0	1	0	0	7	0	0	2	0	1	0	0	0	3	0	0	0	0	0	0	1	1	1	0	2	2	0	0	0	1
RUG13507	CON	NPG	3.47667	1.68083	0.000857939	Bacteria	Actinobacteria	Coriobacteriia	Coriobacteriales	Atopobiaceae			0	2	13	0	0	0	0	0	0	0	0	9	0	0	0	0	0	0	0	0	1	0	1	0	0	0	0	0	0	3	0	0	0	0	0	0	0
RUG13521	CON	NPG	4.27333	2.44083	0.0100445	Bacteria	Actinobacteria	Coriobacteriia	Coriobacteriales	Atopobiaceae	Olsenella		1	0	1	0	1	0	0	0	0	0	0	5	0	0	0	0	0	0	0	0	1	0	2	0	0	0	0	0	0	1	0	0	0	0	0	0	0
RUG13523	CON	NPG	114.04	34.13	0.00231643	Bacteria	Bacteroidetes	Bacteroidia	Bacteroidales	P3	P3		0	3	3	0	0	0	0	0	0	0	0	0	0	0	0	0	0	0	2	0	2	0	2	0	0	1	3	0	0	0	1	0	0	0	0	0	0
RUG13532	CON	NPG	94.1483	50.96	0.00829316	Bacteria	Bacteroidetes	Bacteroidia	Bacteroidales	UBA932	RC9	GCA_002350585.1	0	3	7	1	0	0	0	1	0	0	0	5	0	0	0	0	0	0	3	0	3	0	2	0	1	3	0	1	0	0	1	0	1	0	0	2	0
RUG13548	CON	NPG	70.92	40.5608	0.0387211	Bacteria	Firmicutes	Clostridia	Christensenellales	CAG-74	GCA-900199385		0	8	12	2	3	0	2	0	2	0	0	6	0	0	0	0	0	0	1	0	1	0	0	0	2	2	1	0	5	2	0	1	2	0	1	2	0
RUG13549	CON	NPG	178.872	70.9833	0.00231643	Bacteria	Bacteroidetes	Bacteroidia	Bacteroidales	P3	P3		0	4	3	0	0	0	0	0	0	0	0	0	0	0	0	0	0	0	2	0	2	1	2	0	0	1	3	0	0	0	1	0	0	0	0	0	0
RUG13553	CON	NPG	16.1492	7.32417	0.011057	Bacteria	Firmicutes	Clostridia	Oscillospirales	DTU089	UBA1425		0	6	7	3	3	0	0	0	0	0	0	2	0	0	10	0	0	0	0	0	1	0	1	0	1	4	4	0	2	1	3	0	3	1	8	4	2
RUG13558	CON	NPG	60.4408	21.1575	0.00451305	Bacteria	Firmicutes	Clostridia	Lachnospirales	Lachnospiraceae	ISDg		0	3	2	0	6	0	0	1	5	0	0	3	0	0	0	0	1	0	0	0	0	0	1	1	2	0	0	1	1	0	0	0	1	0	0	1	0
RUG13565	CON	NPG	70.7825	31.2842	0.00231643	Bacteria	Bacteroidetes	Bacteroidia	Bacteroidales	UBA932	RC9		0	4	4	2	1	0	0	0	0	0	0	5	0	0	0	0	1	0	4	0	3	0	1	0	2	1	1	0	3	0	0	0	2	0	1	0	0
RUG13567	CON	NPG	99.3658	6.68167	2.21881e-05	Bacteria	Bacteroidetes	Bacteroidia	Bacteroidales	ML635J-15	UBA1184		0	1	1	0	0	0	0	0	0	0	0	0	0	0	2	0	1	0	1	0	5	0	2	0	0	0	1	0	0	0	0	0	0	0	0	0	0
RUG13571	CON	NPG	82.2475	28.9492	0.000201172	Bacteria	Firmicutes	Clostridia	Oscillospirales	Oscillospiraceae	F23-B02		2	3	4	0	1	0	0	0	0	0	0	10	0	0	0	0	1	0	0	0	1	0	3	1	0	3	0	0	2	2	0	1	2	0	0	0	0
RUG13574	CON	NPG	22.4742	9.99417	0.000656027	Bacteria	Firmicutes	Clostridia	Christensenellales	CAG-74	UBA2862		1	2	4	1	1	0	0	1	0	0	0	7	0	0	0	0	0	0	0	0	1	0	0	0	0	0	1	0	3	3	0	0	3	0	0	0	0
RUG13578	CON	NPG	99.7967	20.1375	4.95534e-05	Bacteria	Bacteroidetes	Bacteroidia	Bacteroidales	UBA932	RC9		0	9	10	1	3	0	0	0	0	0	0	5	0	0	1	0	0	0	1	0	3	0	1	3	2	6	6	2	2	0	3	0	0	0	0	0	0
RUG13580	CON	NPG	50.4142	4.74083	4.95534e-05	Bacteria	Eremiobacteraeota	Eremiobacteria					0	0	1	0	0	0	0	0	0	0	0	7	0	0	0	0	0	0	0	0	4	0	0	0	0	0	0	0	0	0	1	0	0	0	0	0	0
RUG13586	CON	NPG	24.88	14.2742	0.0241843	Archaea	Euryarchaeota	Methanobacteria	Methanobacteriales	Methanobacteriaceae	Methanobrevibacter		0	0	0	0	0	0	0	0	0	0	0	1	0	0	0	0	0	0	0	0	0	0	0	0	0	0	0	0	0	0	0	0	0	0	0	0	0
RUG13611	CON	NPG	56.4067	34.3925	0.00111458	Bacteria	Firmicutes	Clostridia	Oscillospirales	Oscillospiraceae	F23-B02		1	5	6	0	1	0	0	0	0	0	0	8	0	0	0	0	1	0	0	0	0	0	2	0	0	0	0	0	3	2	0	0	1	0	0	0	0
RUG13623	CON	NPG	0.795833	0.405833	0.00783074	Bacteria	Firmicutes	Clostridia	Peptostreptococcales	Anaerovoracaceae	Mogibacterium		0	2	2	1	1	0	0	0	0	0	0	3	0	0	0	0	0	0	0	0	1	0	3	0	0	0	0	0	3	1	0	0	1	0	0	0	0
RUG13647	CON	NPG	68.3725	32.9067	0.000857939	Bacteria	Firmicutes	Clostridia	Saccharofermentanales	Saccharofermentanaceae	Saccharofermentans		0	2	6	0	2	0	0	2	2	0	0	3	0	0	1	0	0	0	0	0	0	0	2	1	1	0	1	0	2	2	0	0	1	0	0	0	0
RUG13648	CON	NPG	50.7975	38.6575	0.0387211	Bacteria	Bacteroidetes	Bacteroidia	Bacteroidales	F082	F082		0	2	2	0	1	0	0	0	0	0	0	2	0	0	0	0	0	0	3	0	3	0	0	0	0	0	3	0	0	0	2	0	0	0	0	0	0
RUG13663	CON	NPG	57.9892	45.1158	0.0387211	Bacteria	Bacteroidetes	Bacteroidia	Bacteroidales	F082	F082		0	2	2	0	1	0	0	0	0	0	0	3	0	0	0	0	0	0	4	0	3	0	0	0	0	1	3	0	0	0	3	0	0	0	0	0	0
RUG13692	CON	NPG	119.282	55.8458	0.00231643	Bacteria	Bacteroidetes	Bacteroidia	Bacteroidales	UBA932	RC9		0	12	7	0	4	0	0	2	1	0	0	5	0	0	1	0	2	0	4	0	3	0	1	2	0	8	7	2	2	1	5	0	1	0	3	0	1
RUG13693	CON	NPG	1133.38	434.069	0.00451305	Bacteria	Bacteroidetes	Bacteroidia	Bacteroidales	P3	P3		0	2	3	0	0	0	0	0	0	0	0	0	0	0	2	0	0	0	1	0	2	0	1	0	0	0	2	0	0	0	1	0	0	0	0	0	0
RUG13699	CON	NPG	41.0467	18.6017	7.39602e-07	Bacteria	Firmicutes	Clostridia	Oscillospirales	Oscillospiraceae	F23-B02		0	1	3	0	0	0	0	0	0	0	0	9	0	0	0	0	2	0	0	0	0	0	3	1	0	2	0	0	3	2	0	0	1	0	0	0	0
RUG13706	CON	NPG	21.3017	12.0833	0.00220387	Bacteria	Firmicutes	Clostridia	Lachnospirales	Lachnospiraceae	CAG-791	GCF_900101015.1	1	4	1	0	0	0	0	0	0	0	0	11	0	0	0	1	1	0	0	0	1	0	3	0	0	0	0	0	0	4	0	0	2	0	0	0	0
[truncated: 525 more rows]
[truncated: 102 more columns]

## Sheet: S12
Table S12. Differentially enriched GH families in the CON and HG groups
2,520 differentiall enriched genomes
GH families	Logarithm value	Enriched group	LDA score	P value1
GH1	4.47378	HG	3.93942	1.12e-13
GH2	4.76235	CON	3.55149	9.53e-05
GH3	4.8817	CON	3.92146	5.2e-11
GH9	4.03573	CON	3.1636	0.00527179
GH10	4.10286	CON	3.52926	5.94e-15
GH13	5.31184	HG	4.564	2.2e-32
GH16	4.10179	CON	3.34379	0.0046528
GH18	4.18162	HG	3.24444	4.71e-08
GH20	4.22509	CON	3.45454	8.19e-07
GH25	4.7023	HG	3.92273	4.78e-31
GH27	3.7314	CON	3.14686	3.98e-12
GH29	4.18478	CON	3.59759	2.41e-12
GH32	4.34481	HG	3.448	4.43e-12
GH33	4.00129	CON	3.34261	6.03e-05
GH36	4.39487	HG	3.62011	2.05e-16
GH38	3.63067	CON	3.09461	4.44e-06
GH39	3.68388	CON	3.02375	1.62e-07
GH43	4.66632	CON	3.73044	0.000278311
GH51	4.09439	CON	3.29187	1.36e-06
GH53	4.12919	HG	3.4274	2.79e-06
GH57	4.03905	CON	3.5316	3.28e-09
GH74	3.71941	CON	3.19197	0.0111394
GH77	4.57053	HG	3.60175	2.05e-21
GH78	4.26736	CON	3.3976	5.14e-08
GH89	3.63922	CON	3.10376	6.29e-05
GH92	4.06484	CON	3.36512	7.93e-06
GH94	4.24194	CON	3.00349	0.00366043
GH95	3.90909	CON	3.25092	1.14e-11
GH97	4.11168	CON	3.39977	2.02e-05
GH106	3.88756	CON	3.05751	0.000178093
GH120	3.64762	CON	3.10547	1.7e-08
GH124	3.55971	HG	3.25365	2.19e-15
GH154	3.87272	CON	3.35996	0.0482931
GH160	3.4463	HG	3.18015	0.000860886
GH163	3.7236	CON	3.26475	6.86e-07
1. Wilcoxon rank-sum test
